# Supplementary material for: Genetic and metabolic links between the murine microbiome and memory
Source: Microbiome. 2020 Apr 16;8:53. doi: 10.1186/s40168-020-00817-w (PMC7164142; doi:10.1186/s40168-020-00817-w)
Supplement: Supplementary file 2 — Additional file 1. [file 40168_2020_817_MOESM1_ESM.zip]

Archive with 8 entries (8 files):
- 40168_2020_817_MOESM1_ESM.pdf
- TableS1.xlsx
- TableS2.xlsx
- TableS3.xlsx
- TableS4.xlsx
- TableS5.xlsx
- TableS6.xlsx
- TableS7.xlsx
