# Supplementary material for: Genetic and metabolic links between the murine microbiome and memory
Source: Microbiome. 2020 Apr 16;8:53. doi: 10.1186/s40168-020-00817-w (PMC7164142; doi:10.1186/s40168-020-00817-w)
Supplement: Supplementary file 2 — Additional file 1. [file 40168_2020_817_MOESM1_ESM.zip › TableS1.xlsx]

## Sheet: Sheet1
Supplementary Table 1. Passive avoidance test results in CC mice.
STRAIN	SEX	Memory_D0	Memory_D3
CC001	M	19.2	288
CC001	M	9.7	600
CC001	M	34.3	600
CC001	M	47.1	387.5
CC001	F	12.4	600
CC001	M	2.7	233
CC001	F	65.7	600
CC001	F	300	600
CC001	M	127.4	600
CC001	M	45.4	600
CC001	M	46.8	600
CC001	M	169.7	600
CC001	F	51.6	600
CC001	F	193.7	600
CC001	F	6.8	600
CC001	F	11.5	600
CC001	F	29.9	600
CC001	F	35.5	600
CC001	F	60.8	600
CC001	F	71.9	600
CC001	M	24.5	566.6
CC001	M	14.2	600
CC001	M	4.9	600
CC001	F	44.3	600
CC001	F	5.4	6.5
CC002	M	12.9	600
CC002	M	10	12
CC002	M	16.7	11.5
CC002	F	44.5	111.1
CC002	F	2	600
CC002	F	25.4	45.1
CC002	F	3	8.3
CC002	M	21	600
CC002	M	55.5	600
CC002	M	13.6	212
CC002	F	3.5	273.1
CC002	F	110	600
CC002	F	37.9	600
CC002	M	20.7	3
CC002	F	41.9	600
CC002	F	3.2	124.9
CC002	F	25.5	600
CC003	M	8.5	167.2
CC003	M	9.9	456.6
CC003	M	27.2	2
CC003	F	72.8	376.6
CC003	F	14.3	6.9
CC003	F	12.8	600
CC003	F	7.6	600
CC003	F	7.5	146.2
CC003	F	10.6	246.5
CC003	F	13.1	600
CC003	F	10.8	517.8
CC003	M	4.6	194.2
CC003	M	17	17.5
CC003	M	11.5	24.6
CC003	M	3.2	6.6
CC003	M	14.6	600
CC004	F	19.3	2.6
CC004	F	12.1	149
CC004	M	8.2	258.8
CC004	M	9.7	399.7
CC004	M	8.7	600
CC004	M	4.2	165.4
CC004	M	5	585.4
CC004	M	10.6	600
CC004	M	12.6	18.2
CC004	F	5	20.7
CC004	F	29.2	20.6
CC004	F	30.4	564.7
CC004	F	36.2	12.4
CC008	M	35.4	600
CC008	M	156.6	74.9
CC008	F	5.4	38.9
CC008	F	216.5	600
CC008	F	10.6	600
CC008	F	24.4	600
CC008	F	120.3	600
CC008	M	16.9	33.3
CC008	M	5	48.1
CC008	F	4.2	600
CC008	F	172.9	600
CC008	F	19	600
CC008	F	77	600
CC008	M	37.1	600
CC008	M	33.1	600
CC010	F	78.6	600
CC010	F	283.7	600
CC010	F	161	600
CC010	M	38.4	600
CC010	M	103.4	600
CC010	M	164	600
CC010	F	376	600
CC010	F	241.7	600
CC010	M	578	600
CC010	M	300	600
CC010	M	131	600
CC010	M	14	600
CC010	M	123.3	600
CC011	F	28.5	410.3
CC011	F	7.1	3.9
CC011	F	41.6	600
CC011	F	18.6	203.4
CC011	F	4	600
CC011	F	52	523.9
CC011	F	11.2	384.3
CC011	F	10.7	279.5
CC011	M	62.6	379.9
CC011	M	45.6	406.1
CC011	M	53.1	171.5
CC011	M	41.4	600
CC011	M	75.4	600
CC011	M	20.1	70.4
CC011	M	177.4	600
CC011	M	73.2	105.2
CC013	M	12.3	351
CC013	M	25.3	172.9
CC013	M	56.4	296.5
CC013	M	75.3	415.7
CC013	F	8	334.6
CC013	F	3.3	111.7
CC013	F	44	87.8
CC013	F	10.8	414.5
CC013	F	20.9	9.8
CC013	F	56	358.3
CC013	F	4.5	40.7
CC013	F	105.3	39.7
CC013	M	20.5	257.9
CC013	M	33	142.9
CC013	M	15.6	93.7
CC013	M	151.8	392.9
CC016	F	7.9	600
CC016	F	15.7	600
CC016	F	12.5	494.8
CC016	M	54.2	600
CC016	M	34.5	375.3
CC016	M	29.5	600
CC016	M	11	600
CC016	M	71.7	600
CC016	F	92.1	600
CC016	F	10.1	600
CC016	F	7.5	600
CC016	F	10.2	549.7
CC016	F	61.5	600
CC016	M	134	600
CC016	M	65.6	600
CC016	M	32.2	600
CC019	F	45	36
CC019	F	34.4	478.2
CC019	F	38.2	358.6
CC019	F	52.2	4.3
CC019	F	64.8	3.3
CC019	M	46.3	600
CC019	M	11.5	38.5
CC019	M	47.4	600
CC019	M	65.3	600
CC019	M	108.6	600
CC019	F	44.5	32.3
CC019	F	32	65.5
CC019	F	66.5	31.7
CC019	F	86.9	131.5
CC019	F	9.5	38.5
CC019	M	36.4	358
CC019	M	18.9	106.7
CC019	M	7.1	150.4
CC019	M	6.2	10.1
CC019	M	3.7	317.2
CC019	M	52.7	250
CC019	M	56.7	600
CC021	F	8.9	48
CC021	F	5.3	196.7
CC021	F	5	115.7
CC021	F	12.3	53
CC021	M	24.7	3
CC021	M	23.6	507.7
CC021	M	6.2	58
CC021	M	11.6	217.9
CC021	F	11.2	9.7
CC021	F	3.4	18.1
CC021	F	10.5	170.4
CC021	F	5.7	43.8
CC021	M	11.1	9.7
CC021	M	36.5	8.4
CC021	M	8.2	558.1
CC021	M	52.7	148.8
CC026	F	195.5	600
CC026	F	113.7	600
CC026	F	5.7	600
CC026	F	102.3	600
CC026	F	11.1	600
CC026	F	15.2	600
CC026	F	120.2	600
CC026	F	2.5	600
CC026	M	6.6	27.2
CC026	M	55.3	600
CC026	M	14.6	600
CC026	M	64.6	600
CC026	M	2.6	600
CC026	M	14.9	600
CC026	M	3.5	600
CC026	M	2.1	600
CC028	F	33	21.1
CC028	F	15.4	194.3
CC028	M	11.8	116.1
CC028	M	25	117.7
CC028	M	40.7	59
CC028	M	26.8	600
CC028	M	12	100.5
CC028	F	3.7	47.4
CC028	F	13	400.5
CC028	F	12.5	51.4
CC028	F	4.7	322.8
CC028	F	23	166.5
CC028	M	3.2	119.2
CC028	M	16.5	183.5
CC028	M	9.5	88.5
CC028	M	30.2	90.4
CC028	M	11.6	334.3
CC028	M	10.8	415.8
CC028	M	9	600
CC028	M	49.4	452.8
CC028	M	30.3	420.4
CC028	F	20.9	240.1
CC028	F	12.1	160.9
CC028	F	4.5	383.3
CC028	F	25.6	472.5
CC030	F	5.3	329.1
CC030	F	33.8	600
CC030	F	16.6	73.8
CC030	F	39	600
CC030	F	109.1	20.5
CC030	F	12.5	600
CC030	M	64.6	600
CC030	M	90.4	391.9
CC030	M	11.8	600
CC030	M	46.3	398.8
CC030	M	76.7	600
CC030	M	15.1	229.8
CC030	F	6.4	572
CC030	F	6.1	481
CC032	M	44.3	392.1
CC032	M	75.4	600
CC032	M	6.7	209.6
CC032	M	12.5	600
CC032	M	153.6	244
CC032	M	22	600
CC032	M	23.2	75.8
CC032	F	67.5	103.1
CC032	F	40.3	40.8
CC032	F	26.7	17.7
CC032	F	19.9	231.7
CC032	F	27.5	256.3
CC032	F	15.5	65.1
CC032	F	38.2	95.9
CC032	F	32.2	160.7
CC033	F	56.3	334.2
CC033	F	13	95.4
CC033	M	1	48
CC033	M	17.7	49.5
CC033	F	6.8	10.8
CC033	F	32.5	47.3
CC033	F	3.7	73.6
CC033	F	6.8	125.2
CC033	F	34.2	243
CC033	M	9.5	5.6
CC033	M	4.2	32
CC033	M	16	118.5
CC033	M	7	26.8
CC033	M	45.9	20.5
CC036	F	16.3	600
CC036	F	17.6	600
CC036	F	22.7	600
CC036	F	14	600
CC036	F	11.7	600
CC036	F	71.9	600
CC036	F	80.9	600
CC036	F	135	600
CC036	M	104.5	600
CC036	M	72.7	600
CC036	M	3.5	600
CC036	M	268.3	600
CC036	M	114.1	600
CC036	M	15.2	600
CC036	M	19.7	600
CC037	M	1.8	150.1
CC037	M	25.5	159.7
CC037	M	9.6	30.9
CC037	M	17.2	23
CC037	M	25.9	101.5
CC037	M	16.2	17.4
CC037	M	4.1	84.9
CC037	M	128.7	600
CC037	F	16.4	171.9
CC037	F	8.2	377.5
CC037	F	36	47.1
CC037	F	18.9	10
CC037	F	6.9	432.4
CC037	F	4.2	9.3
CC037	F	5.3	33.7
CC037	F	7	171
CC038	M	15.4	510.2
CC038	M	82.2	126.4
CC038	M	8.5	51
CC038	M	22.3	421.2
CC038	M	4.8	174.2
CC038	M	34.8	516.1
CC038	M	5.5	343.6
CC038	M	4.1	432
CC038	F	44.1	94.8
CC038	F	13.2	16.5
CC038	F	33.4	76.6
CC038	F	21	238.2
CC038	F	64.5	51.1
CC038	F	62.3	346.2
CC038	F	66	249.9
CC038	F	17.2	546.5
CC038	F	7	5.5
CC038	F	68.3	600
CC038	F	14.8	8.7
CC038	F	47.9	9.6
CC038	F	23.5	600
CC038	F	17.6	40.6
CC038	M	62.9	245.8
CC038	M	2.1	243.3
CC038	F	3	100.1
CC038	F	5	12.8
CC038	M	18.4	93.5
CC038	M	9.5	12.6
CC038	M	37.8	540.4
CC038	M	46.7	33.4
CC038	M	18	53.3
CC038	M	22.6	375.3
CC039	F	3.6	19.5
CC039	F	145.1	600
CC039	F	36.4	345
CC039	F	13	600
CC039	F	42.2	355
CC039	F	90.1	73.8
CC039	F	62.8	18.5
CC039	F	26.3	85.5
CC039	M	20.9	20
CC039	M	6.4	23.4
CC039	M	3.9	1
CC039	M	15.4	188
CC039	M	300	47.6
CC039	M	12.5	600
CC039	M	85.6	600
CC039	M	3.6	12.4
CC040	M	12.4	120.7
CC040	M	5.1	15.4
CC040	M	11.2	17.5
CC040	M	18.8	31.5
CC040	M	11.7	133.1
CC040	M	15.4	600
CC040	M	13.2	555
CC040	M	9.9	5.5
CC040	F	13.6	565
CC040	F	7.1	600
CC040	F	22.8	15.5
CC040	F	2.7	422
CC040	F	44.9	22.4
CC040	F	30	10.4
CC040	F	16.2	29.8
CC041	M	28.3	600
CC041	M	76.8	600
CC041	M	5.7	600
CC041	M	119.8	600
CC041	M	17.2	600
CC041	M	32	600
CC041	M	31.5	600
CC041	M	19.6	600
CC041	F	250.6	600
CC041	F	18.5	600
CC041	F	30.2	600
CC041	F	35.4	59
CC041	F	17.9	202
CC041	F	28.4	600
CC041	F	9.3	545
CC041	F	70.1	600
CC041	M	7.9	600
CC041	M	66	600
CC041	F	30.9	600
CC041	F	180.2	600
CC041	F	59.1	600
CC041	F	4.7	600
CC041	M	6.4	600
CC041	F	54	600
CC041	F	28.7	600
CC041	F	6	600
CC041	F	35.2	17.9
CC041	F	18.3	600
CC041	F	39.9	317.3
CC041	F	157.1	600
CC041	M	23.1	600
CC041	M	17.5	600
CC041	M	49.9	600
CC041	M	60.8	600
CC041	M	44.6	453
CC041	M	15.1	600
CC041	M	31.6	565
CC042	M	2.7	182
CC042	M	13.3	153.3
CC042	M	3.7	50.9
CC042	F	15.2	358.7
CC042	F	103.4	117.3
CC042	F	7.1	238.1
CC042	F	3.5	110.1
CC042	F	13.7	132.2
CC042	F	14.2	154.6
CC042	M	5.4	225.6
CC042	M	4.1	20.7
CC042	M	7.5	10
CC042	M	28.4	100.2
CC042	M	6.1	32.7
CC042	F	6.5	18.1
CC042	F	5.7	335.8
CC042	F	3.9	43.2
CC042	F	4.3	121.2
CC042	M	9.7	332.4
CC042	M	5.4	97.4
CC042	M	19.4	120.7
CC042	M	10.9	34.7
CC042	F	5.5	23.1
CC042	F	7.6	150
CC042	F	32.2	157.6
CC042	F	10.5	11.6
CC051	F	87.7	399.4
CC051	F	10.8	353.3
CC051	M	10.6	96.3
CC051	M	9.7	600
CC051	M	19.6	155.5
CC051	M	17	99.6
CC051	M	20.2	392.8
CC051	M	28.3	6.7
CC051	M	8.5	164.4
CC051	M	31.8	566.4
CC051	M	2.3	205.3
CC051	M	69.1	600
CC051	F	2	600
CC051	F	7.2	40.7
CC051	F	87.3	600
CC051	F	68.4	600
CC051	F	9.4	481.6
CC051	F	29.5	600
CC051	F	12.3	600
CC051	F	19.1	2.8
CC052	M	45.2	220.5
CC052	F	76	22.9
CC052	F	60.2	1.5
CC052	F	300	600
CC052	F	29.2	1.5
CC052	M	300	600
CC052	M	17.3	224.8
CC052	M	300	600
CC052	F	111.5	600
CC052	F	33.7	232.1
CC052	F	199.5	600
CC052	F	15.5	9.2
CC052	M	20.8	600
CC052	M	85.9	600
CC052	M	90.7	600
CC052	M	161.4	600
CC057	F	3.2	14
CC057	F	38.5	123.8
CC057	F	9.3	146.5
CC057	F	58.3	164.1
CC057	F	6	90.5
CC057	F	6.6	269.9
CC057	F	37.5	95.7
CC057	F	9	24.5
CC057	M	13.4	37.1
CC057	M	18	11.2
CC057	M	63.3	33.2
CC057	M	11	61.1
CC057	M	22.4	14.5
CC057	M	20.3	279.2
CC057	M	6.3	201.7
CC057	M	26	276.7
CC059	M	5.6	60.3
CC059	M	20	150.5
CC059	M	16.8	375.7
CC059	M	17.7	204.3
CC059	F	13.7	60.5
CC059	F	17.3	253.6
CC059	F	10.3	47.7
CC059	F	12.9	198.5
CC059	F	22.9	579.7
CC059	F	12.7	465
CC059	F	148	51.8
CC059	F	26.9	478.2
CC059	M	16.2	574.6
CC059	M	7.9	194.7
CC059	M	25	312.1
CC059	M	8.2	48.1
CC061	M	17.7	600
CC061	M	25.1	192.9
CC061	M	3.4	327
CC061	M	9.4	600
CC061	F	10.6	217
CC061	F	11.1	333
CC061	F	49.2	38.2
CC061	F	21.8	29.4
CC061	F	22	5.5
CC061	M	41.3	236.4
CC061	M	42.5	244.1
CC061	M	149	18
CC061	M	59.5	134.9
CC061	M	14.3	362.7
CC061	M	8.2	63.6
CC061	M	13.9	567.9
CC061	M	43.6	191.4
CC061	M	51.5	28.6
CC061	M	146.5	7
CC061	F	29.5	99.3
CC061	F	16.9	249
CC061	F	31.4	53.5
CC061	F	9.7	118.9
CC061	F	45.6	166.9
CC065	F	20	70.2
CC065	F	28	134.2
CC065	F	27.6	314.9
CC065	M	11.2	14.5
CC065	M	41.3	229.5
CC065	M	1.3	60
CC065	M	5.5	173.5
CC065	M	34.9	384.5
CC065	M	8.1	325.6
CC065	M	16.4	81.1
CC065	F	14.1	31.9
CC065	F	17.1	35
CC065	F	38.5	38.9
CC065	M	25.7	496.6
CC065	M	31.3	59.4
CC065	M	51.5	327.2
CC065	M	7.5	77.3
