# Supplementary material for: Genetic and metabolic links between the murine microbiome and memory
Source: Microbiome. 2020 Apr 16;8:53. doi: 10.1186/s40168-020-00817-w (PMC7164142; doi:10.1186/s40168-020-00817-w)
Supplement: Supplementary file 2 — Additional file 1. [file 40168_2020_817_MOESM1_ESM.zip › TableS2.xlsx]

## Sheet: Sheet1
Supplementary Table 2 Genome wide genetic association of the memory phenotype. Significant SNPs are highlighted in yellow.
SNP	chromosome	position_b38	LOD score	Cadidate gene(s)
UNC6	1	3010274	0.653259
UNCHS000003	1	3195649	0.0362704
JAX00240613	1	3323400	0.653259
UNCHS000005	1	3435729	0.0859698
UNCHS000006	1	3439034	0.375513
UNCHS000007	1	3546055	0.0859698
UNCHS000011	1	3643417	0.994867
UNCHS000012	1	3650068	0.0859698
UNCHS000013	1	3657108	0.620376
UNCHS000014	1	3659804	0.0859698
UNC9371	1	3892718	3.58238
UNC11461	1	4024785	2.23183
UNCHS000015	1	4089033	3.58238
UNCHS000016	1	4093084	0.0859698
UNC12838	1	4136034	0.285155
UNC15185	1	4357820	3.38265
UNC16386	1	4446737	0.0165005
UNCHS000018	1	4504223	3.38265
UNCHS000019	1	4608178	3.58238
UNCHS000020	1	4610401	0.0859698
UNCHS000021	1	4645292	3.58238
UNCHS000023	1	4774160	3.38265
UNC21023	1	4809276	3.58238
JAX00190669	1	4923356	0.0859698
UNCHS000025	1	5025197	3.39409
UNCHS000026	1	5028801	2.23183
UNCHS000027	1	5121108	10.5909
UNCHS000028	1	5124241	4.17088
UNC23995	1	5133382	10.5909
UNCHS000029	1	5149629	4.17088
UNCHS000030	1	5152121	2.23183
UNCHS000031	1	5155818	4.17088
UNC24700	1	5224578	0.815717
JAX00000169	1	5262647	1.35891
UNCHS000033	1	5314171	4.17088
UNCHS000034	1	5316776	10.5909
UNCHS000035	1	5383169	2.23183
UNCHS000037	1	5524092	0.285006
UNC26932	1	5782289	3.26172
UNC28841	1	5944792	2.32964
JAX00241061	1	5955038	0.0859698
UNC30322	1	6063698	2.97068
UNCHS000039	1	6095240	0.0859698
UNCHS000040	1	6097778	2.23183
JAX00241097	1	6237454	0.338272
UNCHS000041	1	6285275	0.338272
UNC34218	1	6357478	5.1486
JAX00000280	1	6747440	0.338272
UNCHS000045	1	6818832	3.58238
UNC40323	1	6846703	1.2376
UNCHS000048	1	7118425	0.338272
UNCHS000049	1	7141403	0.338272
UNC49074	1	7521699	0.259688
UNC49759	1	7548683	6.18904
JAX00000353	1	7698048	0.22427
JAX00241334	1	7767949	0.48159
JAX00241337	1	7771532	0.22427
UNCHS000051	1	7871075	0.869445
UNCHS000052	1	7873355	0.79072
JAX00241351	1	7940508	0.22427
UNC57959	1	7969906	0.994867
UNC58412	1	8051126	1.13015
JAX00000382	1	8111141	0.552558
UNC61552	1	8262392	0.746014
JAX00241432	1	8448543	0.638765
JAX00241456	1	8624574	3.02913
UNCHS000053	1	8820721	0.338272
UNCHS000054	1	8823893	3.02913
UNC70761	1	8865088	1.50053
UNCJPD000018	1	8959175	0.519981
JAX00000442	1	8984916	0.620376
UNC73203	1	9037356	0.331381
UNC74840	1	9156562	5.1486
UNC76650	1	9282750	3.87587
JAX00000475	1	9438550	0.620376
UNC82824	1	9774585	2.8149
UNCHS000055	1	9790143	0.425649
UNCHS000056	1	9793329	4.17088
UNC83675	1	9843988	3.39409
UNC85539	1	9964703	1.24792
UNCHS000058	1	10023815	0.338272
UNCHS000059	1	10074787	0.338272
UNCHS000060	1	10078890	1.14773
UNCHS000062	1	10090896	0.338272
UNCHS000063	1	10132322	0.338272
UNCHS000064	1	10136527	0.338272
UNC87850	1	10147799	0.994867
UNCHS000065	1	10160181	0.338272
UNCHS000066	1	10164311	0.338272
UNCHS000068	1	10171521	0.338272
UNCHS000069	1	10205470	0.338272
UNCHS000070	1	10208444	0.338272
UNC88286	1	10211530	0.338272
UNC89490	1	10307255	1.11303
UNC90639	1	10452345	0.48159
UNCHS000072	1	10454190	0.338272
UNC91753	1	10555149	0.338272
UNCHS000075	1	10615572	0.338272
UNCHS000076	1	10618660	0.338272
UNC92768	1	10619399	3.02913
UNC94417	1	10741675	0.918009
UNCHS000077	1	10807976	0.338272
UNC94965	1	10809088	0.994867
UNCHS000078	1	10810941	0.338272
UNCHS000079	1	10842165	0.338272
UNCHS000080	1	10844770	0.338272
UNC95366	1	10849375	0.338272
JAX00000583	1	10874490	0.338272
JAX00241827	1	10941669	0.338272
UNCHS000082	1	10965476	1.74328
UNC97447	1	11006096	0.48159
UNC98241	1	11068783	7.55083
JAX00241853	1	11099540	4.17088
UNCHS000083	1	11138656	5.22624
UNCHS000084	1	11142290	0.304978
UNC99911	1	11147702	1.00213
UNCHS000085	1	11172755	3.02913
UNCHS000086	1	11175439	2.43485
JAX00241881	1	11184476	2.57699
UNC101009	1	11192860	0.22427
UNCHS000087	1	11204516	0.00428643
UNCHS000088	1	11207750	2.43485
UNC102696	1	11291251	2.43485
UNCHS000090	1	11337373	0.48159
UNC103874	1	11341672	0.48159
UNC104485	1	11372643	0.407869
UNCHS000091	1	11435252	1.0126
UNC106795	1	11502038	1.0126
UNCHS000093	1	11545686	0.336944
UNCHS000094	1	11548492	1.45527
UNC108325	1	11570718	3.63467
UNCHS000095	1	11576401	2.43485
UNCHS000096	1	11582048	4.0005
UNC109624	1	11643615	4.0005
UNC110353	1	11692348	0.194413
UNC112302	1	11793253	0.462178
UNC113047	1	11835789	1.56513
UNC114331	1	11914562	0.42098
UNC114802	1	11954630	1.56513
JAX00242019	1	11970514	0.0339421
UNCHS000097	1	11980283	2.43485
UNCHS000098	1	11985280	0.42098
UNC115578	1	12006194	1.68134
UNC116817	1	12116705	1.11909
UNCHS000100	1	12233071	2.43485
UNC118659	1	12273136	2.43485
UNC119270	1	12318704	0.48159
UNCHS000101	1	12353241	2.43485
UNC119817	1	12371234	0.798459
UNC121959	1	12581013	0.55892
UNC123049	1	12684741	0.820579
UNC123541	1	12729603	2.54651
UNC123662	1	12740981	3.39299
UNC124584	1	12812959	4.51462
UNCHS000103	1	12854240	3.63467
UNCHS000104	1	12857702	0.798459
UNC125332	1	12880486	4.0005
UNCHS000107	1	12883362	0.414561
UNCHS000108	1	12888028	0.798459
UNC125893	1	12916065	0.798459
UNCHS000111	1	13025022	0.184604
UNCHS000112	1	13027853	0.779271
JAX00242226	1	13038248	1.72773
UNC128912	1	13076797	2.04664
UNCHS000113	1	13128266	0.18167
UNC129874	1	13129964	4.0005
UNC130265	1	13164449	0.105435
UNCHS000115	1	13201683	1.12149
UNC130697	1	13202276	0.798459
UNCHS000116	1	13204827	0.105435
UNCHS000117	1	13240607	0.311639
UNCHS000118	1	13243188	0.254278
UNC131724	1	13287056	0.311639
UNCHS000119	1	13309750	1.37589
UNCHS000120	1	13315152	0.55892
UNC132450	1	13356203	4.0005
UNC133320	1	13427537	0.798459
UNCHS000121	1	13433549	2.58269
UNCHS000122	1	13437503	1.37589
UNC134046	1	13500643	0.0161203
UNC134669	1	13540908	1.51517
UNCHS000123	1	13601257	0.254278
UNCHS000124	1	13604373	0.0961446
UNC135474	1	13604982	0.105435
UNCHS000125	1	13633908	3.84762
UNCHS000126	1	13637024	0.0961446
UNC_rs50672660	1	13653698	1.05853
UNC136630	1	13675105	6.45384
UNC137674	1	13738223	3.18275
UNC138462	1	13781683	1.81083
JAX00242455	1	13782602	1.37589
UNCHS000127	1	13843919	2.58269
UNCHS000128	1	13846870	0.256954
JAX00242480	1	13855369	2.58269
UNC140121	1	13860415	1.16142
UNCHS000129	1	13863841	0.0542759
UNCHS000130	1	13866830	0.256954
UNC140543	1	13890559	4.0005
UNC141072	1	13936558	0.256954
UNC142280	1	14027765	0.798459
JAX00000824	1	14077030	1.61456
UNC144144	1	14196604	0.0509604
JAX00000833	1	14205522	1.61456
UNC144647	1	14228630	0.105435
UNCHS000132	1	14228869	1.29593
UNCHS000133	1	14241157	0.798459
UNCHS000134	1	14243367	0.256954
UNC145132	1	14261489	2.30986
JAX00000840	1	14297118	1.36791
UNC145909	1	14334166	0.798459
UNC146540	1	14367338	1.13016
UNCHS000135	1	14466228	0.340319
UNCHS000136	1	14470761	1.7655
UNC148022	1	14473352	0.877087
UNC148652	1	14540842	0.540862
JAX00000859	1	14542325	0.796244
UNCHS000137	1	14565340	2.58269
JAX00242592	1	14568781	0.796244
UNCHS000138	1	14575381	0.256954
JAX00000863	1	14579332	0.105435
UNCHS000139	1	14582386	0.256954
UNC149432	1	14589546	0.877087
UNC149968	1	14622203	6.08456
UNC150730	1	14659888	1.24926
UNCHS000142	1	14751104	0.256954
JAX00242633	1	14753392	0.256954
UNC152555	1	14763878	0.540862
UNC153710	1	14835368	2.82953
UNC154487	1	14876688	0.355011
UNC155247	1	14909034	0.355011
UNCHS000144	1	15015630	0.256954
UNC156797	1	15019277	0.256954
UNCHS000145	1	15119970	3.41473
UNC158041	1	15120755	0.355011
JAX00242707	1	15206357	0.522567
UNC159456	1	15224755	0.941975
UNC159803	1	15267064	0.256954
UNC161340	1	15367984	0.256954
UNC162008	1	15409882	0.143087
UNC162603	1	15439741	0.941975
UNCHS000147	1	15485444	2.77599
UNCHS000148	1	15498777	0.214771
UNC163443	1	15499909	0.837587
UNC164396	1	15558147	3.50541
JAX00000935	1	15565111	2.30986
UNCHS000149	1	15579411	3.50541
UNCHS000150	1	15582282	0.256954
UNC164943	1	15590146	1.52746
UNC166915	1	15716413	0.769336
UNC167166	1	15752018	5.30466
UNC167757	1	15787725	0.147095
JAX00242874	1	15817404	3.96735
UNCHS000152	1	15832044	0.256954
JAX00000960	1	15905961	1.86681
UNC170285	1	15938033	3.41624
UNC172447	1	16106636	1.17464
UNC173039	1	16155822	6.08456
UNCHS000154	1	16170002	2.30986
UNCHS000155	1	16178294	0.0542973
UNCHS000156	1	16181132	1.02019
UNC173980	1	16238141	5.30466
UNC174093	1	16247655	0.147095
JAX00000989	1	16282025	2.04712
UNCHS000157	1	16307741	3.96735
UNCHS000158	1	16310835	0.256954
UNCHS000159	1	16342189	2.31638
UNCHS000160	1	16344909	0.256954
UNCHS000161	1	16359531	0.349807
UNCHS000163	1	16442608	0.256954
UNCHS000164	1	16446407	0.349807
UNC176258	1	16468348	0.697916
UNCHS000166	1	16504392	0.143087
UNCHS000167	1	16560447	0.256954
UNCHS000168	1	16563123	0.143087
UNC177767	1	16578608	4.27426
UNC179038	1	16699047	0.186461
JAX00243052	1	16930310	0.143087
UNC182173	1	16960039	0.279035
UNCHS000169	1	17009201	2.37818
UNCHS000171	1	17072861	0.256954
UNCHS000172	1	17082234	0.256954
UNC184484	1	17121242	2.13979
UNC186479	1	17255046	3.86134
UNC187637	1	17321336	1.15574
UNCHS000173	1	17326078	4.36341
UNCHS000174	1	17335280	0.498278
UNC189115	1	17417608	0.498278
JAX00001099	1	17753014	0.498278
UNC194162	1	17791343	1.21165
UNC195750	1	17873597	0.0993387
UNCHS000175	1	17997367	0.256954
UNCHS000176	1	18003060	0.254022
UNC197893	1	18007392	0.143087
UNCHS000179	1	18168190	2.1338
UNCHS000180	1	18173144	0.0993387
UNC203703	1	18331338	1.62348
JAX00001144	1	18352880	0.789711
UNCHS000181	1	18492418	0.0993387
UNCHS000182	1	18496617	3.65204
UNC207853	1	18616479	2.37818
UNC209992	1	18766557	3.96735
UNCHS000183	1	18790547	5.46878
UNCHS000184	1	18793126	0.256954
UNCHS000185	1	18857709	2.26438
UNCHS000186	1	18860234	1.98144
UNC211603	1	18872023	0.247287
JAX00243428	1	18976075	4.36341
UNCHS000187	1	18978927	1.04039
UNCHS000188	1	18981378	0.256954
UNC213909	1	19045994	0.0402849
UNC215285	1	19164865	2.37818
UNCHS000191	1	19171004	0.919222
UNC216547	1	19328374	0.816226
UNC218583	1	19481986	3.47112
UNCHS000193	1	19503170	0.0861245
JAX00001232	1	19524505	0.714025
UNC219849	1	19564696	0.749704
UNC222950	1	19773579	0.184604
JAX00001257	1	19877796	0.0190383
UNCHS000195	1	19893522	0.0127621
UNCHS000197	1	19913646	0.256954
UNCHS000198	1	19916253	1.83825
UNCHS000199	1	20066659	1.73683
UNCHS000200	1	20070598	0.256954
UNC228500	1	20168445	1.73683
UNCHS000201	1	20209931	1.41877
UNCHS000202	1	20219467	0.30677
UNC231492	1	20394846	0.391472
UNC231727	1	20410676	1.41877
UNCHS000203	1	20446660	0.318975
UNCHS000204	1	20449839	0.0190383
JAX00243732	1	20554172	0.256954
UNCHS000205	1	20637616	1.59294
UNC235488	1	20640694	4.0005
UNCHS000206	1	20642132	0.798459
UNC236681	1	20734197	1.33561
JAX00243789	1	20775218	0.699454
UNCHS000207	1	20817310	0.376607
UNCHS000208	1	20819646	3.96411
UNC239961	1	20890360	4.98787
JAX00243838	1	20903918	0.807873
JAX00001337	1	20915583	2.5299
UNC241230	1	20947948	0.492127
UNCHS000209	1	21024332	0.376607
UNCHS000210	1	21027674	1.27739
UNCHS000211	1	21036107	0.492127
UNC243187	1	21064850	2.62979
UNC243821	1	21099704	1.52746
UNCHS000214	1	21128831	1.06175
UNC244917	1	21160284	0.143087
JAX00243904	1	21186935	0.256954
UNC245840	1	21227082	0.309137
UNC246230	1	21261747	1.06175
UNC246837	1	21288738	0.901643
UNCHS000216	1	21333771	0.256954
UNC247939	1	21347329	0.289074
UNC248435	1	21393539	0.837587
UNCHS000217	1	21435797	0.837587
UNC249229	1	21437497	2.5077
UNCHS000218	1	21439296	1.59465
UNC250092	1	21489282	2.77599
UNC250644	1	21524896	2.656
UNC251384	1	21591279	0.699454
UNCHS000220	1	21622640	0.256954
UNC252166	1	21640961	6.38613
JAX00244011	1	21650918	3.01522
UNC252437	1	21657167	0.0346909
UNC253175	1	21690647	1.8988
UNCHS000221	1	21729473	0.00619909
UNCHS000222	1	21733564	3.98068
JAX00244057	1	21734712	3.98068
UNC254822	1	21792702	0.143087
UNCHS000223	1	21803592	1.06175
UNCHS000224	1	21806825	0.256954
UNC255369	1	21822206	0.256954
UNC255790	1	21852313	3.26931
UNC256362	1	21891123	0.256954
UNCHS000225	1	21916552	0.256954
UNCHS000226	1	21919753	1.09257
UNC257250	1	21954533	0.235217
UNC257864	1	21991889	3.98068
JAX00001417	1	22003563	3.01522
UNC258238	1	22019536	0.143087
UNCHS000228	1	22063773	0.096796
UNC259179	1	22087305	2.77599
UNCHS000229	1	22092211	0.143087
UNC260263	1	22183945	0.256954
UNCHS000231	1	22196916	0.256954
UNCHS000232	1	22201219	0.00357246
UNC261003	1	22249794	0.00357246
UNC261713	1	22290012	2.24822
JAX00001439	1	22290408	0.565659
JAX00244154	1	22367196	4.91421
UNC263171	1	22367196	5.2141
UNCHS000234	1	22372093	2.95884
UNC263810	1	22400540	2.67942
JAX00244173	1	22428813	0.795111
UNC264385	1	22431417	0.748457
UNCHS000236	1	22472077	0.256954
UNC265227	1	22530252	0.268473
JAX00244192	1	22573190	0.795111
JAX00244193	1	22578938	0.256954
UNC266348	1	22603904	2.37818
UNC266725	1	22634298	0.000992764
UNCHS000237	1	22640239	0.104305
UNCHS000238	1	22642596	1.68273
UNC267257	1	22661233	0.553501
JAX00001464	1	22664189	2.62491
UNC268149	1	22714421	3.01084
JAX00001471	1	22739878	0.553501
UNC268995	1	22761004	2.29752
UNC269692	1	22796362	0.641287
UNC269899	1	22809394	3.29851
UNCHS000240	1	22846735	2.17744
UNC271085	1	22892643	0.748457
UNC271472	1	22922810	2.17744
UNCHS000241	1	22945427	2.17744
UNCHS000242	1	22948053	0.495186
UNC271981	1	22957842	0.495186
UNC272451	1	22990988	0.495186
UNCHS000243	1	23002968	2.17744
UNCHS000245	1	23046686	2.17744
UNCHS000246	1	23053960	0.748457
UNC273653	1	23074477	0.495186
UNCHS000247	1	23110651	2.37515
JAX00001497	1	23110817	2.17744
UNCHS000248	1	23112999	2.29752
UNC274279	1	23114228	0.495186
UNCHS000249	1	23131383	2.17744
UNC274811	1	23152100	0.553501
UNC275165	1	23183233	0.795111
UNC275738	1	23226333	3.01084
UNC275951	1	23243149	1.37245
UNC276290	1	23286200	0.553501
UNC276402	1	23308752	0.14715
JAX00244336	1	23334283	1.52004
UNCHS000252	1	23347213	3.02428
UNCHS000253	1	23374848	2.17744
UNCHS000254	1	23377583	0.566386
UNC277576	1	23379426	1.89658
UNC278071	1	23417587	2.17744
UNC278457	1	23449018	0.23168
UNC278894	1	23478078	0.369853
UNCHS000255	1	23479794	0.369853
UNCHS000256	1	23484915	2.17744
UNC279507	1	23516452	0.937377
UNCHS000258	1	23517730	0.23168
UNC280005	1	23548390	4.90187
JAX00001531	1	23550572	1.52004
UNC280284	1	23576777	0.23168
UNC280863	1	23611879	1.99584
UNC281272	1	23650848	1.99584
UNC281641	1	23675949	1.72305
JAX00244426	1	23731510	4.90187
UNCHS000259	1	23747466	4.90187
UNCHS000260	1	23749586	0.926267
UNC282861	1	23758483	0.23168
UNC283190	1	23777731	1.52004
UNC283804	1	23812848	0.926267
UNC284199	1	23833418	1.72305
JAX00244449	1	23835235	0.795111
UNCHS000261	1	23842247	0.23168
UNCHS000262	1	23849736	4.90187
UNC284694	1	23876278	0.167129
UNC284897	1	23899616	1.17547
UNC285476	1	23935913	0.23168
JAX00244476	1	23987680	1.52004
UNC287101	1	24009313	1.72305
UNC287500	1	24042124	0.23168
UNCHS000263	1	24082801	0.23168
UNCHS000264	1	24085849	4.6652
JAX00001572	1	24098293	0.23168
UNCHS000265	1	24103106	1.72305
UNCHS000266	1	24106108	4.90187
UNC288334	1	24108340	0.926267
UNC288956	1	24139184	0.23168
UNC289411	1	24168465	1.99584
UNC289995	1	24206747	4.90187
UNCHS000267	1	24234116	4.90187
UNCHS000268	1	24236286	4.90187
UNC291039	1	24272817	4.90187
UNC291812	1	24305190	4.90187
UNC292291	1	24335378	1.99584
JAX00244609	1	24356543	1.99584
UNC292653	1	24361913	3.01084
UNC293247	1	24404495	2.33382
UNC293808	1	24435251	0.23168
UNCHS000269	1	24450491	4.69618
UNCHS000270	1	24452655	0.23168
UNC294157	1	24453564	0.972987
JAX00244636	1	24480053	1.52004
UNC295267	1	24509640	0.926267
UNC295523	1	24521247	0.369853
UNCHS000271	1	24527415	0.937377
UNC296454	1	24567974	4.90187
UNC297129	1	24608489	0.937377
UNCHS000273	1	24618990	4.90187
UNCHS000274	1	24621927	2.50231
UNC297679	1	24633909	1.99584
UNC298040	1	24664155	1.99584
UNC298468	1	24682449	4.90187
UNCHS000276	1	24693469	4.90187
UNC298792	1	24700496	0.23168
UNC299362	1	24735309	0.937377
JAX00244680	1	24738074	0.795111
UNC300259	1	24795905	0.23168
UNC300429	1	24813217	1.99584
UNC300940	1	24845133	0.926267
UNC301459	1	24881014	0.926267
UNC302007	1	24915200	0.937377
UNC302619	1	24950487	4.90187
UNC303258	1	25008192	0.23168
UNC303470	1	25030087	1.99584
JAX00244772	1	25043840	0.795111
UNCHS000277	1	25103899	4.90187
UNCHS000278	1	25106808	4.90187
UNC304526	1	25110200	4.90187
UNC304770	1	25145269	4.90187
UNC305044	1	25173786	1.52004
UNC305368	1	25200434	1.72305
UNC305681	1	25234898	1.72305
UNCHS000279	1	25237332	1.72305
UNCHS000280	1	25241379	8.5391
UNC306419	1	25284899	10.9998
UNC307271	1	25351001	0.0316159
JAX00001667	1	25363504	0.0316159
UNC307551	1	25373556	0.0886074
UNCHS000281	1	25383451	4.09672
UNCHS000282	1	25387525	0.0101402
UNC307742	1	25400753	1.99584
UNCHS000283	1	25465676	4.90187
UNC308448	1	25474741	0.735458
UNC309005	1	25509963	0.800165
UNCHS000285	1	25518614	4.90187
UNCHS000286	1	25526774	0.535484
UNC309235	1	25529900	2.06436
UNCHS000287	1	25530365	2.06436
UNCHS000289	1	25534174	3.66651
UNCHS000290	1	25536440	5.0429
UNCHS000292	1	25545258	5.0429
UNC310436	1	25641993	5.0429
UNC310673	1	25660496	4.08087
UNC311195	1	25700998	1.17545
UNC312117	1	25739699	1.94988
UNC312831	1	25782099	0.462382
UNC313243	1	25807012	7.78365
UNC313543	1	25827733	1.46692
UNCHS000293	1	25862712	4.41544
JAX00244974	1	25881990	1.46692
UNC315252	1	25940852	1.41927
UNCHS000295	1	25954192	1.17545
UNC317129	1	26047253	1.80662
UNC317647	1	26087768	0.729989
UNC318124	1	26113425	0.0110239
UNC318619	1	26157206	5.0429
UNC319005	1	26183052	4.41544
UNC320073	1	26225564	1.49546
UNCHS000297	1	26246113	7.78365
UNCHS000298	1	26248424	0.294763
UNC321690	1	26308002	0.852684
UNC322195	1	26358689	0.108947
UNCHS000299	1	26386864	4.41544
UNCHS000300	1	26389513	1.17545
JAX00245063	1	26410206	1.17545
UNC323488	1	26455114	0.156344
UNCHS000301	1	26511935	0.365682
ICR002	1	26583715	0.365682
UNC327331	1	26694889	0.10427
JAX00245113	1	26700541	0.365682
JAX00245114	1	26721717	1.80452
ICR4005	1	26858757	1.17544
JAX00001782	1	26914143	1.17545
UNCHS000304	1	26917654	5.01341
ICR006	1	26955519	5.01341
ICR4006	1	26958879	3.56078
UNC333485	1	27092270	0.462382
ICR009	1	27222257	0.205463
ICR010	1	27306300	0.0965719
ICR4010	1	27309604	1.41927
UNC337071	1	27364775	0.535484
JAX00001821	1	27438686	0.145947
ICR011	1	27495040	0.644149
UNC339202	1	27569004	2.0951
ICR012	1	27581153	1.35488
ICR4012	1	27581959	0.145947
ICR013	1	27669762	1.4427
UNC340151	1	27673833	0.145947
UNCHS000309	1	27722959	0.324729
UNCHS000310	1	27726965	0.265229
UNCHS000311	1	27754792	0.0110239
ICR014	1	27761556	1.29912
ICR4014	1	27761806	0.167563
UNCHS000312	1	27766569	1.42893
ICR015	1	27847346	0.316381
JAX00001856	1	27886189	0.193665
UNCHS000313	1	28021623	0.42681
UNCHS000314	1	28025883	0.351178
UNCHS000316	1	28036700	0.930782
UNCHS000317	1	28085532	0.852553
UNCHS000318	1	28089336	0.937377
UNCHS000319	1	28089582	0.937377
UNCHS000320	1	28092722	0.651164
UNCHS000321	1	28179944	0.651164
UNCHS000322	1	28185142	0.937377
UNCHS000324	1	28226089	0.769107
UNC347566	1	28435627	2.41503
UNC349593	1	28613252	1.28603
JAX00001921	1	28761550	0.0162525
ICR025	1	28872975	0.0162525
UNC352920	1	28884624	1.77571
ICR026	1	28970296	0.374213
ICR4026	1	28970300	0.0162525
JAX00001940	1	29001666	0.0162525
UNCHS000327	1	29016330	0.155082
UNCHS000328	1	29020832	4.87383
UNCJPD000079	1	29024924	4.00226
ICR4027	1	29058879	0.941533
UNCHS000329	1	29076562	1.27547
ICR028	1	29133224	0.682603
ICR4028	1	29134161	0.472991
JAX00245388	1	29140855	0.682603
ICR029	1	29221024	0.409514
UNCHS000333	1	29230010	0.409514
UNCHS000334	1	29233718	0.535484
JAX00001962	1	29297844	0.535484
ICR030	1	29307301	0.472991
JAX00001969	1	29395417	0.535484
ICR031	1	29492645	0.156344
ICR4031	1	29495143	1.77571
JAX00001981	1	29562454	1.77571
UNC361622	1	29577722	4.09672
ICR033	1	29673428	0.898807
UNC363662	1	29786875	2.22325
JAX00245470	1	29823940	0.576274
UNCHS000337	1	29982834	1.1699
UNCHS000338	1	29985721	0.576274
UNC365663	1	30009620	0.735458
UNCHS000341	1	30077854	1.80452
UNCHS000342	1	30083322	0.735458
JAX00002024	1	30126538	1.02598
UNCHS000343	1	30177887	0.937377
UNCHS000344	1	30180627	0.427464
UNC368438	1	30341916	4.53776
UNCHS000348	1	30701800	1.06076
JAX00002067	1	30710506	2.42734
UNC371950	1	30715615	3.15824
UNC372930	1	30801684	5.57724
UNCHS000349	1	30813482	1.16764
UNCHS000350	1	30815902	0.13328
UNCHS000351	1	30838574	1.46692
UNCHS000353	1	30848838	0.204291
UNCHS000354	1	30851224	1.16764
UNCHS000356	1	30860014	0.00573739
UNC374016	1	30915001	0.981562
UNC374674	1	31020000	1.21118
UNCHS000357	1	31031571	1.21118
JAX00002092	1	31047545	0.462382
JAX00245639	1	31058299	3.50541
UNC375193	1	31058925	1.77571
UNCHS000359	1	31059631	1.77571
UNCHS000360	1	31062737	1.07401
JAX00245647	1	31085206	6.80481
UNC375681	1	31103369	6.80481
JAX00245661	1	31134727	3.15824
UNC376451	1	31153698	0.00573739
JAX00245678	1	31213424	5.57724
UNC377508	1	31227811	5.57724
UNCHS000361	1	31403838	0.316671
UNC380599	1	31559181	2.70716
UNC380748	1	31578988	0.00573739
UNCHS000363	1	31660265	1.16764
UNCHS000364	1	31663706	3.04296
UNC382696	1	31767640	2.22325
UNCHS000366	1	31808816	1.16764
UNC383081	1	31828532	1.16764
UNC383274	1	31857418	3.04296
UNCHS000370	1	32080313	3.04296
UNC385417	1	32082234	2.18506
UNCHS000374	1	32108946	3.04296
UNC386248	1	32195613	0.239093
UNCHS000375	1	32238803	0.61774
UNCHS000380	1	32346758	0.313098
UNC389166	1	32398326	1.2887
UNC389352	1	32418795	0.364793
UNC390305	1	32523513	4.83531
UNC391961	1	32647989	0.119143
UNC392954	1	32729578	1.11011
UNCHS000381	1	32741932	1.63099
UNCHS000382	1	32745579	0.334116
UNC394473	1	32828663	0.610696
JAX00245909	1	32861803	0.0965458
UNC394961	1	32864214	1.50858
UNCHS000383	1	32866337	0.535023
UNCHS000384	1	32869086	0.0484169
UNCHS000386	1	32939697	0.428899
UNC396545	1	32970768	0.653404
JAX00002239	1	32988785	1.59502
UNC396884	1	32995593	0.313098
UNC397206	1	33032429	0.123105
UNC398516	1	33132898	0.438941
JAX00002252	1	33173927	0.0965458
UNC399108	1	33174345	1.50858
UNC400048	1	33243836	0.165389
UNCHS000387	1	33365183	1.07697
UNCHS000388	1	33368251	0.313098
UNC401821	1	33371703	2.39944
UNC402209	1	33392282	1.10632
JAX00246070	1	33428717	2.12778
UNC402814	1	33447236	0.0965458
UNC403880	1	33499298	2.43328
UNC404611	1	33542534	1.27291
UNCHS000389	1	33543825	0.0125158
UNCHS000391	1	33584848	1.27291
UNCHS000392	1	33587364	0.653404
UNCHS000393	1	33609241	2.43328
UNCHS000394	1	33614266	0.500586
UNC405774	1	33630808	1.37059
UNC406061	1	33649301	0.610696
UNC406743	1	33697351	1.27291
UNC407455	1	33731402	2.27928
JAX00246131	1	33740146	1.74171
UNC407727	1	33745742	0.535023
UNCHS000395	1	33763797	1.11011
UNCHS000396	1	33768087	1.07697
UNC408340	1	33794732	1.07697
UNC408563	1	33815202	2.39944
UNC408807	1	33827517	2.2602
UNCHS000399	1	33830620	0.713124
UNC409387	1	33860983	2.89866
UNC409541	1	33867683	1.27291
UNC410424	1	33902274	1.41747
UNC410901	1	33926878	5.61913
UNC411215	1	33940907	0.313098
JAX00246189	1	33947365	1.10632
UNC411472	1	33953443	1.10632
UNC411848	1	33966908	0.599178
UNC412410	1	33988381	1.63099
UNC412688	1	34001076	2.22325
UNC413286	1	34041701	0.941542
UNC413360	1	34046768	0.319374
UNC413634	1	34061957	2.10521
UNC413954	1	34084971	0.0888599
UNC414357	1	34103495	0.178989
UNC414561	1	34113703	0.311818
UNC414867	1	34126653	4.31126
UNCHS000404	1	34145538	1.76929
UNC415288	1	34147211	0.250068
UNC415620	1	34162961	0.734917
UNC416008	1	34178623	0.415575
UNCHS000405	1	34212614	0.948462
UNC416870	1	34225808	3.28726
UNC417558	1	34264675	3.28726
UNC418392	1	34311794	3.28726
UNC418645	1	34324849	0.229974
UNC419632	1	34377379	1.75505
UNC420225	1	34406549	0.332336
UNC420525	1	34428380	0.332336
UNC420638	1	34434394	2.29363
UNC421161	1	34458832	0.319374
UNC421584	1	34487132	0.698955
JAX00002354	1	34513356	2.22325
JAX00246365	1	34552843	0.0888599
UNC423396	1	34597810	0.428899
UNCHS000410	1	34597810	0.428899
UNC423980	1	34623625	2.10521
JAX00246388	1	34626688	0.698955
UNC425112	1	34679209	0.415575
UNC425729	1	34706340	0.599178
UNC426583	1	34759027	2.27928
UNC427689	1	34815613	0.698955
JAX00246468	1	34828647	0.670722
JAX00002377	1	34828665	3.41096
UNC429302	1	34951252	0.698955
JAX00246508	1	34981693	5.26144
UNC429913	1	34983840	5.37245
UNC430594	1	35035293	0.701839
UNCHS000413	1	35049621	1.94318
UNC432097	1	35122503	1.3145
UNC432749	1	35152984	0.311818
UNC433296	1	35190459	0.0446229
UNCHS000417	1	35191457	0.234831
UNCHS000418	1	35193983	2.55868
UNCHS000419	1	35230385	2.55868
UNCHS000420	1	35233667	1.10632
UNC434983	1	35300465	0.36747
UNCHS000423	1	35305117	2.30484
UNCHS000425	1	35305567	2.55868
UNCHS000426	1	35310476	0.407138
UNCHS000427	1	35314820	0.407138
UNCHS000428	1	35319207	0.105622
UNCHS000429	1	35331518	0.462027
UNC436468	1	35379623	0.462027
UNC437077	1	35418706	0.22905
UNC438077	1	35465384	1.23539
UNC438854	1	35526032	0.57559
UNCHS000431	1	35571212	0.192531
UNCHS000432	1	35580869	3.41742
UNCHS000434	1	35606281	0.820696
UNC440036	1	35612876	0.0464525
UNCHS000435	1	35626639	3.7513
UNCHS000436	1	35629492	0.698955
UNC440633	1	35637820	0.192531
JAX00246703	1	35652450	2.62857
UNC441788	1	35711743	1.80944
UNCHS000437	1	35721123	3.7513
UNCHS000438	1	35723979	0.87223
UNCHS000439	1	35727868	0.316018
UNCHS000440	1	35730340	3.7513
UNC442185	1	35737815	1.16495
UNCHS000442	1	35759426	2.32377
UNC443247	1	35805441	0.831655
UNC443490	1	35819487	0.831655
JAX00246762	1	35851894	1.16495
JAX00002454	1	35878973	0.462027
UNC444874	1	35901249	3.79514
UNC445460	1	35930302	0.462027
UNC445897	1	35952663	0.559617
JAX00246839	1	36007252	1.80944
UNC446936	1	36015153	1.43537
UNC447572	1	36063497	0.239051
JAX00002469	1	36077539	2.88003
UNC448278	1	36105883	2.88003
JAX00246898	1	36140873	2.62857
UNC449157	1	36149348	1.76746
UNCHS000443	1	36221034	3.57593
UNCHS000444	1	36223560	1.22864
UNC450817	1	36241924	1.80944
UNC452094	1	36328807	2.88003
UNCHS000445	1	36342101	0.87223
UNCHS000446	1	36344680	2.32377
UNCHS000447	1	36402856	1.30776
UNCHS000448	1	36406039	1.0675
UNC453140	1	36408692	4.52603
UNCHS000449	1	36416238	0.462027
JAX00247018	1	36421071	0.165052
UNCHS000451	1	36439089	3.67379
UNCHS000452	1	36442411	0.393648
UNC453980	1	36467927	1.10632
UNCHS000454	1	36487986	4.03127
UNC454349	1	36500555	4.03127
UNC455081	1	36565686	1.0675
UNCHS000455	1	36576417	1.0675
UNCHS000456	1	36579468	3.67379
UNC455417	1	36590741	0.488154
UNC455695	1	36621541	3.4866
UNCHS000457	1	36622602	3.4866
UNCHS000460	1	36648770	0.488154
UNC456277	1	36679987	1.80944
JAX00002519	1	36714306	2.32377
UNC457059	1	36725920	1.10632
UNC458188	1	36783210	0.101096
JAX00002525	1	36811728	1.77994
UNC458623	1	36812823	0.679401
UNCHS000461	1	36828097	0.0660417
JAX00002531	1	36859988	0.0136497
UNCHS000463	1	36885795	3.67379
UNCHS000465	1	36886094	0.975955
UNCHS000464	1	36888211	1.19869
UNCHS000466	1	36892868	1.03553
UNC460218	1	36942263	0.166992
UNC460838	1	36994601	0.269417
JAX00247202	1	37016554	3.67379
JAX00247210	1	37030925	0.635535
UNC461326	1	37032130	0.541677
JAX00247218	1	37044084	0.626809
UNC462268	1	37088166	0.274879
UNCHS000469	1	37110975	0.39966
UNCHS000470	1	37117364	3.67379
UNCHS000471	1	37231981	0.965352
UNCHS000472	1	37234417	3.67379
UNC465365	1	37270082	1.19869
UNCHS000475	1	37304584	0.39966
UNCHS000476	1	37307581	1.19869
UNC465785	1	37312571	0.39966
UNCHS000477	1	37340015	0.151378
UNCHS000478	1	37344386	0.166992
UNCHS000479	1	37347711	1.19869
UNCHS000481	1	37353399	0.151378
UNC466142	1	37356853	0.166992
UNCHS000482	1	37358788	3.67379
UNCHS000483	1	37365131	1.19869
UNCHS000484	1	37367862	0.84867
UNCHS000486	1	37388210	1.19869
UNCHS000488	1	37390365	0.166992
UNCHS000489	1	37396212	0.358372
UNCHS000490	1	37401756	0.151378
UNC466554	1	37404527	0.151378
UNC466794	1	37428950	0.84867
UNCHS000493	1	37454864	1.19869
UNC467207	1	37471701	0.39966
UNC468308	1	37546673	1.77994
JAX00002582	1	37557939	0.764738
UNC468545	1	37561494	1.16495
JAX00247383	1	37582728	2.50781
UNC469015	1	37593862	0.39966
UNCHS000496	1	37618132	1.19869
UNC469448	1	37639250	1.64423
UNC469748	1	37652803	4.03127
UNCHS000497	1	37670630	1.95269
UNC470039	1	37679148	1.16495
UNCHS000498	1	37679167	0.407138
JAX00247420	1	37706705	0.101096
UNC470398	1	37710746	0.635535
UNC470729	1	37754357	2.27566
UNCHS000500	1	37852291	2.27566
UNC471746	1	37882610	1.16495
UNC472065	1	37907046	0.39966
UNC472554	1	37962474	1.28171
UNCHS000501	1	38007047	2.78449
UNC472864	1	38007047	2.78449
UNC473155	1	38042748	0.39966
UNC473267	1	38063872	0.84867
UNC474350	1	38181072	0.274879
UNC474632	1	38205289	1.19869
UNCHS000507	1	38218763	0.100236
UNCHS000509	1	38222097	2.1707
JAX00247505	1	38262607	1.16495
UNCHS000511	1	38311079	0.975955
UNCHS000512	1	38313987	3.37576
UNC476660	1	38347178	3.37576
UNC477018	1	38366118	3.37576
UNCHS000514	1	38427903	3.67379
JAX00247565	1	38436038	3.67379
UNC478124	1	38441335	3.67379
UNCHS000515	1	38463431	4.03127
UNCHS000516	1	38466817	3.67379
JAX00191390	1	38467132	4.03127
UNC478568	1	38468740	2.78449
JAX00247605	1	38560348	0.383488
UNC480235	1	38562650	0.949323
UNC480797	1	38604509	3.67379
UNC481045	1	38623898	1.95269
UNC481370	1	38653254	3.00175
JAX00002664	1	38671356	3.00175
UNCHS000517	1	38678875	2.74098
UNCHS000518	1	38681372	3.37576
UNC482006	1	38701778	0.764738
UNC482255	1	38720283	0.151378
UNC482602	1	38745704	2.4929
UNC482958	1	38771823	3.67379
UNCHS000519	1	38775950	3.37576
UNCHS000520	1	38779731	0.497934
UNC483273	1	38793111	0.100236
UNC484527	1	38862372	0.249185
UNC484960	1	38890061	0.224583
UNCHS000522	1	38930108	3.37576
UNC485895	1	38936129	3.37576
UNC486654	1	38980068	3.67379
UNC487441	1	39014729	0.151378
UNC487589	1	39022017	0.108533
UNC488354	1	39053961	0.742279
UNC488654	1	39070259	0.340871
UNCHS000525	1	39073106	1.08806
UNCHS000526	1	39075734	1.01268
JAX00247813	1	39104250	1.08806
UNC489248	1	39118218	3.37576
UNC489481	1	39141201	0.239202
UNCHS000528	1	39156199	0.488154
JAX00002702	1	39159583	1.00989
UNC489921	1	39171510	2.23596
UNC490250	1	39195039	2.78449
UNCHS000530	1	39232126	1.25801
UNC490855	1	39232378	1.00415
JAX00002707	1	39243848	0.340871
UNCHS000532	1	39264405	1.25801
UNCHS000534	1	39274546	1.25801
UNC491954	1	39305953	0.0642447
UNC492314	1	39334119	2.18273
UNCHS000536	1	39343027	2.18273
UNC492646	1	39362631	1.16495
UNC492821	1	39381068	1.15355
JAX00247915	1	39417897	0.393648
UNC493884	1	39445453	2.88003
UNC494410	1	39478659	4.24848
UNCHS000537	1	39485483	1.54814
UNCHS000538	1	39488889	2.04866
UNC494697	1	39495690	1.76746
UNCHS000539	1	39538974	2.78449
UNCHS000540	1	39542072	4.40328
UNCHS000542	1	39561597	3.67379
UNCHS000543	1	39570667	3.67379
UNC495671	1	39577326	0.605626
UNC496279	1	39607116	0.635535
UNC496336	1	39609803	0.742279
UNC496797	1	39633126	0.305972
UNCHS000546	1	39639269	2.72326
UNCHS000547	1	39651801	2.575
UNC497379	1	39663274	0.464463
JAX00247978	1	39670865	1.57132
UNCHS000549	1	39684115	2.575
UNCHS000550	1	39686412	0.959721
UNC498491	1	39730195	0.39966
JAX00247992	1	39732405	1.94127
UNC499505	1	39784768	2.575
UNC500000	1	39813579	0.505148
UNC500236	1	39821829	2.88003
UNC500690	1	39845829	0.194737
UNC500979	1	39869242	1.94127
UNCHS000551	1	39877862	0.84867
UNCHS000552	1	39880204	2.575
UNCHS000553	1	39888877	1.7405
UNCHS000554	1	39891754	0.106001
UNC501434	1	39898792	0.473134
UNC501856	1	39924122	0.194737
JAX00248050	1	39932298	0.194737
UNC502074	1	39936301	4.03127
UNCHS000555	1	39936500	1.94127
UNCHS000556	1	39939590	0.126928
UNC502226	1	39949831	1.57132
JAX00248072	1	39958952	1.57132
UNCHS000558	1	39959662	2.575
JAX00002762	1	39959750	1.28684
UNCHS000559	1	39973353	2.79303
UNCHS000560	1	39976387	2.88003
UNC502670	1	39981593	0.0314216
UNCHS000561	1	39983285	0.0314216
UNCHS000562	1	39985869	2.575
UNC502861	1	39994853	0.334054
UNC502964	1	40004667	1.28684
UNC503061	1	40012965	1.57132
UNC503321	1	40031145	2.575
UNC503417	1	40040589	0.00321271
JAX00248113	1	40041729	1.19869
UNC503702	1	40057767	0.00321271
UNC503938	1	40072341	1.28684
UNC504151	1	40086127	1.57132
UNC504343	1	40098293	0.334054
UNC504450	1	40108579	0.84867
UNCHS000563	1	40109151	1.05894
UNCHS000564	1	40111714	2.96223
UNC504677	1	40122051	3.41096
UNC504993	1	40137792	0.0553985
UNC505220	1	40154930	1.57132
UNC505341	1	40159032	1.94127
UNC505646	1	40173376	3.83462
UNC506099	1	40203807	2.50781
UNC506203	1	40217186	1.57132
UNC506368	1	40227196	3.83462
UNC506607	1	40243410	3.83462
UNCHS000565	1	40252664	1.94127
UNCHS000566	1	40255918	2.575
JAX00248180	1	40267678	4.03127
UNC507122	1	40279163	2.7941
JAX00248192	1	40282026	4.03127
UNCHS000567	1	40293264	1.12044
UNC507551	1	40299115	4.03127
UNC507751	1	40315416	1.19869
UNC508122	1	40349600	1.57132
JAX00248207	1	40350610	1.57132
UNC508264	1	40363196	0.305356
UNCHS000570	1	40370474	1.47138
UNC508517	1	40375421	0.464463
UNC508749	1	40389328	1.19869
UNC508878	1	40396238	2.575
UNC509094	1	40410273	1.56092
UNC509377	1	40425661	3.83462
JAX00248243	1	40432799	1.69126
JAX00248251	1	40439384	0.00321271
UNC509651	1	40440730	1.57132
UNC509809	1	40458688	0.00321271
UNC509907	1	40464185	0.248347
UNCHS000571	1	40481279	0.167762
UNCHS000573	1	40488167	1.47138
JAX00248271	1	40495472	1.57132
UNC510637	1	40513437	0.502392
UNC510748	1	40523216	0.747612
UNC510853	1	40530323	0.747612
JAX00248287	1	40562958	1.26728
UNC010074671	1	40580360	0.265651
UNC511891	1	40588674	0.265651
UNCHS000577	1	40591241	0.265651
UNCHS000578	1	40593662	2.575
UNC512093	1	40601261	1.57132
UNC512234	1	40615274	2.575
UNC512421	1	40628720	2.575
UNC512562	1	40641385	2.575
UNC512702	1	40654136	1.57132
UNC512930	1	40669006	2.575
UNCHS000579	1	40672962	2.575
UNCHS000580	1	40675218	2.575
UNC513116	1	40682856	0.0521719
JAX00002816	1	40685528	1.28684
UNC513219	1	40691967	1.28684
UNC513383	1	40708716	1.28684
UNC513650	1	40721401	1.57132
UNC514105	1	40745206	2.575
JAX00002820	1	40755452	1.28684
UNC514382	1	40760840	1.28684
UNC514629	1	40778349	0.112979
UNCHS000581	1	40781914	2.575
UNCHS000582	1	40784760	0.619876
backupUNC010074862	1	40791247	0.619876
UNC515038	1	40798322	0.305356
UNC515205	1	40807588	0.305356
UNCHS000583	1	40809065	0.126928
UNCHS000584	1	40817960	1.28684
UNC515549	1	40824706	2.575
UNC516206	1	40856560	1.28684
UNC516358	1	40866401	4.03127
UNC516522	1	40874692	0.626078
UNC516877	1	40892542	0.161255
UNC517414	1	40922707	1.49261
JAX00248357	1	40931737	0.453835
UNC517564	1	40931804	0.925364
UNCHS000585	1	40945904	4.03127
UNC517773	1	40946745	0.175339
UNCHS000586	1	40949729	2.575
UNC517961	1	40958784	2.575
UNC518187	1	40972761	1.57132
UNC518325	1	40980568	4.03127
UNC518544	1	40993177	2.78449
JAX00248375	1	40995038	1.65135
UNC518753	1	41007031	4.03127
UNC519145	1	41026395	2.19915
UNC519296	1	41039242	2.575
UNC519475	1	41052625	1.57132
JAX00248386	1	41061544	4.03127
UNC519575	1	41062705	4.03127
UNC520232	1	41097310	3.05625
UNC520366	1	41105182	1.80181
UNC520487	1	41113103	2.44378
UNC520787	1	41135044	4.03127
UNC521042	1	41149086	4.03127
UNC521336	1	41173901	2.575
UNCHS000587	1	41182352	2.575
UNC521498	1	41183669	1.57132
UNCHS000588	1	41185559	4.03127
UNC521688	1	41194490	2.15054
UNC521970	1	41211139	4.03127
UNC522210	1	41224005	4.03127
UNC522478	1	41239846	2.575
UNC522694	1	41250931	2.78449
UNC522839	1	41259198	4.03127
UNC523568	1	41306548	4.03127
UNC523881	1	41329072	2.575
UNC524208	1	41355814	2.78449
UNC524471	1	41372425	2.575
UNCHS000589	1	41372754	2.575
UNCHS000590	1	41375553	4.03127
UNC524732	1	41391175	3.64231
UNC524947	1	41410921	4.03127
JAX00248439	1	41411404	2.78449
JAX00002871	1	41422748	1.41336
UNC525221	1	41433283	2.44412
UNC525766	1	41477940	3.31406
UNC525955	1	41491565	3.47257
UNC526214	1	41513723	1.2146
UNC526362	1	41529433	1.34414
UNC526893	1	41557569	3.47257
UNC527371	1	41584822	1.1189
UNCHS000592	1	41585633	1.1189
JAX00002883	1	41590612	0.0676361
UNC527937	1	41622021	0.149131
UNC528356	1	41647001	0.414784
UNCHS000593	1	41647853	1.1189
UNCHS000594	1	41651136	1.61658
UNC528437	1	41651136	1.61658
UNCHS000595	1	41652135	1.61658
UNCHS000598	1	41664625	3.70179
UNC528903	1	41702292	2.88874
JAX00248499	1	41706086	1.81512
UNC529444	1	41744085	4.40328
UNC529906	1	41781418	0.915097
UNCHS000599	1	41792237	0.915097
UNCHS000600	1	41795214	4.03127
UNC530480	1	41825114	2.72326
UNC531436	1	41880728	4.89557
UNC531500	1	41886546	4.44739
JAX00248544	1	41904229	1.57132
UNC531718	1	41906176	1.03383
JAX00002909	1	41912677	1.03383
UNC531839	1	41919150	4.03127
UNC532315	1	41950766	0.419856
UNC532412	1	41960821	2.88874
JAX00002914	1	41994144	0.915097
UNCHS000601	1	42013773	0.959721
UNC533184	1	42019003	1.65135
UNCHS000602	1	42022542	2.575
UNC533757	1	42064747	1.91875
UNCHS000603	1	42065875	1.91875
JAX00248580	1	42080878	0.109274
UNC534089	1	42095575	1.57132
UNCHS000605	1	42114902	2.575
UNCHS000606	1	42117934	0.195301
UNC534504	1	42124203	1.65135
UNC534538	1	42129604	0.179732
UNC534913	1	42156171	2.575
UNC535173	1	42172771	0.48512
JAX00248612	1	42175551	1.57132
UNCHS000607	1	42197073	0.598431
UNC535648	1	42198474	0.354012
UNCHS000608	1	42199783	2.575
UNCHS000609	1	42208768	0.354012
UNC535822	1	42213798	2.88874
JAX00248629	1	42226388	1.57132
UNCHS000612	1	42257141	3.32682
UNC536663	1	42281440	2.56205
JAX00248648	1	42287372	0.915097
UNC536810	1	42293887	3.32682
JAX00248660	1	42319987	3.41096
UNC537525	1	42347493	1.86902
UNC537771	1	42364723	2.575
JAX00002942	1	42367572	1.71443
UNC538011	1	42384750	1.89192
UNC538335	1	42403820	2.99058
JAX00248686	1	42407450	1.71443
UNC538532	1	42416762	1.71443
UNC539111	1	42453395	1.86902
UNC539298	1	42464325	4.93318
UNCHS000615	1	42493745	1.78198
UNCHS000616	1	42496604	1.86902
UNC539732	1	42497612	0.0553985
JAX00248723	1	42497756	1.79183
UNC539910	1	42509759	0.915097
UNC540376	1	42533132	3.90517
UNC540792	1	42564544	1.91875
UNC541211	1	42592666	2.575
UNC541620	1	42621629	1.06927
UNC541737	1	42631792	1.91875
UNCHS000619	1	42634096	2.575
UNCHS000620	1	42637571	5.01504
UNC542228	1	42677222	1.65135
UNC542313	1	42690144	2.27489
UNCHS000621	1	42705218	2.79569
UNC542508	1	42716693	1.57132
JAX00248792	1	42732818	2.575
JAX00002972	1	42758562	4.03127
UNC543407	1	42782015	4.03127
UNC543566	1	42792321	2.78449
UNCHS000623	1	42824963	1.7405
UNC544165	1	42826537	2.27489
UNCHS000624	1	42827586	3.55606
UNC544678	1	42855716	0.0527334
UNCHS000625	1	42871497	0.971717
UNCHS000626	1	42874675	2.575
UNC545603	1	42927151	0.971717
UNC545949	1	42944985	0.971717
JAX00002992	1	43029538	3.9962
UNC547234	1	43036993	1.63624
UNC547351	1	43050675	1.49023
JAX00248853	1	43060391	0.0527334
UNC547697	1	43075795	2.6041
UNC547859	1	43083423	1.62088
UNC548541	1	43131417	2.05222
UNC548872	1	43154671	0.325352
JAX00248878	1	43155457	3.9962
UNCHS000629	1	43171083	1.49023
UNCHS000630	1	43174808	2.575
JAX00248899	1	43202938	1.57132
UNC549896	1	43215598	0.126928
UNC550060	1	43233133	1.74916
UNCHS000631	1	43239089	0.971717
UNCHS000632	1	43241387	0.510174
UNC550476	1	43252853	0.971717
UNC010078808	1	43272938	0.738967
UNC551425	1	43300011	0.0138031
UNC551663	1	43318054	0.0138031
UNC551990	1	43340162	0.478145
UNC552260	1	43354230	0.194691
JAX00003017	1	43355775	0.0138031
UNC552818	1	43387671	0.0138031
UNC553082	1	43399904	0.0138031
UNC553601	1	43432952	0.0717265
UNC553849	1	43447621	0.591251
UNCHS000633	1	43452301	2.575
UNCHS000634	1	43454930	1.33538
UNC554095	1	43461718	1.33538
UNCHS000636	1	43482671	2.575
UNCHS000637	1	43484644	2.575
UNCHS000638	1	43487116	0.00272915
UNC554590	1	43489456	0.619071
UNCHS000639	1	43511541	1.33538
UNC554949	1	43512771	0.971717
JAX00248988	1	43538663	0.0527334
UNC555538	1	43549304	0.0527334
UNC555788	1	43564847	1.33538
UNC556156	1	43591671	0.325352
UNC556812	1	43638074	1.07387
UNCHS000641	1	43649532	0.248585
UNCHS000642	1	43651810	0.152789
UNC557096	1	43652194	0.248585
UNCHS000643	1	43685248	0.365844
UNC557806	1	43685711	0.0008113
JAX00249009	1	43686349	0.629731
UNCHS000644	1	43687795	1.10668
UNCHS000645	1	43733026	1.10668
UNCHS000646	1	43735463	0.564437
JAX00249034	1	43766030	0.43162
CEAJAX00249056	1	43823565	0.0527334
UNC559715	1	43826691	0.37202
UNCHS000647	1	43861262	0.0138031
UNCHS000648	1	43867803	0.146481
UNCHS000650	1	43877211	0.0739689
UNCHS000652	1	44029749	0.204653
UNC562450	1	44037019	1.67397
JAX00249105	1	44067814	0.629731
UNC563452	1	44122232	0.173247
UNCHS000653	1	44174597	0.0138031
UNCHS000655	1	44178285	0.365844
UNCHS000654	1	44178772	2.24255
UNCHS000656	1	44180897	0.382398
backupUNC010557791	1	44182604	1.25974
UNCHS000658	1	44205642	2.00243
UNC568061	1	44411436	0.109869
JAX00003100	1	44465508	0.0717265
UNCHS000659	1	44575091	1.10668
UNCHS000660	1	44582222	0.478145
ICR042	1	44602070	0.0317749
UNC570893	1	44625107	0.508434
ICR4042	1	44634668	0.0591698
UNCHS000661	1	44660342	1.10668
UNCHS000662	1	44663458	0.225157
ICR043	1	44691667	0.526034
ICR4043	1	44691745	0.526034
UNC573481	1	44763257	1.10384
ICR4044	1	44781358	0.023749
UNCHS000663	1	44795503	0.123368
UNC574402	1	44827255	1.67397
UNC010084304	1	44950599	0.204653
JAX00249318	1	45118959	1.10668
UNC578793	1	45256528	1.42579
JAX00003163	1	45310196	0.0717265
UNCHS000665	1	45344199	1.10668
UNC581980	1	45438821	1.10384
UNC584333	1	45565050	0.0219603
JAX00249409	1	45598788	0.357082
ICR4052	1	45601734	0.281024
JAX00003188	1	45628497	0.0717265
backupUNC010086952	1	45663297	0.706453
JAX00003198	1	45780584	0.232963
UNC589868	1	45915046	0.478145
UNC591481	1	46020928	0.00128081
ICR058	1	46134209	0.515668
UNCHS000669	1	46198852	0.582221
UNC592611	1	46208890	3.24625
ICR059	1	46218227	3.24625
JAX00003243	1	46382723	0.245447
JAX00003252	1	46526853	0.245447
UNC594903	1	46554099	0.335669
UNCHS000671	1	46617317	0.388312
UNC595722	1	46698594	0.00128081
UNCHS000674	1	46767150	0.135762
UNCHS000675	1	46811109	0.432341
UNCHS000676	1	46814199	0.681461
JAX00249676	1	46824636	0.031136
UNCHS000677	1	46829128	0.0527334
UNCHS000678	1	46832825	0.238868
UNC596831	1	46836292	1.72641
JAX00003278	1	46845949	0.189028
UNCHS000681	1	46906931	0.0789937
UNC597735	1	46906967	0.573167
UNCHS000684	1	46916353	1.57518
JAX00249717	1	46926036	0.087407
JAX00003301	1	47173384	0.087407
UNC601980	1	47270468	0.590092
UNC604430	1	47481218	0.57855
UNC605533	1	47576642	0.357506
UNCHS000688	1	47580648	0.357506
ICR062	1	47615212	0.30107
UNC606275	1	47641519	0.160933
UNCHS000690	1	47822464	0.315355
UNC608264	1	47835509	0.690082
UNCHS000691	1	47908979	0.945835
UNCHS000693	1	47919514	0.40568
UNC612303	1	48128341	0.460533
JAX00249923	1	48132060	0.573906
UNC612760	1	48158243	0.023749
UNC614659	1	48348166	0.23282
UNC615565	1	48446179	1.24759
JAX00003399	1	48458141	3.60789
UNCHS000697	1	48541740	1.72641
UNCHS000700	1	48585620	2.18635
UNC618599	1	48729521	0.087407
JAX00250022	1	48972186	0.83451
UNC621376	1	48990232	1.49242
UNC623968	1	49147940	1.343
JAX00250056	1	49282866	0.83451
UNC627036	1	49395184	0.087407
UNCHS000708	1	49627051	0.198311
UNC631399	1	49762153	0.198311
JAX00003501	1	49837960	0.70527
UNC633506	1	49890629	0.798569
UNCHS000711	1	49956828	1.61173
UNCHS000712	1	49959305	0.977065
UNC636247	1	50043894	0.262709
UNC637091	1	50094231	0.132972
UNCHS000713	1	50240510	0.690082
UNC639433	1	50241010	0.164572
UNCHS000714	1	50243106	0.991454
UNCHS000715	1	50315565	0.647643
UNC641785	1	50381912	0.198311
UNCHS000717	1	50398226	0.357506
JAX00250216	1	50518490	0.357506
UNC643528	1	50530076	0.0138749
UNC645531	1	50675738	0.759876
UNC648423	1	50870469	0.57855
UNC651262	1	51090237	0.260488
UNCHS000720	1	51171956	0.260488
UNC652639	1	51180759	0.0317749
UNC652774	1	51192085	0.230502
UNC653165	1	51226345	0.0138031
UNC653383	1	51242336	0.318327
UNCHS000722	1	51248594	0.844807
JAX00003607	1	51261579	0.690082
UNC653694	1	51267684	0.23282
UNC653805	1	51274254	0.759876
JAX00250381	1	51289375	0.83451
UNC654157	1	51301709	1.21538
UNC654436	1	51321506	1.49148
UNC654826	1	51349977	1.57518
UNC654978	1	51363956	1.343
UNCHS000723	1	51374742	1.343
UNCHS000724	1	51377892	0.23282
UNCHS000725	1	51381520	0.164572
UNCHS000726	1	51385749	0.990352
UNC655421	1	51400179	0.23282
UNC655657	1	51411962	0.0931649
UNC656481	1	51497350	0.520246
UNC656698	1	51514668	0.0931649
UNC656936	1	51530355	0.252493
UNC657187	1	51547873	0.836069
UNC657492	1	51570690	0.881648
UNC657626	1	51584972	0.836069
UNC010098122	1	51598501	0.727932
UNCHS000727	1	51605273	1.09478
UNC658688	1	51647779	0.606699
JAX00250473	1	51648062	0.606699
UNC659220	1	51679543	0.284281
UNC659763	1	51709998	0.638063
UNC659930	1	51726341	0.285901
UNCHS000729	1	51739217	0.0273824
UNC660383	1	51753714	0.520246
UNC660770	1	51771889	0.143975
JAX00250526	1	51786962	0.768506
UNC661198	1	51789644	0.640373
UNC661499	1	51803713	0.881648
UNCHS000731	1	51828873	0.895633
UNC661934	1	51830551	0.285901
JAX00250556	1	51849627	0.836069
UNC662596	1	51874195	0.0931649
JAX00003653	1	51878108	0.285901
UNC663025	1	51897039	1.26044
UNC663552	1	51926616	1.39565
UNC663918	1	51943029	0.638063
UNCHS000733	1	51964406	1.61101
UNC664379	1	51967970	0.023749
UNC664649	1	51981501	3.00347
JAX00003662	1	51997024	0.143975
UNC664984	1	51999488	0.227168
UNC665178	1	52009830	2.09977
UNCHS000735	1	52016958	3.21456
UNCHS000736	1	52019590	1.57859
UNC665495	1	52027245	0.181412
JAX00250627	1	52039660	0.181412
UNC666369	1	52081873	1.81384
UNC666736	1	52105347	1.57859
UNC666941	1	52118926	0.181412
UNC667141	1	52127407	0.895633
UNC667574	1	52156807	1.57859
UNC667661	1	52163236	2.71336
UNCHS000738	1	52180171	1.81384
UNC667964	1	52186689	0.895633
UNC668095	1	52203910	0.181412
UNC668252	1	52223330	1.57859
UNC668320	1	52232161	1.57859
UNC668704	1	52266058	0.895633
UNC669197	1	52290592	0.181412
UNC669458	1	52304457	1.57859
UNC669669	1	52326824	1.29388
UNC669839	1	52338192	0.638063
UNC670094	1	52355447	0.823189
UNCHS000739	1	52383818	1.91336
UNCHS000742	1	52423687	1.18415
UNC671186	1	52441882	0.230502
UNC671332	1	52454513	1.18415
JAX00003699	1	52472062	0.443027
UNC672230	1	52528384	0.606545
UNCHS000743	1	52538025	0.933
UNC672894	1	52573073	1.18415
UNCHS000746	1	52597269	3.24625
JAX00250823	1	52651813	1.1699
UNC674092	1	52652122	1.56457
UNC674249	1	52661053	1.14171
JAX00250849	1	52714811	1.26064
UNC675172	1	52719155	0.798141
UNC675423	1	52741522	0.443027
UNCHS000748	1	52779917	1.80421
UNC676471	1	52802868	0.181412
UNCHS000750	1	52831319	2.02136
UNC676907	1	52841189	1.23138
UNC677249	1	52869070	1.15604
UNC677810	1	52911057	1.18415
UNC678353	1	52964862	0.494452
JAX00250903	1	52973691	1.23138
JAX00250904	1	52974274	1.18415
UNC679051	1	53028309	0.0947378
UNC679180	1	53036693	0.337164
UNC679641	1	53085304	0.638063
UNC680045	1	53139035	2.47851
UNCHS000751	1	53190929	2.2649
UNC680505	1	53198397	0.443027
UNCHS000753	1	53212577	1.36661
UNCHS000758	1	53324776	0.0623545
UNCHS000760	1	53341265	0.602444
UNC683222	1	53383667	0.181412
UNC683922	1	53465902	0.181412
UNC684957	1	53667677	0.751215
JAX00003792	1	53715656	0.798141
UNC686266	1	53796834	2.18164
UNC686835	1	53846645	0.0102928
UNC687422	1	53887720	3.24625
UNC687785	1	53903798	0.798141
UNCHS000765	1	53905588	0.0947378
UNCHS000766	1	53909664	0.181412
UNC688978	1	53976036	0.443027
JAX00251109	1	54009856	0.606545
UNC689713	1	54019194	1.36661
UNC689986	1	54046345	0.606545
UNCHS000767	1	54047692	1.1262
UNC690271	1	54069016	0.181412
UNC691339	1	54173819	0.606545
UNC691648	1	54198326	1.36661
UNCHS000770	1	54310319	0.78491
UNCHS000772	1	54371977	0.606545
UNC693792	1	54379735	1.06505
UNC694544	1	54447274	0.606545
UNCHS000773	1	54464465	1.06505
UNC696192	1	54548547	0.181412
UNCHS000778	1	54565713	0.181412
UNC696705	1	54582512	1.372
UNC697391	1	54626763	0.703254
UNC698050	1	54680902	1.18415
UNCHS000782	1	54690918	0.638063
UNC698410	1	54704433	1.23138
UNCHS000785	1	54796834	0.638063
UNC699866	1	54807509	3.24625
UNC700850	1	54867901	1.18415
UNC701705	1	54922301	0.494452
UNC702069	1	54945728	1.14171
UNC702963	1	55011995	0.443027
UNCHS000792	1	55013215	3.24625
UNC703322	1	55036796	3.24625
JAX00191749	1	55149508	3.24625
UNCHS000794	1	55164337	3.24625
UNC705778	1	55242653	0.798141
UNCHS000798	1	55288267	0.181412
UNC706090	1	55290338	1.18415
UNCHS000799	1	55301922	2.20216
UNCHS000801	1	55310376	0.420471
UNCHS000802	1	55313118	0.443027
JAX00003916	1	55393497	0.0947378
UNC707026	1	55419000	0.0947378
UNCHS000810	1	55423206	0.00601672
UNC707616	1	55460572	0.0947378
UNC011347842	1	55626163	0.0947378
UNC711145	1	55695448	1.95324
JAX00251532	1	55752878	1.23138
UNC713154	1	55828293	3.24625
UNC713780	1	55874635	2.07413
UNCHS000814	1	55902156	0.0947378
JAX00251572	1	55903303	0.0947378
JAX00003956	1	55912315	0.0947378
UNCHS000816	1	55936299	0.835467
UNC714632	1	55954536	3.24625
UNC715006	1	55993997	0.606545
UNC715622	1	56042782	1.06096
UNC715902	1	56072538	0.440368
UNC716055	1	56100989	1.36661
JAX00003976	1	56189788	2.31107
UNCHS000817	1	56240775	0.606545
UNCHS000818	1	56246429	3.24625
UNC718116	1	56252978	0.819995
UNCHS000821	1	56290235	3.24625
UNC719247	1	56333578	0.0947378
UNC010729195	1	56371803	1.06096
JAX00003993	1	56394783	3.40911
UNC721192	1	56520603	0.0947378
UNC721751	1	56576620	3.24625
UNC722178	1	56618978	3.24625
UNCHS000824	1	56644155	3.24625
UNC722840	1	56670407	0.606545
UNCHS000827	1	56726363	0.606545
UNCHS000828	1	56729549	3.24625
UNC723639	1	56742579	0.0947378
JAX00004020	1	56754706	3.24625
UNC723854	1	56765248	3.24625
JAX00004022	1	56790769	0.0947378
UNC724213	1	56809941	0.633612
UNCHS000830	1	56859097	0.0947378
UNC724674	1	56863900	0.606545
UNCHS000831	1	56865698	1.80876
UNC725712	1	56950642	0.419792
UNC725998	1	56987520	3.24625
UNC726590	1	57032462	0.0947378
UNCHS000833	1	57126080	0.606545
UNC728003	1	57170234	0.276511
UNC728238	1	57195763	3.24625
UNC728789	1	57242883	0.434592
UNC729151	1	57273254	0.740747
UNC730430	1	57386170	0.0947378
UNCHS000836	1	57395009	0.606545
UNC731078	1	57443339	0.0947378
UNCHS000838	1	57465756	0.0947378
UNC731706	1	57496835	0.606545
UNC731988	1	57519617	0.835467
JAX00251974	1	57526560	1.95324
UNC732898	1	57594147	0.0947378
UNCHS000840	1	57596351	1.67355
JAX00251995	1	57618137	1.18941
UNC733491	1	57635689	0.0947378
UNC733960	1	57678880	0.819995
UNC736075	1	57862053	0.0135206
UNC736591	1	57903650	3.77039
UNC737644	1	57986552	3.77039
UNC738265	1	58041176	0.0135206
UNCHS000841	1	58073502	3.77039
UNCHS000842	1	58076339	1.36661
UNCHS000843	1	58092598	1.36661
UNCHS000844	1	58099481	3.77039
UNC739718	1	58141073	0.405882
UNCHS000845	1	58152491	0.221788
UNCHS000846	1	58156548	3.77039
JAX00252106	1	58184930	0.0135206
UNC740698	1	58206967	0.0322637
UNC740835	1	58215791	1.08094
UNCHS000847	1	58216880	3.29176
UNCHS000848	1	58219580	1.38036
JAX00252121	1	58221263	0.373605
UNCHS000849	1	58275840	3.77039
UNCHS000850	1	58278167	1.41354
UNC742627	1	58314669	0.0965833
UNC743346	1	58377755	0.19214
UNCHS000851	1	58401725	3.94549
UNCHS000853	1	58418281	1.26417
UNC744008	1	58434991	3.39113
UNCHS000855	1	58437299	3.77039
UNCHS000856	1	58440246	0.112065
UNC745175	1	58528463	3.77039
UNCHS000859	1	58554534	3.77039
UNC745540	1	58566957	0.373605
UNCHS000863	1	58590476	3.77039
UNCHS000864	1	58593082	0.373605
UNC746854	1	58728143	3.77039
JAX00252213	1	58798034	3.35274
UNCHS000865	1	58800192	0.250243
UNCHS000866	1	58807168	3.77039
UNCHS000867	1	58823582	3.77039
UNC747767	1	58825393	0.104896
UNCHS000868	1	58825839	0.405882
UNC748270	1	58862412	0.405882
JAX00252231	1	58896121	0.566206
UNC748635	1	58899755	0.0147648
JAX00004182	1	58916418	0.761778
UNC748964	1	58925035	0.566206
UNCHS000870	1	58961702	3.77039
UNCHS000873	1	58965843	3.77039
UNCHS000872	1	58966680	3.77039
UNCHS000875	1	58978011	0.566206
UNCHS000876	1	58983050	0.383335
JAX00004190	1	59021652	0.383335
UNC749738	1	59024883	0.383335
JAX00252264	1	59073358	5.45005
UNC750579	1	59118549	0.602264
UNC750740	1	59128853	2.41755
UNCHS000877	1	59148497	1.86264
UNCHS000879	1	59156386	3.77039
JAX00252296	1	59180084	1.95324
JAX00004202	1	59183520	0.0599495
UNC751654	1	59188697	0.0599495
UNCHS000882	1	59213924	1.08955
UNC752248	1	59237663	0.0274715
UNCHS000886	1	59250749	4.48521
UNC752561	1	59261310	0.104896
UNC753406	1	59308278	1.61491
UNCHS000887	1	59342725	2.08618
UNCHS000888	1	59350470	0.0290777
UNCHS000889	1	59357643	0.0965833
UNC754029	1	59358523	0.400772
UNCHS000891	1	59393517	0.610654
UNCHS000893	1	59402326	0.425542
UNCHS000894	1	59404516	0.841867
UNC754930	1	59426402	1.1067
JAX00191847	1	59477678	0.414348
UNCHS000895	1	59628651	2.08618
JAX00252456	1	59719856	4.25717
backupUNC010733471	1	59755217	0.400772
UNCHS000899	1	59792455	0.783862
UNCHS000900	1	59795812	0.104896
UNCHS000902	1	59829117	0.841867
UNCHS000904	1	59838984	0.841867
UNCHS000905	1	59849066	1.13973
UNC760131	1	59876671	0.400772
UNCHS000907	1	59932229	0.841867
B6_rs3659238	1	59990134	2.2173
JAX00004263	1	59998105	0.841867
UNC761563	1	60029385	1.59089
UNC764041	1	60214164	0.321561
UNCHS000915	1	60252675	0.819995
UNCHS000916	1	60259122	1.99205
UNC766527	1	60400655	1.1067
UNC766998	1	60496333	0.0154601
UNCHS000924	1	60500801	4.25717
UNCHS000925	1	60511629	0.425542
JAX00252580	1	60525175	1.95324
UNC768262	1	60607891	0.0999426
UNC769626	1	60703147	0.400772
ICR4072	1	60714912	0.400772
UNC770116	1	60761817	0.629733
UNC771487	1	60880133	0.615864
JAX00004337	1	60990181	0.0965833
UNC773571	1	61049412	4.25717
ICR076	1	61051498	0.400772
UNCHS000931	1	61056342	4.25717
ICR4076	1	61056374	0.400772
UNCHS000932	1	61063543	0.0458281
UNCHS000933	1	61077241	0.0965833
UNC774504	1	61127501	1.8651
ICR4078	1	61204929	0.0965833
UNC775718	1	61223840	0.517202
UNCHS000938	1	61281366	1.2226
UNCHS000939	1	61307901	0.0154601
UNCHS000941	1	61420265	0.414348
backupUNC010737916	1	61475040	0.0154601
UNC780397	1	61658775	1.95324
UNCHS000945	1	61695480	0.414348
JAX00252821	1	61742310	0.414348
UNC781464	1	61752473	0.807115
backupUNC010738940	1	61784601	0.414348
UNCHS000948	1	61786111	0.675665
UNCHS000949	1	61788026	0.675665
UNCHS000952	1	61827859	0.571283
UNC782601	1	61850819	0.414348
UNCHS000954	1	61862903	0.414348
UNCHS000961	1	61973182	0.414348
UNCHS000969	1	62123842	0.844472
UNC786420	1	62238824	1.95324
UNC787537	1	62367840	0.414348
UNC789712	1	62594157	1.95324
UNCHS000981	1	62609193	4.79648
UNC790025	1	62625074	3.47895
UNC790834	1	62688983	5.5897
UNC791131	1	62719241	4.10202
UNCHS000984	1	62735611	5.5897
UNCHS000987	1	62784088	5.9628
UNC791840	1	62785174	1.55518
UNCHS000988	1	62786237	2.2173
UNC792051	1	62808073	0.474301
UNCHS000990	1	62817717	1.42871
UNC792649	1	62853460	5.5897
UNC793417	1	62917549	1.42871
UNCHS000992	1	62924135	0.0279087
UNC793779	1	62947248	0.0637229
UNC794531	1	63003989	0.0637229
UNC795154	1	63100353	2.46685
UNCHS001002	1	63281856	0.0279087
UNC796811	1	63315719	0.0279087
UNC797153	1	63366336	2.46685
UNC797558	1	63409460	5.5897
UNCHS001004	1	63441361	2.2173
UNC798040	1	63448471	1.42871
JAX00253067	1	63473199	0.0637229
JAX00191930	1	63483305	0.0637229
UNC798825	1	63514681	0.474301
UNCHS001005	1	63562558	0.0637229
UNCHS001006	1	63567542	4.60147
UNCHS001007	1	63666515	0.652375
UNC800539	1	63668290	1.42871
UNCHS001009	1	63726523	2.2173
UNC801098	1	63727433	0.0279087
UNCHS001011	1	63784281	1.42871
UNC802565	1	63857837	2.2173
UNCHS001015	1	63865803	5.00486
UNC802880	1	63895940	5.00486
JAX00004552	1	63898920	5.00486
UNCHS001018	1	63938766	5.5897
UNCHS001020	1	63939370	5.5897
UNC803809	1	63985756	4.10202
UNCHS001021	1	64002997	2.2173
UNC804306	1	64033641	0.0279087
UNCHS001023	1	64068981	0.0279087
UNC804718	1	64071210	1.42871
UNCHS001024	1	64073122	0.0637229
UNC804981	1	64097733	1.42871
UNCHS001026	1	64111088	3.3346
UNC805608	1	64157133	5.5897
UNC805911	1	64186954	0.474301
UNC807288	1	64324127	0.0279087
UNCHS001031	1	64335023	0.532867
UNCHS001032	1	64337818	5.5897
UNC808491	1	64430567	5.5897
JAX00253267	1	64454419	2.46685
UNC809041	1	64468610	1.27991
UNCHS001033	1	64562084	0.0637229
UNCHS001034	1	64565136	2.2173
UNC810365	1	64571076	0.828825
UNC810655	1	64609203	0.362355
UNCHS001039	1	64693824	0.0279087
UNCHS001038	1	64701928	0.474301
JAX00253323	1	64704165	0.0279087
UNC812359	1	64740670	1.42871
UNCHS001043	1	64758517	0.474301
UNC812688	1	64770507	0.809248
UNCHS001046	1	64805007	0.0637229
UNCHS001048	1	64854317	0.0637229
UNC813782	1	64879468	0.0637229
UNCHS001050	1	64910175	0.0637229
UNC814184	1	64919782	0.0637229
UNC010106729	1	65049469	5.5897
UNCHS001055	1	65070612	5.5897
UNC816809	1	65110158	1.42871
UNCHS001058	1	65140172	0.760461
UNC817280	1	65145345	3.96321
UNCHS001059	1	65158782	0.649252
UNCHS001060	1	65161011	3.96321
JAX00253426	1	65163097	3.96321
JAX00253431	1	65168224	3.96321
UNC817672	1	65170724	6.03395
UNCHS001061	1	65190254	2.441
UNCHS001062	1	65192418	0.965014
UNCHS001063	1	65219730	0.965014
UNCHS001064	1	65223685	2.441
UNC818203	1	65239272	2.32916
JAX00004655	1	65245159	4.80152
UNCHS001065	1	65258677	2.441
UNCHS001066	1	65263226	2.32916
UNCHS001067	1	65279522	0.965014
UNC818548	1	65281041	0.965014
UNCHS001068	1	65284905	2.32916
UNCHS001069	1	65295501	2.32916
UNC819103	1	65331997	6.53515
UNC819594	1	65370485	0.965014
UNCHS001072	1	65410847	0.965014
UNC821103	1	65460148	3.96321
JAX00253487	1	65481107	3.96321
UNC821869	1	65504911	0.293304
UNC822146	1	65549749	2.3271
JAX00004677	1	65565267	1.22494
UNC822740	1	65591320	0.321512
UNC823147	1	65636141	1.22494
UNC823895	1	65685866	0.321512
UNC825935	1	65817958	0.321512
UNC826886	1	65865333	0.132027
UNC827494	1	65903648	0.321512
UNC828332	1	65953100	0.840451
UNC828726	1	66002035	1.34419
UNC828952	1	66043238	0.321512
UNC829516	1	66085622	0.132027
UNC829913	1	66108762	0.0131463
UNC831260	1	66189215	0.0637229
UNCHS001075	1	66195379	0.0637229
JAX00004725	1	66197457	0.840451
UNCHS001076	1	66198495	0.132027
UNC831500	1	66201739	0.168207
UNC832262	1	66250044	0.196594
UNC833125	1	66309523	0.132027
UNCHS001077	1	66339733	0.597183
UNCHS001078	1	66343557	0.468634
UNC833920	1	66355777	2.8371
UNC834557	1	66392796	0.679707
UNCHS001080	1	66417450	1.86264
UNC835226	1	66437231	0.725816
JAX00004743	1	66442020	0.0641226
UNCHS001081	1	66451446	4.40613
UNCHS001082	1	66461200	0.569036
UNCHS001083	1	66470972	0.725816
UNCHS001084	1	66473225	0.321512
UNC835792	1	66482189	0.321512
JAX00253647	1	66509948	0.840451
UNC836407	1	66527632	1.62766
UNC836831	1	66573045	0.132027
UNC837204	1	66607515	0.264387
UNC838213	1	66673069	0.196594
UNC838450	1	66695636	0.321512
UNC838814	1	66733907	9.06047
UNCHS001085	1	66786039	5.5897
UNCHS001086	1	66790863	4.10202
UNC839510	1	66799554	4.54062
JAX00004774	1	66847562	1.04448
UNCHS001087	1	66937099	7.36275
UNCHS001088	1	66939639	1.04448
UNC842284	1	66943552	9.06047
UNC842856	1	66987396	9.06047
UNCHS001089	1	67024287	5.5897
UNCHS001090	1	67027967	5.04131
UNC843848	1	67042749	3.47895
UNC843989	1	67048887	1.66037
UNC844929	1	67113473	4.10202
UNCHS001091	1	67115219	2.2173
UNCHS001092	1	67117671	4.10202
UNCHS001093	1	67124039	4.10202
UNCHS001094	1	67127348	4.47593
UNC845282	1	67137464	3.13987
JAX00253781	1	67181823	5.5897
UNCHS001095	1	67227347	5.5897
UNCHS001096	1	67230996	4.10202
UNC846806	1	67253878	2.2173
UNC847336	1	67291760	5.5897
UNC848027	1	67333306	4.10202
UNC848846	1	67389085	3.63971
UNCHS001097	1	67390922	4.10202
UNCHS001098	1	67394292	3.47895
UNCHS001099	1	67459123	4.10202
UNC850115	1	67460846	3.47895
UNCHS001100	1	67461582	3.47895
JAX00253820	1	67462702	1.04448
UNCHS001101	1	67492995	4.7225
UNCHS001102	1	67496886	2.91625
UNCHS001103	1	67543722	5.5897
UNC851208	1	67560100	4.15175
UNC852627	1	67649774	2.60267
UNCHS001105	1	67693736	5.36157
UNC853754	1	67749123	1.04448
JAX00004842	1	67762530	1.04448
UNCHS001107	1	67785720	2.2173
UNCHS001108	1	67791835	0.504482
UNCHS001109	1	67795091	4.10202
UNCHS001110	1	67797269	5.5897
UNC854778	1	67826948	5.5897
UNC856055	1	67928758	2.2173
UNCHS001113	1	67934429	5.26788
UNCHS001114	1	67936782	4.10202
UNCHS001115	1	67958694	1.04448
UNC856600	1	67961848	1.04448
UNC857053	1	67999481	1.4943
UNC857628	1	68048443	9.06047
UNC858102	1	68085262	6.9998
UNCHS001118	1	68110034	4.10202
UNC859055	1	68143786	2.2173
JAX00253925	1	68169789	4.10202
UNC859504	1	68175930	5.5897
UNCHS001120	1	68228946	5.5897
UNC860473	1	68235010	3.13987
UNC861166	1	68301441	0.00879606
UNCHS001121	1	68349586	5.04671
UNCHS001122	1	68359374	4.59627
UNCHS001124	1	68367515	4.10202
UNC862952	1	68414161	2.3168
UNC863458	1	68442843	2.2173
UNCHS001125	1	68487703	4.10202
UNC864329	1	68498057	5.5897
UNC864963	1	68549297	1.04448
UNC865358	1	68590157	4.01788
UNC865642	1	68619878	1.04448
UNC866451	1	68676419	2.2173
UNC867214	1	68721459	5.5897
JAX00004915	1	68731989	5.5897
UNC867840	1	68767074	0.7512
UNCHS001127	1	68797055	1.24791
UNCHS001128	1	68799171	4.10202
JAX00004919	1	68800157	1.04448
UNC868588	1	68813136	0.295883
UNC869157	1	68858886	5.5897
UNC869715	1	68896059	2.2173
UNCHS001129	1	68917608	1.24791
UNCHS001130	1	68920762	0.700913
UNCHS001131	1	68936564	0.339746
UNCHS001132	1	68938863	0.696891
UNC870453	1	68945245	1.04448
UNC871177	1	68991248	1.04448
JAX00004936	1	69019958	4.80966
UNC871558	1	69035265	4.00033
UNCHS001133	1	69071317	6.33964
UNCHS001134	1	69074663	4.00033
UNC872147	1	69081126	5.5897
UNC873228	1	69169495	1.04448
JAX00004950	1	69199640	1.04448
UNC874007	1	69212943	5.5897
UNC874332	1	69243576	3.59876
UNCHS001135	1	69255045	1.04448
UNCHS001136	1	69263114	5.36323
UNC875089	1	69302182	1.04448
UNCHS001138	1	69305565	4.00033
UNCHS001139	1	69307954	5.5897
UNCHS001140	1	69310571	2.10636
JAX00254115	1	69334006	0.232762
UNC875730	1	69346579	0.232762
UNC876349	1	69392735	0.166381
UNCHS001146	1	69420382	0.166381
UNC877230	1	69470576	1.33902
UNC877831	1	69522469	0.232762
UNCHS001148	1	69594312	1.19162
UNC880274	1	69752151	0.166381
UNC881357	1	69839155	0.232762
UNCHS001150	1	69865672	0.617307
UNC883442	1	69976217	0.232762
UNC883961	1	70015514	0.232762
JAX00254231	1	70036527	0.232762
UNC884363	1	70041819	0.232762
UNC886911	1	70228656	0.232762
UNC887579	1	70286432	0.232762
UNC888180	1	70328055	0.232762
UNC888516	1	70353485	1.19162
UNC891362	1	70561612	0.232762
JAX00005057	1	70645941	0.232762
UNCHS001163	1	70697213	0.776949
backupJAX00254338	1	70699363	0.232762
UNC893744	1	70719219	0.232762
UNC893783	1	70728215	0.232762
[truncated: 74,082 more rows]
