# Supplementary material for: Genetic and metabolic links between the murine microbiome and memory
Source: Microbiome. 2020 Apr 16;8:53. doi: 10.1186/s40168-020-00817-w (PMC7164142; doi:10.1186/s40168-020-00817-w)
Supplement: Supplementary file 2 — Additional file 1. [file 40168_2020_817_MOESM1_ESM.zip › TableS3.xlsx]

## Sheet: Sheet1
Supplementary Table 3 Enrichment analysis of 222 genes located in genetic loci significantly associated with memory.
Biological process
geneset	description	PValue	FDR	OverlapGene_UserID
GO:0044708	single-organism behavior	9.42009e-06	0.0780634	Foxp2;Calb1;Fgf14;Gria1;Itga5;Kcnma1;Pde1b;Ptprz1;Scn8a;Scn9a;Shank2;Tnr;Vdac1;Cntnap2
GO:0007611	learning or memory	1.87405e-05	0.0780634	Foxp2;Calb1;Gria1;Itga5;Pde1b;Ptprz1;Shank2;Tnr;Vdac1;Cntnap2
GO:0050890	cognition	5.04248e-05	0.14003	Foxp2;Calb1;Gria1;Itga5;Pde1b;Ptprz1;Shank2;Tnr;Vdac1;Cntnap2
GO:0007610	behavior	9.31985e-05	0.194109	Foxp2;Calb1;Fgf14;Gria1;Itga5;Kcnma1;Meis1;Pde1b;Ptprz1;Scn8a;Scn9a;Shank2;Tnr;Vdac1;Cntnap2
GO:0071625	vocalization behavior	0.000146438	0.243994	Foxp2;Shank2;Cntnap2
GO:0060292	long term synaptic depression	0.000559561	0.475366	Gria1;Shank2;Abhd6
GO:0042297	vocal learning	0.000659812	0.475366	Foxp2;Cntnap2
GO:0098596	imitative learning	0.000659812	0.475366	Foxp2;Cntnap2
GO:0098598	learned vocalization behavior or vocal learning	0.000659812	0.475366	Foxp2;Cntnap2
GO:0048286	lung alveolus development	0.000696634	0.475366	Foxp2;Sftpd;Tns3;Phf14
Cellular Component
geneset	description	PValue	FDR	OverlapGene_UserID
GO:0097458	neuron part	3.97497e-09	4.00677e-06	Adcy4;Bmpr1b;Calb1;Epha5;Gabrr2;Gria1;Grm8;Kcnma1;Kif21a;Myo10;Pde1b;Lrrc4;Scn8a;Shank2;Vdac1;Klhl20;Fez1;Erc2;Fam107a;Cngb3;Cadps2;Fkbp15;Rap1gap2;Npcd;Astn2;Cntnap2;Cpeb4;Cad;Whrn;Ahcyl2;Arfgef2
GO:0042995	cell projection	9.57081e-09	4.82369e-06	Adcy4;Kank1;Bmpr1b;Calb1;Epha5;Gabrr2;Gria1;Itga5;Kcnma1;Kif21a;Parvb;Myo10;Lrrc4;Scn8a;Scn9a;Shank2;Wdpcp;Klhl20;Fez1;Dnah9;Erc2;Fam107a;Jade1;B9d1;Rabgap1l;Cngb3;Fkbp15;Rap1gap2;Npcd;Cntnap2;Sclt1;Cpeb4;Cad;Wasl;Whrn;Ahcyl2;Arfgef2
GO:0043005	neuron projection	4.4171e-08	1.48414e-05	Adcy4;Bmpr1b;Calb1;Epha5;Gabrr2;Gria1;Kcnma1;Kif21a;Myo10;Lrrc4;Scn8a;Shank2;Klhl20;Fez1;Erc2;Fam107a;Fkbp15;Rap1gap2;Npcd;Cntnap2;Cpeb4;Cad;Whrn;Ahcyl2;Arfgef2
GO:0036477	somatodendritic compartment	2.12553e-06	0.00047843	Adcy4;Bmpr1b;Calb1;Epha5;Gria1;Kif21a;Myo10;Pde1b;Lrrc4;Scn8a;Shank2;Klhl20;Fez1;Npcd;Astn2;Cpeb4;Cad;Arfgef2
GO:0044463	cell projection part	2.37316e-06	0.00047843	Kank1;Calb1;Gria1;Itga5;Kcnma1;Myo10;Lrrc4;Scn8a;Shank2;Wdpcp;Dnah9;Erc2;Jade1;B9d1;Cngb3;Fkbp15;Npcd;Cntnap2;Sclt1;Cad;Whrn;Arfgef2
GO:1902495	transmembrane transporter complex	8.84149e-06	0.00140782	Ano1;Cacna1d;Gabrr2;Gria1;Kcnma1;Scn8a;Scn9a;Shank2;Cngb3;Abhd6;Cntnap2
GO:1990351	transporter complex	1.04735e-05	0.00140782	Ano1;Cacna1d;Gabrr2;Gria1;Kcnma1;Scn8a;Scn9a;Shank2;Cngb3;Abhd6;Cntnap2
GO:0030425	dendrite	1.11732e-05	0.00140782	Adcy4;Bmpr1b;Calb1;Epha5;Gria1;Kif21a;Lrrc4;Scn8a;Shank2;Klhl20;Fez1;Npcd;Cpeb4;Arfgef2
GO:0034702	ion channel complex	2.21352e-05	0.00247914	Ano1;Cacna1d;Gabrr2;Gria1;Kcnma1;Scn8a;Scn9a;Shank2;Abhd6;Cntnap2
GO:0030424	axon	3.18469e-05	0.00321017	Calb1;Epha5;Gabrr2;Gria1;Kcnma1;Kif21a;Scn8a;Klhl20;Fez1;Fkbp15;Cntnap2;Cad
Phenotype
geneset	description	PValue	FDR	OverlapGene_UserID
MP:0003107	abnormal response to novelty	1.0761e-05	0.0645447	Abl2;Foxp2;Gria1;Grm8;Pde1b;Ncor1;Shank2;Erc2;Cadps2;Cntnap2;Nav2
MP:0002067	abnormal sensory capabilities/reflexes/nociception	5.682e-05	0.158596	Abl2;Foxp2;Cacna1d;Fgf14;Gria1;Kcnma1;Myo10;Nfkb1;Lrrc4;Ptprg;Ptprz1;Scn8a;Scn9a;Shank2;B9d1;Cadps2;Nell1;Cntnap2;Fezf1;Whrn;Nav2;Nedd4l
MP:0002063	abnormal learning/memory/conditioning	0.00010333	0.158596	Abl2;Foxp2;Fgf14;Gria1;Grm8;Kcnma1;Pde1b;Ptprg;Ptprz1;Ncor1;Shank2;Vdac1;Fez1;Erc2;Cadps2;Cntnap2;Nav2
MP:0014114	abnormal cognition	0.000105766	0.158596	Abl2;Foxp2;Fgf14;Gria1;Grm8;Kcnma1;Pde1b;Ptprg;Ptprz1;Ncor1;Shank2;Vdac1;Fez1;Erc2;Cadps2;Cntnap2;Nav2
MP:0001413	abnormal response to new environment	0.000259163	0.310892	Abl2;Foxp2;Gria1;Grm8;Pde1b;Erc2;Cadps2;Nav2
MP:0013189	abnormal exploration in a new environment	0.000346926	0.34681	Foxp2;Gria1;Grm8;Pde1b;Erc2;Cadps2;Nav2
MP:0001961	abnormal reflex	0.000705386	0.604415	Abl2;Foxp2;Cacna1d;Fgf14;Kcnma1;Myo10;Lrrc4;Ptprg;Scn8a;Shank2;B9d1;Cadps2;Nell1;Fezf1;Whrn;Nav2;Nedd4l
MP:0003915	increased left ventricle weight	0.00128649	0.823418	Ncor1;Mylk3;Nedd4l
MP:0010169	decreased CD4-positive, CD25-positive, alpha-beta regulatory T cell number	0.00128649	0.823418	Gmds;Adamts19;Cdkal1
MP:0020351	decreased vocalization	0.00173624	0.823418	Foxp2;Shank2;Cntnap2
