# Supplementary material for: Genetic and metabolic links between the murine microbiome and memory
Source: Microbiome. 2020 Apr 16;8:53. doi: 10.1186/s40168-020-00817-w (PMC7164142; doi:10.1186/s40168-020-00817-w)
Supplement: Supplementary file 2 — Additional file 1. [file 40168_2020_817_MOESM1_ESM.zip › TableS4.xlsx]

## Sheet: Sheet1
Supplementary Table 4. Candidate genes located in genetic loci significantly associated with memory.
Candidate genes associated with memory in this study (n=222)	Genes in GO Memory associated functions (n=42)	Genes reported in literature associated with memory (n=29)	New Candidate Genes expressed in brain (Allen Brain Atlas ISH data) (n=65)	New Candidate Genes not detected in brain (Allen Brain Atlas ISH data) (n=70)
1700025B11Rik	Abl2	Abhd6	Aco2	B9d1
1700123O12Rik	Adcy4	Arhgap39	Adamts19	Ano1
4930412C18Rik	Ahcyl2	Cacna1d	Akap10	Asb15
4930447K03Rik	Arfgef2	Ctnnbl1	Ankrd6	Bco1
4930452A19Rik	Astn2	Dlgap4	Arhgef3	Ccdc15
4930470P17Rik	Bmpr1b	Dock8	Asph	Cdkal1
4930505A04Rik	Cad	Fam3c	Cbx5	Cep128
4930523C07Rik	Cadps2	Fezf1	Ccdc85a	Cfap70
4930554G24Rik	Calb1	Kank1	Chchd3	Col22a1
6030458C11Rik	Cngb3	Kat6b	Chsy3	Cped1
A830019L24Rik	Cntnap2	Met	Clvs1	Cylc2
Abhd6	Cpeb4	Mfap3	Col24a1	Cyp2d22
Abl2	Epha5	Myo9a	Cul9	Dennd3
Aco2	Erc2	Nell1	Dnah9	Dhrs2
Adamts19	Fam107a	Nfkb1	Dnase2b	Fam221a
Adcy4	Fez1	Nrg3	Dpm1	Ffar1
Ahcyl2	Fgf14	Ntm	Efemp1	Fhit
AK038711	Fkbp15	Opcml	Ehbp1	Fscn3
AK041762	Foxp2	Orc3	Foxn3	Gmds
AK138921	Gabrr2	Parvb	Fstl4	Gml
Akap10	Gria1	Pax4	Gramd4	Gtpbp1
Ankrd6	Grm8	Pknox2	Hivep3	Gtsf1
Ano1	Itga5	Plcg2	Hsdl2	Hyal4
Arfgef2	Kcnma1	Prdx6	Jade1	Hyal5
Arhgap39	Kif21a	Sorcs1	Klhdc10	Hyal6
Arhgef3	Klhl20	Specc1	Krt80	Ing3
Asb15	Lrrc4	Tmbim6	Necab1	Irf4
Asph	Meis1	Trappc9	Nedd4l	Isg20l2
Astn2	Myo10	Vrk2	Nt5m	Lmod2
B9d1	Nav2		Nup62	Lrit1
Bco1	Ncor1		Nynrin	Lrrc69
Bmpr1b	Npcd		Pappa	Mad2l1bp
Bmt2	Pde1b		Pck2	Mboat1
Cacna1d	Ptprg		Phc3	Mgmt
Cad	Ptprz1		Phf14	Mob3b
Cadps2	Rap1gap2		Polr3h	Mroh4
Calb1	Scn8a		Ppfia1	Mroh9
Cbx5	Scn9a		Ppp1r16a	Mylk3
Ccdc15	Shank2		Prrc2c	Mylk4
Ccdc85a	Tnr		Prune2	Pate2
Cdkal1	Vdac1		Rars2	Pcca
Cep128	Whrn		Rasal2	Pot1a
Cfap70			Rgs3	Ptbp3
Chchd3			Rnf31	Ptgis
Chsy3			Rragd	Rabgap1l
Clvs1			Runx1t1	Rc3h1
Cngb3			Sftpd	Sclt1
Cntnap2			Slc22a23	Serpinb6c
Col22a1			Slc26a7	Serpinb9
Col24a1			Snd1	Serpinb9e
Cpeb4			Tcerg1l	Sh2d4b
Cped1			Tcra	Slc5a10
Ctnnbl1			Tef	Spaca1
Cul9			Thsd7a	Spam1
Cylc2			Tkt	Stk24
Cyp2d22			Tmem168	Tmtc4
D730001G18Rik			Tmem64	Trim17
Dennd3			Tns3	Trmu
Dhrs2			Tonsl	Trp53inp1
Dlgap4			Tubgcp2	Tspan12
Dnah9			Usp13	Vwde
Dnase2b			Wasl	Wdpcp
Dock8			Zc3h7b	Wnt16
Dpm1			Zfp292	Zfp618
Drosha			Zfp879	Zfp800
E130308A19Rik				Bmt2
Efemp1				Drosha
Ehbp1				Olfr316
Epha5				PIP4P2
Erc2				Thsd4
Fam107a
Fam221a
Fam3c
Fez1
Fezf1
Ffar1
Fgf14
Fhit
Fkbp15
Foxn3
Foxp2
Fscn3
Fstl4
Gabrr2
Gmds
Gml
Gramd4
Gria1
Grm8
Gtpbp1
Gtsf1
Hivep3
Hsdl2
Hyal4
Hyal5
Hyal6
Ing3
Irf4
Isg20l2
Itga5
Jade1
Kank1
Kat6b
Kcnma1
Kif21a
Klhdc10
Klhl20
Krt80
Lmod2
Lrit1
Lrrc4
Lrrc69
Mad2l1bp
Mboat1
Meis1
Met
Mfap3
Mgmt
Mob3b
Mroh4
Mroh9
Mylk3
Mylk4
Myo10
Myo9a
Nav2
Ncor1
Necab1
Nedd4l
Nell1
Nfkb1
Npcd
Nrg3
Nt5m
Ntm
Nup62
Nynrin
Olfr316
Opcml
Orc3
Pappa
Parvb
Pate2
Pax4
Pcca
Pck2
Pde1b
Phc3
Phf14
PIP4P2
Pknox2
Plcg2
Polr3h
Pot1a
Ppfia1
Ppp1r16a
Prdx6
Prrc2c
Prune2
Ptbp3
Ptgis
Ptprg
Ptprz1
Rabgap1l
Rap1gap2
Rars2
Rasal2
Rc3h1
Rgs3
Rnf31
Rragd
Runx1t1
Sclt1
Scn8a
Scn9a
Serpinb6c
Serpinb9
Serpinb9e
Sftpd
Sh2d4b
Shank2
Slc22a23
Slc26a7
Slc5a10
Snd1
Sorcs1
Spaca1
Spam1
Specc1
Stk24
Tcerg1l
Tcra
Tef
Thsd4
Thsd7a
Tkt
Tmbim6
Tmem168
Tmem64
Tmtc4
Tnr
Tns3
Tonsl
Trappc9
Trim17
Trmu
Trp53inp1
Tspan12
Tubgcp2
Usp13
Vdac1
Vrk2
Vwde
Wasl
Wdpcp
Whrn
Wnt16
Zc3h7b
Zfp292
Zfp618
Zfp800
Zfp879
