# Supplementary material for: Genetic and metabolic links between the murine microbiome and memory
Source: Microbiome. 2020 Apr 16;8:53. doi: 10.1186/s40168-020-00817-w (PMC7164142; doi:10.1186/s40168-020-00817-w)
Supplement: Supplementary file 2 — Additional file 1. [file 40168_2020_817_MOESM1_ESM.zip › TableS5.xlsx]

## Sheet: OTU
Supplementary Table 5. List of OTUs and taxonomic assignments based on16S sequencing of mouse fecal samples.
STRAIN	CC001	CC041	CC019	CC019	CC019	CC008	CC008	CC040	CC040	CC041	CC041	CC008	CC061	CC041	CC041	CC041	CC028	CC028	CC040	CC041	CC004	CC032	CC019	CC061	CC019	CC019	CC019	CC061	CC061	CC061	CC061	CC032	CC003	CC003	CC061	CC013	CC013	CC013	CC032	CC032	CC052	CC052	CC052	CC009	CC009	CC036	CC055	CC055	CC055
SEX	M	F	M	F	F	M	F	M	F	M	F	M	M	M	F	F	M	F	F	M	F	M	M	F	M	F	F	M	M	F	F	M	M	F	F	M	M	F	F	F	M	F	M	M	F	M	M	M	F
CAGE	C1	C10	C100	C101	C102	C103	C104	C105	C106	C107	C108	C109	C11	C110	C111	C112	C113	C114	C115	C116	C117	C118	C119	C12	C120	C121	C122	C123	C124	C125	C126	C127	C128	C129	C13	C130	C131	C132	C133	C134	C135	C136	C137	C138	C139	C14	C140	C141	C142
#OTU ID	C1	C10	C100	C101	C102	C103	C104	C105	C106	C107	C108	C109	C11	C110	C111	C112	C113	C114	C115	C116	C117	C118	C119	C12	C120	C121	C122	C123	C124	C125	C126	C127	C128	C129	C13	C130	C131	C132	C133	C134	C135	C136	C137	C138	C139	C14	C140	C141	C142
OTU_1	12	9	35	121	3	47168	17	44	137	108	165848	80	21131	2655	59290	170	1073	138	29	44494	90	137	40	63626	76	24	24674	287	96	32	482	554	87	40	1282	106	26	27	36	5	136	104	104	148	1145	59	13	46	22
OTU_10	18489	4730	4814	20909	2544	4562	7942	9459	10428	11268	15004	6164	3555	4325	6209	6002	15558	27649	5464	5402	14393	4683	3206	3180	5753	8474	9894	17681	17867	6752	9296	4831	5349	1098	10571	84	1966	493	4438	3177	19	111	71	38	11247	3366	3657	3773	2794
OTU_100	0	0	1	0	0	0	1	0	0	0	0	0	0	0	0	0	0	0	2	6	1	0	2	0	0	1	2	0	0	0	0	0	1307	0	0	0	2	0	0	0	0	0	0	538	1189	0	166	1996	754
OTU_1000	0	0	0	0	0	0	0	0	0	0	0	0	0	0	0	1	0	0	0	0	0	0	0	0	0	0	0	0	0	0	0	0	0	0	0	0	0	0	0	0	0	0	4	1	0	0	0	0	0
OTU_1001	3	6	0	0	0	0	0	0	3	2	0	11	0	0	0	0	0	0	0	33	43	0	0	0	0	0	0	0	0	0	0	0	0	0	0	0	0	0	0	0	0	0	0	0	0	0	0	0	0
OTU_1002	0	0	0	0	0	0	0	0	0	0	0	0	0	0	0	0	0	0	0	0	0	0	0	0	0	0	0	0	0	0	0	0	0	0	0	0	0	0	0	0	0	0	0	5	0	0	0	0	0
OTU_1003	0	0	0	0	0	0	0	0	0	0	0	0	0	0	0	0	0	0	0	0	0	0	0	0	0	0	0	0	0	0	0	0	0	0	0	0	0	0	0	0	0	0	0	3	0	0	0	0	0
OTU_1004	4	0	1	7	0	0	0	0	1	0	1	1	0	0	4	2	2	0	0	6	1	0	1	0	1	2	1	0	0	0	0	0	0	0	0	9	3	0	0	0	1	0	3	2	0	0	0	0	0
OTU_1005	0	0	0	0	0	0	0	0	0	0	0	0	0	0	0	0	0	0	0	0	1	0	2	0	0	1	0	0	0	0	0	0	0	0	0	0	0	0	0	0	0	0	0	0	1	0	0	0	0
OTU_1006	5	4	0	13	0	0	0	0	8	4	2	8	0	0	0	8	0	10	4	16	8	0	7	1	1	1	5	8	2	0	0	0	0	0	0	0	0	0	0	0	0	1	40	4	0	0	1	0	0
OTU_1007	0	0	0	0	0	0	0	0	0	0	0	0	0	0	0	0	0	0	0	0	3	0	3	0	0	0	0	0	0	0	0	0	0	0	0	0	0	0	0	0	0	0	6	0	0	0	1	0	0
OTU_1008	0	1	1	0	0	0	0	0	0	0	0	0	0	0	0	0	1	0	0	0	1	0	1	1	0	3	4	0	0	0	0	0	0	0	0	32	5	0	0	0	1	11	20	9	2	0	0	0	0
OTU_1009	0	0	0	0	0	0	0	0	0	0	0	0	0	0	0	0	0	1	0	0	0	0	0	0	0	0	0	0	0	0	0	0	0	0	0	0	0	0	0	0	0	0	0	0	0	0	0	0	0
OTU_101	54	76	51	261	0	3	0	2	7	3	6	0	0	0	6	159	1	331	166	169	346	116	145	2	37	393	65	3	881	1	56	12	139	36	1	549	1507	3	374	73	431	1195	8271	33	129	10	72	782	1038
OTU_1010	0	0	0	0	0	0	0	0	0	0	0	0	0	0	0	0	0	0	0	0	0	0	0	0	0	0	0	0	0	0	0	0	0	0	0	0	0	0	0	0	0	0	0	11	63	0	0	1	0
OTU_1011	22	8	16	29	11	6	0	0	7	3	2	33	11	0	2	15	16	1	0	29	122	0	18	3	18	7	18	5	2	1	2	0	0	3	0	94	74	6	0	0	7	3	79	58	259	2	2	3	7
OTU_1012	0	0	0	1	0	0	0	0	0	1	0	0	0	0	0	0	0	0	3	0	0	0	6	0	1	0	2	0	0	0	0	0	0	0	0	0	0	0	0	0	0	0	0	7	1	0	0	0	0
OTU_1013	44	11	17	41	3	0	2	1	0	0	9	5	1	2	1	14	85	50	0	0	61	0	5	4	10	22	2	1	6	1	10	2	0	0	8	61	3	13	0	0	2	25	2	2	85	0	1	4	10
OTU_1014	3	7	4	40	0	2	0	0	27	36	10	17	0	0	1	27	2	2	11	10	37	0	27	0	9	2	21	1	8	2	1	4	0	2	9	92	1	29	0	10	0	6	15	33	12	1	0	0	1
OTU_1015	0	0	1	2	0	0	0	0	0	0	0	1	0	0	0	5	2	0	0	0	5	0	0	0	0	2	0	0	0	0	0	0	0	0	0	0	0	0	0	0	0	0	0	0	1	0	0	0	0
OTU_1016	0	0	0	4	2	0	0	0	0	1	0	1	0	0	0	0	0	1	0	2	3	0	0	0	0	1	0	0	0	0	0	0	0	0	2	0	0	0	0	0	0	0	0	1	2	0	0	2	0
OTU_1017	0	0	0	0	0	0	0	0	0	0	0	0	0	0	0	0	0	0	0	0	0	0	0	0	0	0	0	0	0	0	0	1	0	0	0	0	2	0	0	0	0	0	1	0	0	0	0	0	0
OTU_1018	0	0	0	0	0	0	0	0	0	0	0	0	0	0	0	0	0	0	0	0	0	0	0	0	0	0	0	0	0	0	0	0	0	0	0	0	0	0	3	0	0	0	0	0	0	0	0	0	0
OTU_1019	0	0	0	0	0	0	0	0	0	0	0	0	0	0	3	2	7	0	0	0	0	1	0	0	0	0	0	3	0	0	0	1	0	0	0	0	0	0	3	0	0	0	0	0	0	11	0	0	0
OTU_102	0	0	10	4	3	0	1	0	3	5	0	2	0	0	1	2	0	0	2	6	3	0	7	3	1	4	21	0	0	0	0	1	457	13	0	0	1	0	0	0	0	1	0	2	1	0	2	83	374
OTU_1020	0	0	0	2	0	0	0	0	0	0	0	0	0	0	0	0	0	0	0	0	1	0	2	0	0	0	0	3	0	0	0	0	0	0	0	0	2	0	0	0	0	1	2	1	0	0	0	0	0
OTU_1021	0	0	0	0	0	0	0	0	0	0	0	0	0	0	0	0	0	0	0	0	0	0	0	0	0	0	0	0	0	0	0	0	4	3	0	1	0	0	78	0	0	0	0	2	54	0	0	6	9
OTU_1022	15	43	14	42	8	10	0	1	10	28	19	33	9	0	14	33	13	14	34	43	7	3	23	8	5	29	52	5	41	3	1	4	4	1	6	20	13	2	5	4	4	12	32	5	59	4	25	19	36
OTU_1023	0	1	0	5	2	0	2	0	1	7	0	4	0	0	0	32	1	1	1	2	0	0	1	0	0	0	0	0	0	0	0	1	1	0	0	0	76	0	2	0	9	24	126	8	0	0	0	3	0
OTU_1024	0	0	0	0	0	0	0	0	0	0	0	0	0	0	0	0	0	0	0	0	0	0	0	0	0	0	0	0	0	0	0	0	0	0	0	0	0	0	0	0	0	0	0	0	0	0	1	0	0
OTU_1025	0	0	2	0	0	0	0	0	0	0	0	0	0	0	0	0	0	1	0	0	0	0	3	0	2	0	0	0	0	0	0	0	0	0	0	3	0	0	0	0	0	2	0	0	0	0	0	0	0
OTU_1026	0	0	8	0	0	0	0	0	0	0	0	0	0	0	0	1	1	2	0	0	0	0	5	0	9	10	8	0	0	0	0	0	0	0	0	2	0	0	0	0	0	1	0	1	0	0	0	0	0
OTU_1027	0	6	8	0	0	0	0	0	0	1	0	0	3	0	0	1	1	3	0	1	0	0	12	2	7	10	8	0	0	1	0	0	0	0	0	32	0	0	0	0	0	13	0	0	0	0	0	0	0
OTU_1028	0	0	0	0	0	0	0	0	0	0	0	0	0	0	0	0	0	0	0	0	5	0	0	0	0	0	0	0	0	0	0	0	1	1	0	0	1	0	0	0	0	0	0	0	1	0	10	9	4
OTU_1029	0	35	0	0	0	34	15	12	5	7	11	12	0	0	17	18	6	0	2	21	5	10	0	2	0	1	1	0	1	0	0	49	8	1	0	0	0	0	22	1	0	0	0	15	0	27	27	24	25
OTU_103	0	3	8	0	0	0	2	0	0	1	0	1	0	1	0	486	17	1	2	5	1	22	1	0	2	6	4	2	1	0	1	0	818	85	0	0	5	0	176	2967	0	8	2	5	9	0	2	12	3
OTU_1030	6	2	6	41	1	0	0	0	2	3	0	4	0	0	0	13	0	2	2	2	10	0	2	0	5	0	1	0	0	0	3	2	0	1	0	0	2	0	0	0	2	0	0	5	0	0	0	3	0
OTU_1031	0	0	0	0	0	0	0	0	0	0	0	0	0	0	0	0	0	2	0	0	0	0	0	0	1	0	1	0	0	0	0	0	9	2	0	0	8	7	3	0	0	0	1	1	14	14	2	1	1
OTU_1032	2	4	7	1	6	1	0	1	7	20	0	21	0	0	1	24	0	10	2	17	7	0	5	0	6	5	2	16	7	0	0	0	0	0	0	1	1	3	11	0	0	1	17	2	0	0	15	3	0
OTU_1033	0	0	0	0	0	0	0	0	0	0	0	1	0	0	0	0	0	0	0	0	0	0	0	0	0	0	0	0	0	0	0	0	0	0	0	1	0	0	0	0	0	0	0	1	0	0	0	0	0
OTU_1034	0	0	1	0	0	0	0	0	1	1	0	0	0	0	0	0	0	0	0	0	0	0	0	0	0	0	1	0	1	0	0	0	1	0	0	0	1	0	0	0	0	0	0	0	7	0	4	1	0
OTU_1035	0	0	0	0	0	0	0	0	0	0	0	0	0	0	0	0	0	0	0	0	0	0	0	0	0	0	0	0	0	0	0	1	0	0	0	4	0	0	0	0	0	0	0	0	0	0	0	0	0
OTU_1036	20	5	0	0	0	2	1	4	10	19	22	10	2	0	1	8	8	7	5	10	39	0	1	3	8	2	11	3	4	0	0	13	1	0	0	18	29	6	0	0	0	0	2	0	32	1	0	8	12
OTU_1037	10	0	1	13	0	6	0	0	1	2	3	5	1	0	0	8	11	0	2	10	45	0	2	5	2	6	0	0	1	0	1	2	1	1	0	22	10	2	1	4	13	52	218	12	35	1	0	0	0
OTU_1038	0	0	0	0	0	0	0	0	0	0	0	0	0	0	0	0	0	0	0	0	0	0	0	0	0	0	0	0	0	0	0	0	0	0	0	6	0	0	0	0	0	0	0	0	1	0	0	0	0
OTU_1039	0	9	1	18	8	3	0	0	4	8	4	9	0	0	2	8	6	5	5	8	17	7	17	0	8	4	10	0	0	0	0	42	6	1	0	3	0	2	5	11	0	2	29	15	34	5	8	28	17
OTU_104	0	0	0	0	0	0	0	0	0	0	1	0	0	0	1	0	0	1	0	0	0	1	0	0	0	0	0	1	3	0	0	0	0	0	0	0	0	0	4566	81	0	0	0	0	0	0	0	0	0
OTU_1040	0	0	0	0	0	0	0	0	0	0	0	0	0	0	0	0	0	0	0	0	0	0	0	0	0	0	0	0	0	0	0	0	0	0	0	0	0	0	0	0	0	0	0	0	0	0	0	0	0
OTU_1041	0	0	1	6	0	0	0	0	4	9	2	4	0	0	0	1	4	0	0	3	11	0	2	2	1	0	3	0	2	0	0	0	0	0	0	2	21	20	0	1	0	2	11	4	203	6	0	6	4
OTU_1042	22	0	0	1	0	6	12	5	0	0	0	0	4	1	1	3	16	5	0	0	27	3	0	5	0	0	0	4	5	1	13	6	1	0	7	2	2	0	2	0	0	1	0	0	0	1	4	25	7
OTU_1043	2	0	0	0	0	0	0	0	1	0	0	0	0	0	1	0	0	0	1	2	0	1	0	0	0	0	0	1	2	0	1	2	0	0	0	0	0	0	0	0	0	0	0	0	0	0	0	0	0
OTU_1044	3	3	6	35	2	6	17	6	22	40	12	32	26	9	19	23	16	2	15	31	2	29	0	2	15	21	4	26	47	21	94	22	0	0	66	0	0	1	23	17	0	0	0	0	0	12	0	0	0
OTU_1045	0	0	0	0	0	0	0	0	0	0	0	0	0	0	0	0	0	0	0	0	0	0	0	0	0	0	0	0	0	0	0	0	0	0	0	0	0	0	0	0	0	0	0	0	0	0	0	0	0
OTU_1046	0	0	0	0	2	2	5	1	2	1	0	1	3	0	1	0	0	0	0	3	0	2	0	0	0	0	0	5	4	0	8	3	0	0	4	0	0	0	1	1	0	0	0	0	0	1	0	0	0
OTU_1047	0	0	0	0	0	0	0	0	13	3	0	0	1	0	0	0	1	0	1	1	0	0	0	0	0	0	0	1	1	0	0	0	0	0	0	0	0	0	0	0	0	0	0	0	0	0	0	0	0
OTU_1048	5	0	0	0	0	3	2	2	1	0	0	2	0	0	1	2	3	0	1	1	2	0	0	0	2	0	0	0	0	0	3	2	2	4	0	0	0	0	3	0	0	0	0	0	12	3	0	2	1
OTU_1049	0	0	0	0	0	0	0	0	0	0	0	0	0	0	0	0	1	0	0	0	0	1	0	0	2	0	0	0	0	0	0	5	0	0	0	0	0	0	0	0	0	0	0	0	1	0	0	0	0
OTU_105	74	162	517	653	666	386	269	234	302	314	217	45	216	21	115	100	3	1292	162	718	636	12	400	328	120	475	531	192	169	95	124	609	104	32	64	665	550	135	121	226	1276	577	2302	218	153	575	780	475	867
OTU_1050	0	3	0	1	0	2	1	3	8	0	5	2	7	1	3	2	14	0	7	7	0	3	2	0	6	0	0	16	15	2	16	12	0	0	19	0	0	0	1	1	0	0	0	0	0	3	0	0	0
OTU_1051	0	0	0	0	0	0	0	0	0	0	0	0	0	0	0	0	0	0	0	0	0	0	0	0	0	0	0	0	0	0	0	0	0	0	0	0	0	0	0	0	0	0	0	0	0	0	0	0	0
OTU_1052	0	22	24	13	31	0	0	0	24	9	2	0	0	0	0	5	0	4	0	0	24	0	16	0	14	19	22	0	0	0	0	0	5	0	0	0	0	1	6	0	0	0	0	4	70	0	0	0	2
OTU_1053	0	1	0	3	0	0	0	0	0	0	0	0	0	0	0	0	0	0	0	0	0	0	0	0	1	1	0	0	0	0	0	0	0	0	0	0	0	0	0	0	0	0	0	0	0	0	0	0	0
OTU_1054	0	1	0	1	3	0	2	0	4	0	0	3	0	0	0	1	11	0	0	1	15	0	0	0	1	0	0	0	0	0	0	0	0	0	0	3	4	3	0	0	0	3	13	1	1	1	0	0	0
OTU_1055	8	3	0	4	0	0	0	2	5	7	9	7	3	0	1	7	15	5	5	1	3	1	0	2	0	0	2	8	8	2	14	1	1	2	8	0	1	0	2	0	0	0	0	0	12	7	1	4	2
OTU_1056	1	2	1	0	0	0	0	1	0	3	0	8	2	0	0	8	1	0	0	3	0	0	2	5	0	0	0	1	6	0	0	3	0	0	0	1	6	2	2	0	0	0	0	1	1	0	0	0	0
OTU_1057	0	0	0	0	0	0	0	0	0	0	0	0	0	0	0	0	0	0	0	0	0	0	0	0	0	0	0	0	0	0	0	0	0	0	0	0	0	0	0	0	0	0	0	0	0	0	0	0	0
OTU_1058	15	0	11	1	39	55	71	73	0	0	0	0	0	5	0	0	1	1	18	1	1	22	5	0	32	67	39	1	0	0	0	76	8	0	0	9	66	0	26	21	0	0	14	47	58	0	6	12	7
OTU_1059	0	6	0	10	0	12	0	7	3	0	10	2	0	5	10	2	28	0	0	0	4	3	1	0	5	1	3	34	4	1	8	1	2	7	7	0	1	0	2	2	0	0	0	0	2	9	1	2	0
OTU_106	205	238	597	942	622	405	204	183	69	122	174	55	569	54	160	998	272	839	0	330	767	10	1164	1391	483	574	1257	192	367	337	124	33	2	0	467	3	122	6	26	80	302	117	1	0	4	284	0	253	491
OTU_1060	0	0	2	2	2	2	0	0	0	0	0	0	0	0	0	0	0	0	0	0	1	0	0	0	0	1	2	0	0	0	0	0	0	0	0	0	0	0	1	0	0	5	1	0	0	1	1	0	0
OTU_1061	40	8	0	7	1	0	5	2	6	10	3	3	7	2	0	4	43	4	6	1	6	2	1	1	1	4	0	7	11	2	4	1	0	3	6	3	1	1	1	2	0	0	0	0	34	16	19	20	10
OTU_1062	0	0	2	2	5	0	0	0	2	6	0	0	0	0	0	2	0	4	0	0	6	0	3	0	2	0	2	0	0	0	0	0	0	0	0	0	0	6	0	0	0	0	0	6	3	0	0	0	0
OTU_1063	0	0	0	0	0	12	11	6	129	191	4	5	98	109	3	1	2	0	97	14	0	185	0	16	0	0	0	150	58	63	415	26	0	0	172	0	0	0	69	18	0	2	2	0	1	12	101	131	78
OTU_1064	0	0	0	0	0	0	0	0	0	0	0	0	0	0	0	0	0	0	0	0	0	0	0	0	0	0	0	0	0	0	0	0	0	0	0	0	0	0	0	0	0	0	0	0	0	0	0	0	0
OTU_1065	0	0	0	1	0	1	0	0	1	0	0	0	3	0	0	0	0	0	0	0	6	0	0	0	1	0	0	0	2	0	1	0	0	0	2	0	0	0	0	1	0	0	0	0	1	0	1	1	0
OTU_1066	8	1	0	0	0	0	0	0	0	0	0	1	0	0	1	0	0	0	0	0	0	0	0	1	0	0	0	0	1	0	1	0	0	0	2	0	0	0	0	1	0	0	0	0	0	0	0	0	0
OTU_1067	73	4	5	36	4	1	2	2	3	0	30	13	1	2	3	10	35	13	0	0	50	0	8	8	18	17	18	2	14	6	23	4	13	6	31	0	1	0	5	4	0	8	2	0	109	1	47	43	14
OTU_1068	7	0	0	0	0	0	0	0	0	0	0	0	0	0	0	0	0	0	0	0	0	0	0	0	0	2	1	0	0	0	2	0	0	0	0	0	0	0	0	0	0	0	0	0	0	0	0	0	0
OTU_1069	9	1	0	0	0	0	0	1	0	0	0	2	0	1	3	2	1	6	1	0	5	0	0	2	0	0	0	1	1	0	3	0	1	0	0	0	0	0	0	0	0	1	0	0	10	0	4	1	5
OTU_107	0	0	0	1	0	0	0	0	8317	5867	5	0	0	0	2	0	2	1	1325	5790	0	0	0	0	0	1	1	1	0	1	0	0	0	1	0	1	0	0	0	0	0	1	0	0	1	0	0	1	0
OTU_1070	1	0	0	0	0	0	0	0	0	0	0	0	0	0	1	0	2	0	0	0	0	0	0	0	0	0	0	0	0	0	0	0	0	0	0	0	0	0	0	0	0	0	0	0	1	0	0	0	0
OTU_1071	13	14	12	22	5	0	0	0	5	0	17	15	0	0	2	4	27	4	3	49	8	0	7	0	11	21	19	0	0	0	0	0	6	1	0	0	2	0	0	2	0	0	2	5	33	20	11	2	17
OTU_1072	0	0	0	0	0	0	0	0	0	0	0	0	0	0	0	0	0	1	0	0	1	0	0	0	0	0	0	1	0	0	0	0	0	0	0	0	0	1	0	0	0	0	0	0	0	0	2	3	1
OTU_1073	0	0	0	0	0	0	0	0	0	0	0	0	0	0	0	0	0	0	0	0	0	0	0	0	0	0	0	1	0	0	0	0	0	0	0	0	0	0	0	0	0	0	0	0	0	0	0	0	0
OTU_1074	0	0	0	0	0	0	0	0	0	4	0	0	0	0	0	0	0	0	0	0	0	0	0	0	0	0	0	0	0	0	0	0	0	0	0	0	1	0	0	0	0	0	0	0	9	0	2	2	2
OTU_1075	3	12	5	14	5	10	49	69	8	8	34	10	2	0	4	7	16	14	0	70	8	99	7	6	2	6	5	6	13	4	2	14	1	0	2	24	4	2	83	6	1	4	13	9	15	64	9	1	10
OTU_1076	0	0	0	1	0	0	2	1	0	0	0	0	0	0	0	2	0	0	0	0	0	0	0	0	0	2	1	0	0	0	0	0	0	0	0	11	2	0	0	2	2	3	26	2	2	0	0	2	0
OTU_1077	0	0	0	0	0	0	0	0	0	0	0	0	0	0	0	0	0	0	0	0	0	2	0	0	0	0	0	0	0	0	0	0	0	0	1	0	0	0	1	0	0	0	0	0	0	167	0	0	0
OTU_1078	0	0	0	0	0	0	0	0	0	0	0	0	0	0	0	0	0	0	0	0	0	0	0	0	0	0	0	0	0	0	0	0	0	0	0	0	0	0	0	0	0	0	0	0	0	0	0	0	0
OTU_1079	0	0	7	13	4	10	1	3	6	6	3	0	0	0	8	0	6	0	0	2	9	1	0	0	3	4	5	6	0	3	1	1	0	0	0	0	0	0	1	3	1	34	3	0	6	9	1	5	0
OTU_108	0	0	0	0	0	27	11	15	1	1	0	0	183	161	0	0	1	311	0	1	0	52	0	238	0	0	0	249	225	142	177	54	3931	2	514	1	0	0	52	30	0	0	0	0	0	0	0	0	0
OTU_1080	0	1	0	1	1	0	2	2	1	0	0	0	0	0	0	5	0	0	2	0	3	0	2	1	0	6	16	0	0	0	0	0	0	0	2	45	9	0	0	0	4	9	62	11	8	0	0	0	2
OTU_1081	0	0	0	0	0	0	0	0	0	0	0	0	0	0	0	2	0	0	0	0	0	0	0	0	0	0	0	0	0	0	0	0	0	0	0	1	0	0	0	0	0	0	0	1	2	0	0	0	0
OTU_1082	0	0	0	0	0	0	0	0	0	0	0	0	0	0	0	0	0	0	0	0	0	0	0	0	0	0	0	2	0	0	0	0	0	0	0	0	0	0	1	0	0	0	0	0	0	1	0	2	0
OTU_1083	0	0	0	0	0	0	0	0	0	0	0	0	0	0	0	0	0	0	0	0	0	0	0	0	0	0	0	0	0	0	0	0	0	0	0	0	0	0	0	0	0	0	0	0	0	0	0	0	0
OTU_1084	0	3	0	1	1	1	0	0	0	0	0	3	4	0	7	1	4	0	0	0	0	0	2	0	1	0	0	0	1	4	0	0	0	0	9	0	0	0	2	0	0	2	0	0	6	0	2	0	0
OTU_1085	0	0	0	0	0	0	0	0	0	2	0	0	2	0	1	2	1	0	0	0	0	0	0	0	0	0	0	0	0	0	0	0	0	0	0	0	0	0	0	0	0	0	0	0	0	0	0	0	0
OTU_1086	8	8	0	23	11	12	1	0	20	33	25	9	5	0	10	34	25	3	9	5	110	3	2	4	4	4	12	2	9	0	1	3	3	1	0	26	23	3	6	0	15	7	13	0	12	8	14	19	8
OTU_1087	0	0	0	0	0	0	0	0	0	0	0	0	0	0	0	2	0	0	0	0	0	0	0	0	0	0	0	0	0	0	0	0	0	0	0	1	0	0	0	0	0	0	2	10	2	0	0	0	0
OTU_1088	0	0	1	8	0	0	0	0	0	0	0	0	0	0	0	0	0	0	0	0	0	0	1	0	0	0	0	2	0	0	0	0	0	0	0	6	9	26	0	0	32	30	28	0	0	0	0	2	0
OTU_1089	0	0	0	2	1	0	0	0	0	0	2	0	0	0	0	0	0	0	0	0	0	0	0	2	0	0	0	0	0	0	0	0	0	0	0	2	1	3	0	0	0	7	0	0	0	0	0	2	1
OTU_109	966	0	28	198	5	1	0	2	1013	3917	0	996	0	0	1	1	2	59	129	94	244	0	35	1	19	31	20	0	0	321	1	1	43	30	0	1	2	0	0	1	47	1	0	1155	424	3	256	68	34
OTU_1090	0	0	0	0	0	0	0	0	0	0	0	0	0	0	0	0	0	0	0	0	1	0	0	0	0	0	0	0	1	0	0	0	0	0	0	5	0	0	0	0	0	0	3	1	0	0	0	0	0
OTU_1091	0	0	6	2	1	0	0	0	0	0	0	0	0	0	0	1	0	0	0	0	0	0	12	0	9	0	1	0	0	0	0	0	1	0	0	0	0	0	0	0	0	0	1	0	9	0	0	0	0
OTU_1092	0	1	15	35	2	0	1	0	0	0	0	0	0	0	0	0	0	2	0	1	3	0	33	0	6	11	29	0	0	1	0	1	0	0	0	0	3	0	0	0	0	0	32	0	0	0	10	0	0
OTU_1093	0	0	6	34	2	2	2	0	0	0	0	0	1	0	2	2	1	29	0	0	22	0	2	4	7	5	2	0	2	0	3	2	0	0	4	2	4	0	1	1	0	3	0	2	12	0	3	1	3
OTU_1094	0	3	0	1	1	0	0	0	0	0	0	1	0	0	0	0	0	0	1	0	1	0	0	0	0	0	0	0	0	3	1	0	0	0	0	10	0	0	0	0	0	1	6	1	0	0	0	0	0
OTU_1095	0	0	0	0	0	0	0	0	0	0	0	0	0	0	2	0	0	0	0	0	0	0	0	0	0	0	0	0	0	0	0	0	0	0	0	0	0	0	0	0	0	0	1	1	2	0	0	0	2
OTU_1096	0	0	0	2	0	0	0	0	0	0	0	0	0	0	0	2	0	2	1	0	3	1	1	0	0	3	0	0	0	0	0	0	1	1	0	2	3	0	0	0	1	1	9	0	0	0	0	1	0
OTU_1097	0	1	18	9	4	0	0	1	0	0	0	1	3	0	0	1	0	2	0	0	0	0	5	0	0	16	7	0	0	0	1	1	0	0	0	0	0	0	0	0	0	0	19	0	0	0	8	3	4
OTU_1098	0	0	0	11	2	0	0	0	0	1	2	0	0	0	1	36	2	1	0	3	2	0	0	4	0	0	1	0	1	0	0	0	0	0	0	0	16	0	0	0	0	0	0	1	16	1	0	0	2
OTU_1099	0	0	0	0	0	0	0	0	0	0	0	0	0	0	0	0	1	0	0	0	0	0	0	0	0	1	0	0	0	0	0	0	0	0	0	0	0	0	0	0	0	0	1	0	3	0	1	0	0
OTU_11	336	2689	189	54	445	194	1625	1020	113	15	97	13	528	203	1017	999	45	555	740	749	1457	3	1131	372	80	2674	10911	74	1158	493	192	65	11	74	63	42317	12353	5	446	1327	3851	3715	17074	5162	6748	14	3	1318	1565
OTU_110	1	0	1	0	0	0	0	0	3	1	0	2	1	0	0	1	0	0	0	1	4	0	1	1	0	1	0	3	3	0	0	0	12	0	1	0	0	0	0	0	0	0	1	2	3	3	2	5	0
OTU_1100	0	0	0	0	0	0	0	0	0	0	0	1	0	0	0	0	0	0	0	1	0	0	0	0	0	0	0	0	0	0	0	0	0	0	0	7	1	0	0	0	0	0	3	3	0	0	0	0	0
OTU_1101	0	0	0	4	0	0	1	0	0	0	0	0	0	0	2	2	2	0	0	0	0	0	0	0	0	0	2	0	0	0	0	2	0	0	0	11	1	0	0	0	1	0	3	1	3	0	0	0	0
OTU_1102	0	0	0	0	0	0	0	0	0	0	0	0	0	0	0	0	0	0	0	0	0	0	0	0	0	0	0	0	0	0	0	0	0	0	0	0	0	0	0	0	0	0	0	0	0	0	0	0	0
OTU_1103	0	0	0	2	1	0	0	0	0	0	0	0	0	0	0	0	0	0	0	1	0	0	0	0	0	1	1	0	0	0	0	1	0	0	0	2	2	0	1	0	1	0	2	0	1	0	0	0	0
OTU_1104	3	2	0	0	0	0	0	0	2	1	1	8	0	0	0	0	0	0	3	8	24	0	0	0	0	0	0	0	4	0	0	0	0	0	0	0	0	0	0	0	0	0	0	0	0	0	0	0	0
OTU_1105	0	23	0	95	2	6	8	1	1	0	24	1	2	7	19	13	47	1	0	5	39	1	5	3	6	11	13	69	31	2	27	2	4	3	23	0	3	5	7	2	1	1	0	0	9	5	4	9	1
OTU_1106	0	0	0	0	0	0	0	0	0	0	0	0	0	0	0	0	0	0	0	0	0	0	0	0	0	0	0	0	0	0	0	0	0	0	0	0	0	0	0	0	0	0	0	0	0	0	0	0	0
OTU_1107	0	0	0	0	0	1	3	0	0	0	0	0	0	0	0	0	0	0	0	0	0	0	0	0	0	0	0	0	0	0	0	0	2	7	0	0	0	0	0	0	0	0	0	0	0	0	0	0	0
OTU_1108	2	0	0	6	0	3	1	0	1	0	0	0	3	2	0	0	1	0	0	0	1	0	0	0	1	0	2	1	0	0	2	0	0	2	2	0	0	0	0	0	0	0	0	0	0	0	0	1	0
OTU_1109	0	0	0	0	0	0	0	0	0	1	2	12	0	0	0	2	0	0	5	9	14	0	1	0	0	0	0	3	1	0	0	0	0	0	0	0	0	0	0	0	0	1	7	0	0	0	0	0	0
OTU_111	0	1	1	0	0	1	1	0	1381	0	1	13	0	0	1	215	0	1	1275	0	127	2	0	0	0	0	1	2	0	28	62	0	10	14	0	0	0	0	0	0	0	0	1	110	100	2	0	17	13
OTU_1110	0	3	0	14	0	2	0	1	4	0	1	0	1	3	2	1	2	1	0	0	1	1	3	0	3	0	5	3	4	1	11	2	2	1	0	0	0	0	1	0	0	0	0	1	1	0	1	0	1
OTU_1111	0	0	0	0	0	0	0	0	0	0	0	0	0	0	0	8	0	0	0	0	4	0	0	0	0	0	0	0	0	0	0	0	1	0	0	0	1	0	0	0	0	0	0	0	0	0	0	0	0
OTU_1112	0	0	0	0	0	0	0	0	0	0	0	0	0	0	0	5	0	0	0	0	0	0	0	0	0	0	0	0	0	0	0	0	0	0	0	0	0	0	0	0	0	0	0	0	0	0	0	0	0
OTU_1113	2	7	7	19	12	1	4	0	11	5	4	40	0	0	1	20	0	20	5	30	47	0	6	0	3	22	15	2	3	1	0	0	0	0	9	9	15	15	1	8	3	14	116	4	6	2	4	0	0
OTU_1114	35	2	3	7	0	7	1	0	8	6	2	5	7	4	5	1	8	1	10	0	14	2	0	0	3	0	5	8	15	4	22	0	1	6	10	0	0	0	6	1	0	0	0	1	4	2	3	10	2
OTU_1115	0	0	0	0	0	0	0	0	0	0	0	0	0	2	0	0	0	0	0	0	0	0	0	0	0	0	0	0	0	0	0	0	0	0	0	0	0	0	0	0	0	0	0	0	0	0	0	0	0
OTU_1116	0	1	0	0	0	0	0	0	2	2	0	27	0	0	0	0	0	0	0	0	0	0	0	0	0	0	0	11	9	2	0	0	0	0	0	0	0	0	0	0	0	0	0	0	0	0	0	0	0
OTU_1117	5	0	7	15	1	2	0	3	1	5	0	0	0	5	0	0	0	3	5	0	10	0	3	0	11	14	16	7	5	1	1	0	1	0	1	0	0	0	0	0	0	0	0	0	0	3	6	8	0
OTU_1118	0	0	0	1	2	1	0	0	9	6	3	3	0	0	0	0	0	0	0	5	1	2	1	0	0	0	1	2	2	0	0	0	0	0	0	0	0	0	0	0	0	0	1	1	12	3	0	0	0
OTU_1119	0	0	0	0	0	0	0	0	0	0	0	0	0	0	0	0	0	0	0	0	0	0	0	0	0	0	0	0	0	0	0	0	0	0	0	0	0	0	0	0	0	0	1	0	0	0	0	0	0
OTU_112	0	0	0	0	0	0	0	0	0	0	1	0	0	0	0	0	0	0	0	0	0	0	0	0	1	1	1	0	0	0	0	0	615	30	0	0	0	0	0	0	0	0	0	114	3	0	0	135	591
OTU_1120	9	0	0	0	0	2	3	0	0	1	0	0	3	2	2	3	0	1	0	0	12	0	0	1	0	0	1	5	3	4	5	1	1	3	9	1	1	2	0	0	0	0	0	1	6	1	5	2	0
OTU_1121	363	153	245	365	272	185	11	10	18	38	163	290	32	2	15	76	137	1	4	733	1084	5	368	46	99	169	260	98	62	54	11	10	90	94	34	47	190	19	6	0	46	16	242	269	4509	78	30	74	148
OTU_1122	0	0	1	0	0	0	0	0	0	0	0	0	0	0	0	0	0	0	0	0	0	0	0	0	0	0	0	0	0	0	0	0	0	0	0	0	0	0	0	0	0	0	0	0	0	0	0	0	0
OTU_1123	0	4	0	2	2	6	2	1	18	18	5	9	2	2	5	3	7	8	4	0	0	8	2	0	1	0	1	22	2	1	1	18	2	1	0	0	0	0	1	1	0	0	0	0	0	3	1	0	0
OTU_1124	12	0	0	0	5	5	0	1	2	3	64	5	0	0	0	0	0	487	2	0	2	0	0	0	0	0	0	0	1	0	0	0	1	0	0	0	0	0	0	0	0	5	35	18	110	0	0	26	52
OTU_1125	0	0	0	1	0	0	0	0	0	1	0	0	0	0	0	1	1	6	4	0	6	0	0	1	0	2	0	1	1	0	0	18	0	0	3	2	0	0	0	1	3	7	97	17	4	3	12	1	2
OTU_1126	0	0	0	0	0	0	0	0	0	0	0	2	0	0	0	0	0	0	0	0	0	0	0	0	0	0	0	0	1	0	0	0	0	0	0	0	0	0	3	0	0	0	0	0	0	0	0	0	0
OTU_1127	6	0	0	0	0	1	0	0	2	1	2	0	0	0	2	1	0	0	0	0	0	0	0	0	0	2	3	4	4	0	0	0	0	0	3	0	1	0	0	0	0	0	0	0	0	0	1	1	0
OTU_1128	3	3	0	1	0	0	1	2	0	1	0	0	0	1	3	11	2	8	0	3	3	0	2	9	0	0	1	3	0	0	1	0	0	0	2	1	0	0	0	0	0	0	0	0	1	10	1	0	0
OTU_1129	0	0	0	0	0	0	0	0	0	0	0	0	0	0	0	0	0	0	0	0	0	0	0	0	0	0	0	0	0	0	0	12	0	0	0	0	0	0	0	2	0	0	0	0	0	0	0	0	0
OTU_113	16	4	3	64	18	2	3	0	34	4	0	1	0	0	0	0	1	1	3	0	6	10	1	0	8	14	2	0	0	0	0	3	44	9	0	13	1	0	0	4	0	6	0	0	7	325	1	6	13
OTU_1130	0	0	0	0	0	0	0	0	0	0	0	0	0	0	0	0	0	0	0	0	1	0	0	0	0	0	0	0	0	0	0	0	0	0	0	0	0	0	0	0	0	0	0	0	14	0	2	2	2
OTU_1131	0	0	0	0	0	0	0	0	0	0	1	1	0	0	2	0	0	0	0	0	0	0	1	0	2	0	1	3	2	0	3	0	0	0	2	0	0	0	0	0	0	0	0	0	0	0	0	1	0
OTU_1132	0	1	0	1	0	1	0	0	1	12	0	0	0	0	0	1	1	0	2	2	2	0	0	0	0	0	0	0	0	0	0	0	0	0	0	1	3	9	0	2	0	0	0	0	195	0	0	7	1
OTU_1133	0	3	5	2	0	0	0	0	0	0	0	0	3	0	1	0	0	4	0	1	0	0	2	1	6	5	5	0	0	0	0	0	0	4	0	5	0	0	0	0	0	2	0	0	0	0	0	0	0
OTU_1134	3	0	0	4	0	0	0	0	0	0	1	0	0	0	0	1	0	0	0	0	1	0	0	0	0	0	0	0	0	0	1	0	0	0	1	0	0	0	0	0	0	0	0	0	0	0	3	1	0
OTU_1135	44	0	0	0	0	0	0	0	0	0	0	2	0	0	0	0	0	0	0	0	0	0	0	0	0	0	0	1	0	0	1	11	18	1	0	0	6	0	8	0	0	0	0	3	24	0	19	23	12
OTU_1136	0	0	0	0	0	0	0	0	0	0	0	0	0	0	0	0	0	0	0	0	0	0	0	0	0	0	0	0	0	0	0	0	0	0	0	0	0	0	0	0	0	0	0	0	1	0	0	0	0
OTU_1137	0	2	0	0	0	9	5	4	4	7	5	5	2	2	26	0	30	0	1	0	0	4	0	0	0	0	0	77	22	5	11	4	1	0	4	0	2	1	0	0	0	0	0	0	0	7	0	0	0
OTU_1138	0	0	0	0	0	0	0	0	0	0	0	0	0	0	0	0	0	0	0	0	0	0	0	0	0	0	0	0	0	0	0	0	1	0	0	0	0	0	0	0	0	0	0	0	5	0	0	0	0
OTU_1139	0	0	0	0	0	0	0	0	0	0	0	0	0	0	0	0	0	0	0	0	0	0	0	0	0	0	0	0	0	0	0	0	0	0	0	0	0	0	0	0	0	0	0	0	0	0	0	0	0
OTU_114	580	460	274	252	187	759	67	124	385	320	713	446	40	1	70	90	65	169	199	596	178	25	224	45	244	225	235	261	220	20	37	438	132	11	70	609	114	110	89	19	16	229	434	352	1890	839	91	126	161
OTU_1140	0	0	0	0	1	0	0	0	0	1	0	0	0	0	1	0	1	0	0	0	0	0	0	0	0	0	1	0	1	0	0	1	3	0	0	0	0	0	0	0	0	0	0	0	6	0	1	0	0
OTU_1141	0	0	0	1	0	0	1	0	0	0	0	0	0	1	0	0	0	0	0	0	0	0	0	0	0	0	0	1	0	0	6	0	0	0	1	0	0	0	4	0	0	0	0	0	0	0	0	1	0
OTU_1142	0	0	0	0	0	0	0	0	0	0	0	0	0	0	0	0	0	0	0	0	0	0	0	0	0	0	0	0	0	0	0	0	0	0	0	0	0	0	0	0	0	0	0	0	0	0	0	0	0
OTU_1143	0	0	0	0	0	0	0	0	0	0	1	1	0	0	0	0	0	0	2	0	0	0	0	0	0	0	0	0	0	0	0	0	0	0	0	0	0	0	0	0	0	0	0	2	5	0	1	0	0
OTU_1144	0	0	1	0	0	0	0	0	0	0	0	0	0	0	0	0	0	0	0	0	0	0	0	0	0	0	0	0	0	0	0	0	0	0	0	0	0	0	0	0	0	0	0	0	0	0	0	0	0
OTU_1145	0	0	0	0	0	0	0	0	0	0	0	0	0	0	0	1	0	2	0	0	0	0	0	0	1	0	0	0	0	0	0	0	0	0	0	0	0	0	0	0	0	0	0	0	0	0	0	0	0
OTU_1146	0	0	0	0	0	0	0	0	1	1	0	0	0	0	0	0	0	0	0	0	0	2	0	0	0	0	0	0	0	0	0	0	0	0	0	0	0	0	0	0	0	0	0	0	0	0	0	0	0
OTU_1147	0	0	0	0	0	0	0	0	1	0	0	0	0	0	0	1	0	0	0	0	1	0	0	0	0	1	0	0	0	0	1	0	0	0	0	1	1	1	0	2	0	0	19	0	0	1	0	0	0
OTU_1148	4	0	5	4	0	0	0	0	0	1	0	1	0	0	0	2	0	0	0	2	19	0	1	1	0	1	1	1	0	0	0	0	0	1	0	0	3	0	0	0	0	0	14	6	25	1	1	0	2
OTU_1149	0	0	0	0	0	1	0	0	0	0	2	1	0	0	1	0	1	0	0	4	0	0	2	0	0	0	0	3	0	0	0	0	0	0	0	0	0	0	0	0	0	0	0	0	1	0	0	0	0
OTU_115	0	2	772	322	1762	17	1	0	8	3	13	1092	0	1	5	4358	1052	2	3	4	265	254	82	2	95	3452	2366	1	2	2	0	887	1	0	0	3	1	0	0	0	4	1	6	0	0	0	1	4	1
OTU_1150	0	0	0	0	0	0	0	0	0	0	0	0	0	0	0	0	0	0	0	0	0	0	0	0	0	0	0	0	0	0	0	0	0	0	0	0	0	0	0	0	0	0	0	0	0	0	0	0	0
OTU_1151	0	0	0	0	0	0	0	0	1	0	0	0	0	0	0	0	0	0	0	0	1	0	0	0	0	0	0	0	0	0	0	1	0	0	0	0	0	0	0	0	0	0	0	0	0	0	0	0	0
OTU_1152	0	0	0	0	0	0	0	0	0	0	0	0	0	0	0	1	2	0	0	0	0	0	0	0	0	0	0	0	2	1	0	0	0	0	0	0	0	0	0	0	0	0	0	0	0	0	0	0	0
OTU_1153	0	0	0	0	0	0	0	0	0	0	0	0	2	0	0	0	2	0	0	0	1	0	0	2	0	2	0	0	0	0	0	0	0	0	0	2	0	0	0	0	2	5	26	0	1	0	0	0	0
OTU_1154	0	0	1	0	0	0	1	0	0	0	0	1	0	0	0	0	1	0	0	0	1	0	0	0	0	3	1	0	3	0	0	3	0	0	1	6	1	0	0	0	0	2	4	0	2	0	3	2	0
OTU_1155	0	0	0	0	0	0	0	0	0	0	0	0	0	0	0	0	0	0	0	0	0	0	0	0	0	0	0	3	0	0	0	0	0	0	0	8	4	2	0	0	6	0	0	0	0	0	0	0	0
OTU_1156	8	0	0	8	0	1	0	0	0	0	1	0	0	0	0	1	4	4	0	0	11	0	2	0	3	7	3	0	3	0	5	0	0	0	4	0	0	0	0	0	0	1	0	0	5	0	3	4	2
OTU_1157	76	18	37	92	11	30	2	4	15	57	100	90	14	3	5	57	25	172	17	64	41	12	27	0	36	27	60	50	25	32	20	47	32	0	16	22	1	0	0	0	0	1	3	287	302	0	28	47	43
OTU_1158	5	2	0	3	5	6	0	0	0	4	14	2	0	0	5	6	3	0	0	8	1	0	2	0	0	1	5	0	0	0	0	3	0	0	0	0	0	0	0	4	0	0	4	0	14	0	1	1	3
OTU_1159	0	0	0	0	0	0	0	0	0	0	0	0	0	0	0	0	2	0	0	0	0	0	0	0	0	0	0	0	0	0	0	0	0	0	0	0	0	0	0	0	0	0	0	0	0	0	0	0	0
OTU_116	0	2	8	0	0	0	1	0	2	660	1	0	0	0	1	0	0	0	73	9	0	1	0	0	1	2	6	0	0	0	0	0	1170	13	0	24	388	513	61	209	7	0	0	12	6645	737	5	984	139
OTU_1160	0	0	0	0	0	0	0	0	0	0	0	0	0	0	0	0	0	0	0	0	0	0	0	0	0	0	0	0	0	0	0	0	0	0	0	0	0	0	0	0	0	0	0	0	0	0	0	0	0
OTU_1161	0	0	0	0	0	0	0	0	0	0	0	0	0	0	0	0	0	0	0	0	0	0	0	0	0	0	0	0	0	0	0	0	0	0	0	0	0	0	0	0	0	0	0	0	0	0	0	0	0
OTU_1162	0	0	0	0	0	0	0	0	2	0	0	0	0	0	0	1	0	0	0	1	0	0	1	3	0	1	2	0	1	0	0	0	0	1	0	0	0	0	0	0	0	0	0	1	2	0	0	0	0
OTU_1163	0	0	0	0	0	0	0	0	0	0	0	0	0	0	0	0	0	0	0	0	0	0	0	1	0	0	0	0	0	0	0	0	0	0	0	0	0	0	0	0	0	0	0	0	0	0	0	0	0
OTU_1164	1	1	0	1	0	0	1	0	3	0	6	2	0	0	1	9	10	4	4	3	9	0	0	1	0	1	0	0	0	0	0	0	0	0	0	16	1	1	9	1	0	2	12	2	2	2	0	1	1
OTU_1165	0	0	0	0	0	0	0	0	0	0	0	0	0	0	0	0	0	0	0	0	0	0	0	0	0	0	0	0	0	0	0	0	0	0	0	0	0	0	0	0	0	0	0	146	5	0	0	0	0
OTU_1166	21	0	0	0	0	0	0	0	0	0	0	0	0	0	0	0	0	0	0	0	0	0	0	0	0	0	0	0	0	0	0	0	0	0	0	0	0	5	0	0	0	0	0	3	25	0	0	5	0
OTU_1167	0	0	1	0	0	0	0	0	0	0	0	0	0	0	0	0	0	0	0	0	1	0	0	0	0	0	0	0	0	0	0	0	0	0	0	0	0	0	0	0	1	0	2	0	0	0	0	0	0
OTU_1168	0	0	0	0	0	0	0	0	0	1	0	0	0	0	0	0	0	1	0	0	0	0	0	0	0	0	0	0	0	0	0	0	0	0	0	5	1	0	0	0	0	0	0	5	1	0	0	0	0
OTU_1169	0	0	0	8	1	0	0	0	0	0	0	0	0	0	0	0	0	0	0	0	0	0	0	0	0	0	0	0	0	0	0	0	0	0	0	0	0	0	0	0	9	1	2	0	0	0	0	1	0
OTU_117	1267	1068	4	2	0	500	513	459	352	611	1065	567	257	278	531	856	1217	2172	456	217	841	81	2	294	3	8	5	1078	942	577	306	363	1577	625	789	177	287	70	140	61	11	247	81	111	1845	2516	674	393	543
OTU_1170	0	1	5	9	0	0	0	0	0	0	5	10	0	0	0	0	0	6	1	0	3	0	3	0	5	0	13	4	0	0	5	0	1	0	0	0	0	0	0	0	0	4	10	31	14	0	0	2	2
OTU_1171	19	11	1	24	3	0	10	6	17	0	14	17	5	2	1	4	36	12	2	7	61	5	4	5	14	9	8	13	20	8	24	21	4	8	15	0	2	2	5	3	0	0	0	0	37	0	1	6	7
OTU_1172	0	0	0	0	0	0	0	1	0	0	1	0	0	0	0	0	1	0	0	2	0	0	0	0	0	0	0	1	2	0	1	0	0	0	0	0	0	0	0	0	0	0	0	0	0	0	0	0	0
OTU_1173	0	0	0	0	1	0	0	0	2	0	0	0	0	0	0	0	0	0	5	0	1	0	0	0	0	0	0	0	0	0	0	0	0	0	0	0	0	0	0	0	0	0	0	1	0	0	0	0	0
OTU_1174	31	12	0	10	3	4	3	0	15	3	6	6	11	2	7	13	6	4	2	6	20	7	0	2	2	2	4	8	11	3	14	29	24	2	8	2	6	4	5	8	0	10	0	4	9	4	109	319	61
OTU_1175	0	0	0	0	0	0	0	0	6	0	0	0	0	0	0	0	0	0	1	0	0	0	0	0	0	0	0	0	0	0	0	0	0	0	0	0	0	0	0	0	0	0	0	0	0	0	0	1	0
OTU_1176	16	1	0	4	0	0	8	2	8	9	15	6	12	2	7	3	2	0	7	9	0	20	2	5	0	0	0	22	17	2	32	23	0	0	39	0	0	0	15	4	0	0	1	0	0	32	0	0	0
OTU_1177	52	176	5	47	1	27	1	0	325	119	50	302	4	0	4	17	8	10	14	288	583	3	2	1	10	8	11	149	206	5	42	7	3	0	2	13	6	1	6	0	2	1	3	103	84	4	2	149	311
OTU_1178	0	0	0	0	0	0	0	0	11	1	0	1	0	0	0	0	0	0	3	4	0	0	0	0	0	0	0	0	0	0	0	0	1	0	0	0	1	0	0	0	0	0	0	0	1	3	0	0	0
OTU_1179	0	0	0	0	0	0	0	0	3	0	1	1	0	0	0	0	1	0	1	0	0	0	0	0	0	0	0	0	0	0	0	0	1	1	0	0	0	0	0	0	0	0	0	0	2	1	0	0	0
OTU_118	0	576	1	0	0	0	0	0	1833	4	145	213	619	0	418	0	204	1	0	328	0	213	0	20	1	0	1	2482	843	3	869	61	0	0	0	0	1	0	100	66	1	0	1	0	0	0	8	0	1
OTU_1180	15	2	0	8	0	1	0	0	26	10	3	3	3	0	3	14	3	0	19	23	15	0	11	2	10	2	6	3	3	0	1	0	0	1	1	13	0	1	0	0	0	1	2	42	11	1	1	5	0
OTU_1181	0	3	9	6	1	0	0	0	0	10	0	1	0	0	0	6	0	11	0	2	2	0	6	0	3	4	31	0	0	0	0	0	0	0	0	0	0	0	0	0	0	0	11	0	7	0	2	0	0
OTU_1182	1	7	31	103	9	3	2	0	0	0	19	1	0	0	0	47	0	7	0	30	52	0	56	0	37	35	77	0	0	0	0	1	0	0	0	0	0	0	0	0	0	8	374	15	0	0	7	2	0
OTU_1183	0	0	0	0	0	0	0	0	0	0	0	0	0	0	0	0	0	0	0	0	0	0	0	0	0	0	0	0	0	0	0	0	0	0	0	0	0	0	0	0	0	0	0	0	0	0	1	0	0
OTU_1184	0	0	0	0	0	0	0	0	0	0	0	0	0	0	0	1	0	2	1	0	0	0	0	0	0	1	0	0	0	0	0	0	0	0	0	0	0	0	0	0	0	0	6	0	0	0	2	0	0
OTU_1185	0	0	0	0	0	0	0	0	0	0	0	0	0	0	0	0	0	0	0	0	0	0	0	0	0	0	0	0	0	0	0	0	0	1	0	0	0	0	0	0	0	0	1	71	7	0	0	1	0
OTU_1186	0	0	0	0	0	2	0	0	0	0	4	0	0	0	2	0	0	0	0	0	0	0	0	0	0	0	7	0	0	0	0	1	0	0	0	0	0	0	0	0	0	0	0	0	0	0	0	0	0
OTU_1187	0	1	5	2	0	0	0	0	0	0	0	0	0	0	0	1	1	0	0	0	5	0	1	0	0	1	1	0	0	0	0	0	0	0	0	0	0	0	0	0	0	0	30	0	0	0	0	0	0
OTU_1188	0	0	0	0	0	0	0	0	0	0	1	0	0	0	5	0	0	0	0	1	0	0	0	0	0	0	3	0	0	0	0	0	0	0	0	0	0	0	0	0	0	0	0	1	2	0	3	3	4
OTU_1189	20	0	0	1	0	0	0	0	0	0	0	0	0	0	0	0	0	0	0	0	0	0	0	0	0	2	0	0	0	0	0	0	0	0	0	0	0	5	0	0	0	0	0	3	74	0	0	2	0
OTU_119	2	435	1209	1871	2650	0	179	273	3	3	3	55	225	0	1	12	0	742	1145	627	311	63	2117	0	605	1928	1432	88	362	277	78	70	30	0	323	5	92	9	17	0	1	197	1339	2	12	2	785	227	505
OTU_1190	1	4	3	2	0	1	0	0	0	1	0	0	1	0	0	0	2	0	1	2	5	1	1	3	2	0	0	0	2	1	0	0	0	0	0	6	0	0	0	0	0	6	30	6	4	0	4	1	0
OTU_1191	0	0	0	0	0	0	0	0	0	0	0	0	0	0	0	0	0	0	0	0	0	0	1	0	0	0	0	0	0	0	0	0	0	0	0	0	0	0	0	0	0	0	0	0	0	0	0	0	0
OTU_1192	0	0	0	0	0	0	0	0	0	0	0	0	0	0	0	0	0	0	0	0	0	0	0	0	0	0	0	0	0	0	0	0	0	1	0	5	0	0	0	0	0	0	1	0	0	0	0	0	0
OTU_1193	2	0	0	0	0	0	0	0	0	0	0	0	0	0	0	0	0	0	0	0	2	0	0	0	0	0	0	0	0	0	2	2	0	0	0	0	0	0	0	0	0	0	0	0	1	0	2	1	1
OTU_1194	0	0	0	0	0	0	0	0	0	0	0	0	0	0	0	0	0	0	0	0	2	0	0	0	0	0	0	0	0	0	0	0	0	0	0	0	0	0	0	0	0	0	1	0	0	0	0	0	0
OTU_1195	0	0	2	3	0	1	0	0	0	0	2	0	4	0	7	1	0	0	0	7	0	0	0	17	0	0	9	0	0	1	0	0	1	0	0	1	0	0	0	0	0	0	0	0	0	0	4	0	0
OTU_1196	0	0	7	11	0	0	0	1	0	0	0	0	0	0	0	4	0	1	2	3	11	0	15	0	3	3	3	0	1	0	0	0	1	0	0	0	0	0	0	0	0	0	34	2	0	0	6	0	2
OTU_1197	0	1	3	2	0	0	0	0	0	0	1	0	0	0	0	1	0	0	0	0	1	0	0	0	0	1	15	0	0	0	0	0	0	0	0	0	0	1	0	0	0	0	0	1	4	1	0	0	0
OTU_1198	0	0	0	0	0	1	0	0	0	0	0	0	1	0	0	0	3	0	0	2	0	0	0	1	0	0	0	0	0	0	0	0	0	0	0	2	0	0	0	0	3	1	3	1	0	0	0	0	0
OTU_1199	0	0	0	0	0	2	1	0	0	0	0	0	0	0	0	0	1	0	0	0	3	0	0	0	0	0	0	0	1	0	1	0	0	3	2	0	0	0	0	0	0	0	0	0	0	0	0	1	0
OTU_12	21436	2729	4623	8867	3348	3219	5604	6401	16230	16982	10906	6001	4791	3246	12140	7584	11980	12478	5210	3737	3568	5142	3431	4435	5862	9505	13123	11327	15187	13998	6088	9849	11781	894	13364	705	3033	1480	6543	2550	254	5416	1032	410	9578	7147	7636	10587	10033
OTU_120	689	69	25	100	1	64	23	28	391	336	717	224	188	4	125	1073	202	323	86	972	127	43	208	210	21	217	633	665	255	113	51	307	200	30	210	41	165	18	11	85	31	65	364	163	124	81	540	363	575
OTU_1200	0	0	0	0	0	0	0	0	0	0	0	0	0	0	0	0	0	0	0	0	0	0	0	0	0	0	1	0	1	0	0	0	0	0	0	0	0	0	0	0	0	0	0	0	0	0	0	0	0
OTU_1201	8	18	11	5	3	3	0	0	4	15	32	10	4	0	13	7	6	3	4	56	30	0	7	3	3	8	24	1	5	3	4	1	0	0	8	1	3	0	0	1	0	0	10	25	48	4	13	15	10
OTU_1202	1	9	4	3	1	4	1	0	1	3	16	7	3	0	0	0	0	1	0	3	6	0	2	0	4	1	1	0	0	1	0	4	0	0	0	16	0	2	0	2	0	3	26	8	10	1	3	1	1
OTU_1203	0	0	0	0	0	0	0	0	0	0	0	0	0	0	0	2	0	0	0	0	0	0	0	0	0	0	0	0	0	0	0	0	0	0	0	0	1	0	0	0	0	0	0	0	0	0	0	0	0
OTU_1204	0	0	0	0	0	0	0	0	0	0	0	0	0	0	0	0	0	0	0	0	0	0	0	0	0	0	0	1	0	0	0	0	0	0	0	0	0	0	0	0	0	0	0	0	0	0	0	0	0
OTU_1205	5	0	0	5	0	0	0	0	0	2	7	3	3	0	0	5	1	5	0	5	1	0	3	0	3	4	4	0	0	2	0	0	0	0	3	2	0	0	0	0	0	0	0	22	4	0	0	2	0
OTU_1206	0	6	43	16	7	0	5	0	0	0	0	2	0	0	0	1	0	38	12	5	2	0	77	0	16	12	15	0	0	0	0	0	0	0	0	0	0	0	0	0	0	0	5	0	0	0	19	1	2
OTU_1207	0	0	0	0	0	0	0	0	0	0	0	0	0	0	0	0	0	0	0	0	0	0	0	0	0	0	0	0	0	0	0	0	0	0	0	0	0	0	0	0	0	0	0	0	0	0	0	0	0
OTU_1208	0	0	0	2	0	0	0	0	0	1	1	0	0	0	0	1	0	0	0	1	3	0	0	0	0	0	0	0	0	0	0	0	0	0	0	1	1	0	0	0	0	0	1	2	1	0	0	0	0
OTU_1209	0	0	0	0	0	0	0	0	0	0	3	0	0	0	0	0	2	0	0	0	1	0	0	0	0	2	0	0	0	0	1	0	0	0	0	5	0	1	0	0	1	2	1	0	1	1	1	0	0
OTU_121	0	0	0	0	0	3	0	0	6	0	0	0	1	0	0	1	0	0	0	0	0	0	0	0	0	0	0	0	0	0	0	0	145	20	1	0	0	0	0	0	0	0	0	0	0	25	0	0	0
OTU_1210	17	0	2	29	0	0	0	1	0	1	0	1	0	1	3	7	2	8	0	0	27	3	1	1	8	2	1	0	0	0	3	0	1	0	2	6	0	0	0	0	0	1	0	0	5	0	12	8	2
OTU_1211	2	0	1	7	1	0	1	0	0	0	0	0	0	1	0	0	0	0	0	0	2	0	2	0	0	1	1	0	0	0	1	1	0	0	0	0	0	0	0	0	0	0	0	0	0	0	7	14	4
OTU_1212	3	0	19	134	6	1	3	5	1	0	0	1	6	1	2	1	0	43	0	0	123	1	8	17	13	20	7	2	11	7	15	7	0	0	8	15	5	24	0	1	0	9	0	3	30	0	18	6	11
OTU_1213	4	0	12	17	1	1	1	0	0	0	0	0	0	4	0	0	1	4	0	0	4	0	1	0	9	5	2	3	1	0	2	0	0	0	5	0	0	0	0	0	0	0	0	0	0	0	4	2	0
OTU_1214	0	0	12	41	3	1	18	15	2	0	0	0	24	5	0	0	1	19	2	9	87	1	2	11	5	7	5	23	15	14	22	19	2	1	26	3	26	8	0	1	1	16	0	0	22	0	5	4	5
OTU_1215	50	0	4	24	1	0	7	5	0	0	7	7	2	1	9	6	48	11	0	0	46	0	1	7	13	7	3	1	10	2	25	4	0	2	5	6	3	3	3	1	0	2	0	3	39	0	12	26	8
OTU_1216	0	0	20	265	7	0	9	4	2	0	1	0	0	1	3	4	3	29	0	1	140	0	9	11	36	28	9	4	13	3	7	5	0	0	10	48	17	11	0	3	0	12	0	4	60	1	43	10	7
OTU_1217	0	3	0	2	0	0	0	0	3	1	0	1	0	0	0	0	0	0	0	0	3	0	0	0	0	0	0	0	0	0	0	0	0	0	0	0	0	0	0	0	0	0	0	1	0	0	0	0	0
OTU_1218	0	7	6	18	1	0	0	0	4	5	0	1	0	0	1	6	1	23	4	0	14	0	3	0	16	5	11	0	0	0	0	0	0	0	0	0	0	7	0	0	0	0	0	0	0	0	1	0	0
OTU_1219	0	1	0	0	0	0	0	0	0	0	0	0	0	0	0	0	0	0	0	0	3	0	0	0	0	0	0	0	0	0	0	0	0	0	0	0	0	0	2	0	0	2	7	0	0	0	0	0	0
OTU_122	0	377	0	1	0	5	0	0	3	2	52	75	0	1	752	0	21	0	0	1	0	93	0	1	2	1	0	1	0	1	0	1013	22	4	1	0	0	0	33	0	0	0	0	0	0	854	87	332	112
OTU_1220	0	0	0	0	0	0	0	0	0	0	0	0	0	0	0	1	0	0	0	1	0	0	0	0	0	0	0	0	0	0	0	0	0	0	0	0	0	0	0	0	0	0	0	0	0	0	0	0	0
OTU_1221	3	7	8	33	11	6	3	4	0	14	11	1	0	0	2	29	5	7	1	5	27	2	5	14	2	10	30	1	1	2	2	8	0	1	0	16	1	0	0	1	42	3	41	22	12	0	0	10	5
OTU_1222	0	3	0	0	0	0	0	0	0	0	0	0	0	0	1	0	0	0	0	2	2	0	0	0	0	0	0	0	0	0	0	0	0	0	0	0	0	0	0	0	0	0	0	0	2	0	0	6	1
OTU_1223	0	1	0	0	1	0	0	0	0	0	0	1	0	0	0	1	0	0	0	0	0	0	2	0	0	0	0	0	0	0	0	0	0	0	0	0	0	0	0	0	0	3	0	1	0	0	0	0	0
OTU_1224	0	0	0	0	0	0	0	0	0	0	0	0	0	0	0	0	0	0	0	0	0	0	0	0	0	1	0	0	0	0	0	0	0	0	0	0	0	0	0	0	0	0	0	0	0	0	0	0	0
OTU_1225	0	0	0	0	0	0	0	0	0	0	0	0	0	0	0	0	0	0	0	0	0	0	0	0	0	0	0	0	0	0	0	0	0	0	0	0	0	0	0	0	0	0	0	0	0	0	0	0	0
OTU_1226	2	0	0	4	1	0	0	1	0	0	0	0	0	0	1	1	0	0	0	0	11	0	0	0	1	3	2	0	1	0	3	1	0	0	1	0	2	0	0	0	0	0	0	0	2	0	0	0	0
OTU_1227	0	0	0	0	0	0	0	0	0	0	0	0	0	0	0	0	0	0	0	0	0	0	0	0	0	0	0	0	0	0	0	1	0	0	0	0	0	0	0	0	0	0	1	0	0	0	0	0	0
OTU_1228	0	0	0	0	0	0	0	0	0	7	0	0	0	0	0	0	0	0	3	0	0	0	0	0	0	0	0	0	0	0	0	0	0	0	0	0	0	0	0	0	0	0	0	0	0	0	0	0	0
OTU_1229	32	14	11	33	3	8	0	0	18	15	15	13	3	0	1	13	86	37	3	12	55	0	7	0	20	19	17	5	4	2	0	12	4	1	5	12	1	4	0	0	1	1	4	192	264	0	4	6	10
OTU_123	0	992	1	2	0	670	800	806	1	5	3118	708	394	458	1287	1376	538	2	0	422	271	234	18	847	9	2	2	3031	2714	269	719	1172	6	1	633	371	150	88	263	204	205	255	580	198	4	320	0	1	0
OTU_1230	0	0	0	0	0	0	0	0	0	0	0	0	0	0	0	0	0	0	0	0	0	1	0	0	0	0	0	3	0	0	0	0	3	0	0	0	0	0	8	0	0	0	0	0	1	10	0	5	0
OTU_1231	0	0	0	1	0	2	0	1	7	0	0	0	0	2	0	0	0	0	0	0	0	1	0	0	0	0	0	2	0	1	7	1	0	0	2	0	0	0	0	0	0	0	0	0	0	0	0	3	0
OTU_1232	0	0	0	0	0	0	0	1	1	1	0	0	0	0	0	0	0	1	0	0	0	0	0	0	0	0	0	7	0	0	0	0	0	0	0	3	2	0	0	0	0	0	0	1	0	2	0	0	0
OTU_1233	0	0	0	3	0	3	10	2	2	0	0	0	0	0	0	0	1	0	1	0	0	0	0	0	2	0	0	1	0	0	0	8	0	1	0	0	0	0	0	0	0	0	0	0	0	1	0	0	0
OTU_1234	0	0	0	0	0	0	0	0	0	0	0	0	0	0	0	2	0	0	0	0	0	0	0	0	0	0	0	0	0	0	0	0	0	0	0	0	0	0	0	0	0	0	0	0	0	0	0	0	0
OTU_1235	0	0	0	0	0	7	0	0	0	0	42	0	9	0	3	0	7	0	0	22	0	0	0	8	0	0	2	0	0	0	0	3	0	0	0	2	0	0	0	0	0	0	0	0	0	0	0	0	0
OTU_1236	0	12	8	5	0	3	1	4	11	6	1	3	2	0	2	1	0	9	0	7	1	0	5	3	1	15	8	4	4	0	2	8	0	1	5	0	0	0	0	1	0	0	0	5	17	0	10	7	7
OTU_1237	3	1	0	2	0	0	0	0	0	0	0	0	0	0	1	0	0	5	0	0	1	0	3	0	1	0	1	2	2	1	0	1	0	0	0	0	0	0	0	0	1	2	1	0	0	0	1	0	0
OTU_1238	0	0	0	0	0	0	0	0	2	0	0	0	7	0	0	0	0	0	0	0	0	0	0	0	0	0	0	0	0	0	0	3	1	0	0	0	6	1	7	2	0	0	0	0	0	0	0	0	0
OTU_1239	0	0	0	0	0	0	0	0	0	0	0	0	0	0	0	0	0	0	0	0	0	0	0	0	0	0	0	0	0	0	0	0	0	0	0	0	0	0	0	0	0	0	0	0	0	0	0	0	0
OTU_124	629	1103	660	1234	268	521	46	61	277	796	833	1159	352	4	342	844	561	441	889	1962	352	75	877	461	216	863	1902	168	846	111	91	110	135	16	251	992	450	76	85	198	101	363	840	486	2005	125	1006	649	1356
OTU_1240	0	0	0	0	0	0	1	0	0	0	0	1	0	0	0	0	0	0	0	0	0	0	0	0	1	0	0	0	0	0	0	0	0	0	0	0	0	0	0	0	0	0	0	0	0	0	0	0	0
OTU_1241	7	0	3	10	0	4	1	0	1	13	0	0	7	6	1	1	0	1	2	0	0	4	2	0	11	6	15	4	5	5	12	2	0	0	12	0	0	0	0	0	0	0	0	0	0	0	8	16	2
OTU_1242	0	0	0	0	0	0	0	0	0	0	0	0	0	0	0	0	0	0	0	0	2	0	0	0	0	0	0	0	0	0	0	0	0	0	0	0	0	0	0	0	0	0	0	0	0	0	1	2	1
OTU_1243	5	1	0	8	0	0	0	0	0	1	0	7	0	0	0	0	1	0	0	0	1	0	4	0	0	2	3	0	0	0	0	0	0	2	0	0	0	0	0	0	0	0	0	2	0	0	0	0	0
OTU_1244	0	0	0	0	0	0	0	0	0	0	0	0	0	0	0	0	0	0	0	0	1	0	0	0	0	0	0	0	0	0	0	0	0	0	0	1	0	2	0	0	0	0	0	1	0	0	0	0	0
OTU_1245	3	1	3	1	2	0	0	0	0	0	0	0	1	1	0	4	0	2	0	1	16	0	1	0	1	0	1	0	1	0	0	0	0	0	0	0	0	0	0	1	2	3	0	0	0	0	0	1	0
OTU_1246	0	0	0	0	0	0	0	0	2	0	0	0	0	0	0	0	0	0	0	0	2	0	0	0	0	0	0	0	0	0	0	0	0	0	0	0	0	0	0	0	0	0	0	1	4	0	0	0	0
OTU_1247	31	87	131	127	60	0	59	56	64	77	18	58	0	0	4	40	34	39	29	74	43	0	144	0	44	90	71	33	46	0	8	21	25	1	0	191	132	108	4	0	7	0	45	19	125	8	97	68	260
OTU_1248	0	0	0	1	0	11	4	0	24	14	2	1	9	199	4	4	6	5	37	0	1	3	0	0	0	0	0	83	13	17	96	4	2	0	26	0	0	0	10	7	0	0	0	0	1	0	105	375	51
OTU_1249	2	0	0	0	0	0	0	0	0	0	0	0	0	0	0	0	0	0	0	0	0	0	0	2	0	0	0	0	0	0	0	0	0	0	0	9	0	0	0	0	0	3	2	0	0	0	0	0	0
OTU_125	1010	322	485	621	164	115	69	75	202	190	1233	151	108	5	53	617	1414	842	80	824	661	28	428	646	315	267	733	57	174	100	61	260	89	28	140	1161	404	91	25	71	10	41	383	858	5365	85	26	134	110
OTU_1250	0	0	0	0	0	0	1	0	0	0	0	0	0	0	0	1	0	0	0	0	0	0	0	0	0	0	0	1	0	0	1	0	0	0	0	0	0	0	0	0	0	0	0	0	0	0	0	1	2
OTU_1251	37	3	2	13	0	0	1	0	2	0	0	0	2	3	0	0	0	1	2	1	15	0	0	1	3	3	5	3	2	1	9	0	1	0	4	0	2	0	2	1	0	2	0	0	0	0	15	57	4
OTU_1252	0	2	0	0	1	1	0	0	5	2	0	2	0	0	0	0	0	0	0	9	2	0	1	0	0	1	1	0	0	0	0	0	0	0	0	7	1	0	0	0	0	0	0	0	2	3	0	0	1
OTU_1253	0	0	2	10	0	2	0	0	0	0	0	0	2	0	0	0	6	0	1	2	5	0	0	0	5	0	6	2	2	1	4	0	0	1	4	0	2	1	0	0	0	0	0	0	0	0	12	4	0
OTU_1254	0	0	0	0	0	0	0	0	0	0	0	0	0	0	0	0	0	0	0	0	0	0	0	0	0	0	0	0	0	0	0	0	0	0	0	0	0	0	0	0	0	0	0	0	0	0	0	0	0
OTU_1255	0	0	0	0	0	0	0	0	0	0	0	0	0	0	0	0	0	0	0	0	0	0	0	0	0	0	0	0	0	0	0	0	0	0	0	0	0	0	0	0	0	0	0	0	0	0	0	0	0
OTU_1256	0	0	0	3	0	0	0	0	0	0	0	0	0	0	0	0	1	1	0	0	0	0	2	0	0	0	0	0	0	0	1	0	0	0	0	0	0	0	0	0	0	0	0	1	4	0	0	2	13
OTU_1257	9	2	0	1	4	2	0	0	1	1	1	0	5	0	0	1	0	7	0	2	12	0	1	7	0	0	5	1	2	0	0	8	0	0	0	3	0	0	0	0	2	3	38	3	3	0	0	1	0
OTU_1258	0	0	0	0	0	0	0	0	0	0	0	1	0	0	0	0	1	0	0	1	0	0	0	0	0	0	0	0	0	0	1	0	0	0	0	8	2	1	0	0	1	0	2	0	0	0	0	0	0
OTU_1259	0	5	3	20	0	12	9	4	11	4	21	5	3	8	13	1	26	4	8	7	6	0	1	0	10	7	13	42	18	9	12	0	4	0	7	0	3	0	1	0	0	0	0	0	1	1	3	0	1
OTU_126	0	0	0	3	0	3	0	2	1	0	2	3	0	0	5	3	4	2	1	1	0	0	0	0	0	2	0	6	4	1	1	1	0	0	0	1	0	0	1	0	0	0	2	0	0	0	0	0	0
OTU_1260	0	1	0	0	0	0	0	0	0	0	0	0	0	0	0	0	0	0	0	0	0	0	0	0	0	0	0	0	0	0	0	0	0	0	0	0	0	0	0	0	0	0	0	0	0	0	0	0	0
OTU_1261	0	0	0	0	0	0	0	0	0	0	0	0	0	0	0	0	0	1	0	0	0	1	0	0	0	0	0	0	0	0	0	4	0	0	0	0	0	0	0	1	0	0	0	0	2	0	0	0	0
OTU_1262	0	51	11	163	7	226	172	129	61	20	88	53	24	120	136	15	422	10	25	60	34	9	15	13	79	47	75	498	198	72	120	54	111	79	102	0	13	4	22	18	0	0	0	0	8	220	3	19	8
OTU_1263	0	1	7	93	3	20	32	14	1	0	0	0	15	34	5	0	0	3	0	10	11	6	4	5	25	7	10	113	36	31	23	20	5	0	21	0	1	2	1	1	0	0	0	0	1	1	2	2	2
OTU_1264	0	0	0	1	0	0	0	0	0	0	0	0	0	0	0	0	0	0	0	0	3	0	0	0	0	0	0	0	0	0	0	0	0	0	0	0	1	0	0	0	0	0	0	0	0	0	0	0	0
OTU_1265	0	0	0	2	1	0	1	0	0	0	0	0	0	0	0	2	0	0	1	0	0	0	1	0	0	12	0	0	0	0	0	0	0	0	0	0	0	0	0	0	0	0	0	0	0	0	1	0	0
OTU_1266	0	0	0	0	0	0	0	0	0	0	0	0	0	0	0	0	0	0	0	0	0	0	0	0	0	0	0	0	0	0	0	0	0	0	0	0	0	0	0	0	0	0	0	0	0	0	0	0	0
OTU_1267	3	0	0	1	0	0	0	0	0	0	0	0	0	0	0	0	0	1	0	0	0	0	0	0	0	0	0	0	0	1	2	0	0	0	0	0	0	0	0	0	0	0	0	0	0	0	0	1	1
OTU_1268	0	0	0	0	0	0	1	3	0	0	0	0	0	0	0	0	0	0	0	0	0	2	0	0	0	0	0	0	0	0	0	2	0	0	0	0	0	0	0	0	0	0	0	0	0	0	0	0	0
OTU_1269	77	7	23	194	21	11	5	7	66	127	4	16	71	39	9	19	39	17	42	10	108	21	9	21	46	28	78	71	58	38	161	9	2	1	106	0	4	4	12	11	0	1	0	1	18	0	30	41	21
OTU_127	34	212	236	148	61	2	68	95	128	495	17	157	74	0	63	74	4	56	51	3	86	68	148	21	76	199	301	243	164	239	90	262	134	6	344	2	937	135	64	21	24	75	50	30	436	86	136	221	325
OTU_1270	0	1	1	6	0	0	0	0	0	3	1	0	1	0	0	3	0	1	2	3	5	0	1	0	0	0	7	0	0	1	0	0	0	0	0	14	1	2	0	0	2	2	4	2	2	1	0	0	0
OTU_1271	3	0	0	0	0	0	0	0	1	0	0	0	0	0	0	0	0	0	3	0	0	0	0	0	0	0	0	0	0	0	0	0	0	0	0	0	4	0	0	0	0	1	0	0	4	0	1	1	1
OTU_1272	0	0	0	0	0	0	0	0	0	0	0	0	0	0	0	0	0	0	1	0	0	0	0	0	0	0	0	0	0	0	0	0	0	0	0	0	0	0	0	0	0	0	0	1	0	0	0	0	0
OTU_1273	209	15	24	308	7	1	16	5	1	0	63	37	6	3	14	45	66	127	3	0	250	2	26	19	55	56	36	6	20	7	40	5	3	2	12	0	5	2	1	8	0	0	1	0	194	2	14	6	7
OTU_1274	1	1	14	5	2	0	3	0	0	0	1	0	0	0	1	7	0	4	0	3	5	0	9	6	5	23	18	0	0	0	0	0	0	1	2	5	0	0	0	0	0	0	70	3	3	0	5	0	1
OTU_1275	0	0	0	0	1	0	0	0	0	0	0	0	0	0	0	2	2	0	0	0	0	0	0	0	0	0	1	0	0	0	0	0	0	0	0	0	0	0	0	0	0	0	0	0	1	0	0	0	2
OTU_1276	0	0	0	0	0	0	0	0	0	0	0	0	0	0	0	0	0	0	0	0	0	0	0	0	0	0	0	0	0	0	0	0	0	0	0	0	0	0	0	0	0	0	0	0	0	0	0	0	0
OTU_1277	0	12	15	44	22	0	0	0	1	0	0	2	0	0	0	0	0	2	7	12	3	0	27	0	12	25	22	0	0	2	2	1	0	0	7	0	0	1	0	0	0	7	60	1	1	0	7	0	3
OTU_1278	0	1	1	1	4	0	3	0	0	0	0	0	0	0	2	6	1	0	2	0	23	0	4	1	0	18	3	0	0	0	0	0	2	0	0	0	0	0	0	0	0	0	0	13	73	0	23	4	2
OTU_1279	0	1	0	0	0	0	0	0	0	0	0	0	0	0	0	2	0	0	1	0	0	0	0	4	0	2	2	0	0	0	0	0	0	0	0	4	0	0	0	0	0	0	3	0	0	0	0	0	0
OTU_128	468	806	605	2128	880	1546	305	401	645	975	3872	670	651	35	939	1019	1178	2300	495	2731	319	212	1217	1205	335	1474	1657	114	234	618	190	1550	964	96	441	601	1827	113	108	176	107	87	711	798	793	118	1532	431	848
OTU_1280	0	0	0	0	0	0	0	0	0	0	0	0	0	0	0	0	0	0	0	1	0	0	0	0	0	0	0	0	0	0	0	0	0	0	0	0	0	0	0	0	0	0	0	0	0	0	0	0	0
OTU_1281	0	0	0	0	0	0	0	0	0	1	0	1	0	0	0	0	0	0	0	0	0	0	0	0	0	0	1	2	0	0	0	0	0	0	0	13	0	2	0	1	1	1	2	0	4	0	0	0	0
OTU_1282	2	4	0	0	0	0	0	0	6	3	0	0	1	0	0	0	2	0	0	0	0	0	0	0	0	0	0	3	0	0	0	2	0	0	0	0	0	0	0	0	0	2	0	0	0	7	4	1	0
OTU_1283	0	0	0	0	0	0	0	0	0	2	0	4	0	0	0	1	0	0	0	3	0	0	0	0	0	0	0	0	0	0	0	0	0	0	0	0	0	0	0	0	0	0	1	1	1	0	0	0	0
OTU_1284	0	2	0	0	0	0	0	0	1	0	2	0	0	0	1	4	0	0	0	0	4	0	0	0	1	0	1	0	3	0	0	0	0	0	3	8	11	0	0	0	0	0	0	1	0	0	3	0	0
OTU_1285	0	0	0	0	0	0	0	0	0	0	0	0	0	0	0	0	0	0	0	0	0	0	0	0	0	0	0	0	1	0	0	0	0	0	0	0	0	0	0	0	0	1	0	0	0	0	1	0	0
OTU_1286	0	2	0	0	0	0	2	1	1	0	0	0	2	0	1	0	0	0	0	0	1	0	0	3	0	2	9	0	1	0	0	2	0	0	0	4	4	0	0	4	0	0	18	5	2	0	0	1	0
OTU_1287	0	7	12	2	0	0	1	0	1	4	0	0	0	0	0	0	0	1	0	1	2	0	8	1	2	4	9	0	2	0	0	3	0	0	0	0	0	0	0	0	0	2	0	23	32	0	7	0	3
OTU_1288	3	1	31	135	8	8	28	12	1	8	0	0	26	12	7	2	0	49	2	16	85	14	7	7	37	21	14	49	39	16	23	22	2	0	37	0	3	1	3	3	0	1	1	0	32	0	15	10	7
OTU_1289	1	0	31	29	5	0	8	6	22	5	0	2	0	0	6	121	5	0	119	0	4	0	24	0	12	165	45	0	0	0	0	1	25	39	0	0	8	0	0	0	0	0	0	0	0	115	10	12	2
OTU_129	18	1	0	29	0	2	617	351	1	2	2	2	27	112	3	1	1	1	1	2	1	68	0	195	0	291	43	863	667	70	113	799	277	67	24	1	0	0	495	7	1	2	1	35	4	53	335	3068	1261
OTU_1290	0	0	19	10	0	0	22	1	11	4	0	1	0	0	0	17	0	0	60	0	2	1	6	0	2	65	23	1	0	0	1	1	6	8	0	10	10	0	2	0	0	0	0	0	3	107	8	9	1
OTU_1291	4	0	0	6	0	0	1	0	1	0	0	0	3	0	0	0	0	2	0	0	8	0	0	0	1	4	0	0	2	0	6	0	0	0	3	0	0	0	1	0	0	0	0	0	3	0	0	0	0
OTU_1292	0	1	1	14	1	0	0	0	0	0	5	2	0	0	1	35	6	0	0	0	0	1	0	0	0	0	0	0	0	0	0	10	0	1	0	0	8	0	0	0	0	21	1	0	1	0	3	0	0
OTU_1293	0	0	0	0	0	0	0	0	0	0	0	0	0	0	0	0	0	0	0	0	0	0	0	0	0	0	0	0	0	0	0	0	0	0	0	0	0	0	0	0	0	0	0	0	0	0	0	0	1
OTU_1294	0	0	0	0	0	0	0	0	0	0	0	0	0	0	0	0	0	0	0	0	0	0	0	0	0	0	0	0	0	0	0	0	0	0	0	0	0	0	0	0	0	0	0	0	0	0	0	0	0
OTU_1295	155	0	29	55	3	43	47	8	9	5	0	1	31	81	0	1	3	5	25	1	71	0	6	8	21	29	47	72	43	10	67	18	15	12	76	1	0	0	5	5	0	2	2	3	2	0	403	680	76
OTU_1296	5	15	3	10	1	9	0	3	8	17	20	6	0	1	1	3	1	3	0	31	9	1	6	1	1	1	8	3	4	2	1	14	0	0	6	13	24	1	2	1	2	1	8	4	34	5	6	4	14
OTU_1297	115	0	0	0	1	1	15	2	3	3	1	0	7	27	0	0	0	0	0	0	0	3	2	0	1	3	11	34	13	1	9	16	0	0	12	0	0	0	0	2	0	0	0	0	0	0	0	0	0
OTU_1298	17	5	1	4	0	0	0	0	3	2	1	1	0	0	0	0	5	3	0	0	4	0	0	2	0	4	2	1	0	2	0	0	4	0	0	0	1	1	0	0	0	2	0	0	7	0	1	4	5
OTU_1299	8	1	0	0	0	0	0	0	3	0	0	0	1	0	0	0	0	0	0	0	0	0	0	0	0	0	0	1	0	0	3	1	0	0	3	0	0	0	1	2	0	0	0	0	0	0	0	0	0
OTU_13	0	0	0	7	0	1	0	3	7	2	11	1	0	0	6	2	4	1	0	0	4	1	0	0	0	0	0	2	1	2	0	5	2	1	0	2	0	0	1	0	0	43878	3	0	0	0	0	0	0
OTU_130	761	1428	579	1230	221	82	267	268	701	299	462	139	269	56	3	450	2577	3531	164	155	970	383	243	87	263	572	379	988	901	316	212	558	160	67	352	781	371	298	89	102	44	549	141	267	2207	752	473	461	770
OTU_1300	82	16	0	26	0	0	4	0	0	1	18	12	2	1	21	15	32	5	1	0	22	0	0	0	6	16	5	1	8	4	16	2	3	0	4	9	3	6	1	0	0	2	1	2	27	0	3	11	5
OTU_1301	8	1	0	5	0	0	0	0	0	0	0	0	0	0	0	0	2	3	0	0	0	0	0	0	0	0	1	0	0	0	0	0	0	0	2	1	0	0	0	0	0	0	0	0	2	0	0	0	1
OTU_1302	7	0	0	1	0	0	0	0	0	0	0	0	0	0	0	0	0	0	0	0	0	0	0	0	0	0	0	0	0	0	0	0	0	0	0	0	0	0	0	0	0	0	0	0	0	0	0	0	0
OTU_1303	90	1	2	7	0	1	2	0	3	4	2	4	11	4	3	2	0	0	0	2	24	1	0	5	1	0	2	3	19	0	34	2	2	4	22	0	0	0	1	2	0	0	1	0	4	6	7	20	8
OTU_1304	19	5	2	0	0	8	14	29	0	5	6	11	6	2	1	37	4	0	0	7	0	0	0	5	3	10	1	16	27	0	0	29	5	1	0	1	16	2	6	20	0	0	0	0	0	1	0	13	24
OTU_1305	6	0	0	2	1	0	0	2	1	0	0	2	0	1	1	0	7	0	1	0	15	0	0	0	1	1	0	5	4	0	12	1	0	3	3	1	3	0	0	0	0	5	0	0	5	0	3	3	2
OTU_1306	34	0	0	0	0	1	0	0	1	0	0	3	0	1	0	0	0	0	0	2	0	0	0	0	0	0	3	2	3	0	9	1	0	0	11	0	0	0	0	0	0	0	0	0	0	0	0	0	0
OTU_1307	41	3	0	26	0	0	1	0	6	2	10	1	0	3	2	3	29	3	2	1	28	1	0	2	3	10	8	7	6	0	15	5	0	5	12	0	1	0	2	2	0	4	0	1	51	12	5	17	7
OTU_1308	4	0	0	1	0	0	0	0	0	0	0	0	0	0	0	0	0	0	0	0	0	0	1	0	2	3	0	0	0	0	0	0	0	0	1	0	0	0	0	0	0	0	0	0	0	0	1	0	0
OTU_1309	458	36	0	3	0	1	16	2	26	6	12	16	49	10	39	0	0	0	3	37	0	37	0	15	1	3	14	87	67	16	20	47	0	0	94	0	1	0	18	7	0	0	0	0	0	65	1	0	0
OTU_131	0	2	0	0	0	0	0	0	0	0	0	0	0	0	0	0	0	0	0	0	0	0	0	0	0	0	0	0	0	0	0	0	0	0	0	0	0	0	0	0	0	0	0	0	0	0	0	0	0
OTU_1310	29	1	0	0	2	2	3	1	9	1	2	2	0	0	4	0	0	0	0	5	0	5	0	0	0	0	1	21	3	2	5	17	0	0	5	0	0	0	1	0	0	0	0	0	0	10	0	0	0
OTU_1311	4	0	0	0	0	0	0	0	0	0	0	0	0	0	0	0	0	0	0	0	0	0	0	0	0	0	0	0	0	0	0	0	0	0	0	0	0	0	0	0	0	0	0	0	0	0	0	0	0
OTU_1312	3	0	0	0	0	0	0	0	0	0	0	0	0	0	0	0	0	0	0	0	0	0	0	0	0	0	0	0	0	0	0	0	0	0	0	0	0	0	0	0	0	0	0	0	0	0	0	0	0
OTU_1313	3	0	0	1	0	0	0	0	0	0	0	0	0	0	0	0	0	0	0	0	0	0	0	0	0	0	0	0	0	0	0	0	0	0	0	0	0	0	0	0	0	0	0	0	1	0	0	0	0
OTU_1314	3	0	0	0	0	0	0	0	0	0	0	0	0	0	0	0	0	0	0	0	0	0	0	0	0	0	0	0	0	0	0	0	0	0	0	0	0	0	0	0	0	0	0	0	0	0	0	0	0
OTU_1315	3	1	4	7	3	0	0	0	0	3	1	1	0	0	0	0	1	0	0	2	1	0	0	0	0	0	2	0	0	0	0	0	0	0	0	0	3	5	0	0	0	0	12	3	0	0	0	0	1
OTU_1316	5	0	0	0	0	0	0	0	0	0	0	0	0	0	0	0	0	0	1	0	0	0	0	0	0	0	0	2	0	0	0	0	0	0	1	0	0	0	0	0	0	0	0	0	0	0	0	0	0
OTU_1317	14	3	0	0	0	0	0	0	2	2	0	8	0	0	0	0	0	0	2	4	22	0	1	2	0	0	0	5	6	0	0	0	0	0	0	0	0	0	0	0	0	0	0	0	0	0	0	0	0
OTU_1318	118	6	0	7	0	42	104	45	10	16	14	22	28	14	6	17	10	11	14	3	32	6	2	2	3	2	3	12	13	12	40	6	103	63	21	1	1	5	16	7	0	4	0	0	37	66	11	1	1
OTU_1319	67	0	2	31	0	0	0	2	1	0	2	3	3	0	1	0	4	7	0	0	11	4	0	3	6	6	5	3	5	4	5	1	1	0	10	2	2	0	3	0	0	3	0	0	19	0	4	2	3
OTU_132	0	0	0	0	0	11	2	2	6	0	0	7	0	0	1	1	1	0	49	0	2	26	1	0	0	2	1	3	0	0	0	210	833	0	1	0	1	0	256	0	0	0	0	2	4	4	407	332	333
OTU_1320	8	0	0	3	0	0	0	0	0	0	0	0	0	0	0	1	0	0	0	0	4	0	0	0	0	0	0	0	0	0	1	0	0	0	2	0	0	0	0	0	0	0	0	0	2	0	2	0	1
OTU_1321	3	0	0	0	0	0	0	0	0	0	0	0	0	0	0	0	0	0	0	0	0	0	0	0	0	0	0	3	0	0	1	1	0	0	0	0	0	0	0	0	0	0	0	0	0	0	0	0	0
OTU_1322	43	0	27	26	2	0	0	0	0	0	1	0	7	1	0	0	1	0	0	0	0	0	8	0	17	15	22	2	0	4	3	0	0	0	16	0	0	0	0	0	0	3	0	0	4	0	37	3	0
OTU_1323	3	0	0	0	0	0	0	0	0	0	0	0	0	0	0	0	0	0	0	0	0	0	0	0	0	0	0	0	0	0	0	0	0	0	0	0	0	0	0	0	0	0	0	0	0	0	0	4	0
OTU_1324	4	2	1	0	0	0	6	4	0	0	0	2	0	0	2	1	2	5	5	1	1	0	0	3	2	4	1	1	5	0	1	0	3	0	0	1	0	0	0	0	0	0	0	0	0	0	1	1	5
OTU_1325	34	10	0	0	0	3	2	2	0	4	5	4	0	1	7	5	14	10	6	3	18	0	0	0	0	0	0	6	2	0	9	0	1	8	10	0	1	0	1	0	0	0	0	0	12	8	10	1	2
OTU_1326	20	1	0	0	1	4	0	3	16	13	8	3	1	0	0	6	10	6	1	3	15	0	0	0	3	3	2	1	4	0	3	15	2	0	3	2	10	0	0	0	0	0	0	0	16	0	3	8	5
OTU_1327	3	1	0	0	0	0	0	0	0	0	0	0	0	0	0	0	0	0	0	0	1	0	0	0	0	0	0	0	0	0	0	0	0	0	0	0	0	0	0	0	0	0	0	0	0	0	0	0	0
OTU_1328	4	1	0	0	0	0	0	0	0	1	0	3	0	0	0	0	0	0	0	2	4	0	0	0	0	0	1	0	0	0	0	0	0	0	0	0	0	0	0	0	0	0	0	0	0	0	0	0	0
OTU_1329	6	0	0	0	0	0	0	0	4	11	0	3	0	0	0	0	0	5	1	0	0	0	0	0	0	0	0	0	0	0	0	0	0	0	0	0	0	0	0	0	0	0	4	1	1	0	0	0	1
OTU_133	0	0	0	0	4	0	0	0	0	2269	497	0	0	0	0	599	1	2	0	0	0	1	0	0	1	0	0	0	0	0	0	0	0	0	0	0	0	0	0	0	0	0	0	0	0	0	0	0	0
OTU_1330	14	0	0	6	2	0	0	0	0	0	0	0	0	0	1	3	3	0	0	0	5	0	0	0	1	0	0	0	0	0	1	0	0	0	1	0	0	0	0	0	0	1	0	0	7	0	1	2	0
OTU_1331	0	8	0	7	3	1	0	0	2	1	0	0	0	0	0	0	2	1	0	0	7	0	3	0	1	8	3	0	0	0	0	0	0	0	0	4	0	0	0	0	0	0	0	3	3	0	0	0	0
OTU_1332	0	40	1	0	0	0	0	0	67	27	0	52	0	0	0	1	0	0	10	27	78	0	0	0	0	0	0	42	68	0	12	0	0	0	0	0	1	0	0	0	0	0	1	0	1	0	0	13	11
OTU_1333	0	4	15	4	6	0	0	0	3	2	1	0	0	0	0	5	0	5	0	0	12	0	8	0	4	5	5	0	0	0	0	0	2	0	0	3	0	0	0	0	0	0	0	9	11	0	0	1	1
OTU_1334	3	0	40	114	3	2	0	1	0	0	0	1	3	1	3	2	1	5	0	1	2	1	8	15	37	15	6	1	2	19	7	1	0	0	13	1	5	8	0	0	0	11	1	10	68	0	54	3	0
OTU_1335	0	2	5	30	1	0	0	1	0	0	0	3	2	0	2	6	11	1	0	4	2	0	58	0	7	15	23	3	3	1	0	4	8	0	0	3	2	0	0	0	0	4	9	9	7	0	0	2	1
OTU_1336	0	0	0	3	0	0	0	0	0	0	0	0	0	0	0	0	1	0	0	0	0	0	0	0	0	0	0	0	0	0	0	0	0	0	0	0	0	0	0	0	0	0	0	0	0	0	0	0	0
OTU_1337	45	2	102	690	41	2	4	5	1	3	15	9	2	0	25	13	28	24	0	0	93	2	41	3	178	117	58	8	16	5	19	7	3	1	7	11	8	10	0	1	0	8	0	6	102	0	30	3	9
OTU_1338	30	4	8	120	7	0	0	1	1	3	8	7	0	1	9	22	10	11	1	0	113	0	3	0	28	23	9	3	8	1	6	0	0	0	0	1	2	3	1	0	0	4	0	1	7	0	42	43	18
OTU_1339	1	0	11	63	3	19	6	6	31	5	1	2	1	13	0	4	2	8	6	0	2	0	11	0	35	10	18	6	3	0	11	4	1	2	0	0	2	0	0	0	0	0	0	2	1	0	4	40	2
OTU_134	0	194	0	9	1	376	94	170	162	173	166	29	0	91	116	151	30	16	50	34	6	9	1	0	1	0	0	19	22	2	3	25	10	2	0	10	1	3	11	1	1	10	10	0	0	2597	0	0	1
OTU_1340	0	0	0	12	0	0	0	0	0	0	0	0	0	0	0	0	0	0	0	0	2	0	1	0	4	1	0	2	0	0	0	0	0	0	2	0	0	0	0	0	0	0	0	0	0	0	0	0	0
OTU_1341	0	26	3	172	0	0	0	0	14	39	0	14	0	0	0	1	0	14	7	0	0	0	7	0	0	0	20	2	0	0	0	1	14	2	0	0	15	0	2	0	1	3	0	2	58	0	1	0	1
OTU_1342	0	0	0	3	0	0	0	0	0	0	0	0	0	0	0	0	0	0	0	0	0	0	0	0	0	0	0	0	0	0	0	0	0	0	0	0	0	0	0	0	0	0	0	0	0	0	0	0	0
OTU_1343	10	0	0	45	0	0	0	0	0	1	4	3	2	0	0	1	3	6	0	1	13	0	2	3	2	3	2	1	4	0	4	0	0	0	2	0	1	0	0	0	0	0	0	0	6	1	2	1	0
OTU_1344	0	0	1	9	0	0	0	0	0	0	6	0	0	0	0	2	0	1	0	0	2	0	0	0	1	2	0	0	0	0	1	0	0	0	2	0	2	1	0	0	0	0	0	0	5	0	1	0	0
OTU_1345	0	0	0	4	0	0	0	0	0	0	0	0	0	0	0	0	0	0	0	0	0	0	0	0	0	0	0	0	0	0	0	0	0	0	0	0	0	0	0	0	0	0	0	0	0	0	0	0	0
OTU_1346	42	5	13	53	7	0	2	0	0	0	22	5	0	0	4	10	23	25	2	0	46	0	2	4	17	17	14	2	2	0	6	4	1	0	2	2	3	1	0	1	0	2	2	0	47	0	12	5	5
OTU_1347	0	12	4	33	25	1	4	2	0	0	0	1	2	0	1	1	0	0	5	11	1	0	35	0	6	28	40	0	2	2	3	0	0	0	0	0	2	0	0	0	0	8	79	0	0	0	14	4	11
OTU_1348	14	0	0	0	0	40	30	18	0	0	1	0	1	0	0	0	1	0	0	2	0	0	0	0	0	0	0	0	0	0	0	0	0	0	4	0	0	0	0	0	0	0	0	0	0	0	2	0	0
OTU_1349	0	0	0	0	0	54	48	31	0	1	0	0	0	0	0	0	1	1	0	0	1	0	0	0	0	0	0	0	0	0	0	1	0	0	0	0	0	0	0	0	0	0	0	0	0	0	0	0	0
OTU_135	1107	1	212	1937	119	342	109	171	5	2	1	1	34	38	2	2	479	658	4	0	1146	69	305	30	324	511	656	309	148	145	68	702	524	146	36	127	365	68	12	60	73	300	25	224	1906	2108	878	453	431
OTU_1350	0	0	0	0	0	0	3	0	0	0	0	1	1	0	1	0	0	0	0	1	0	0	0	0	0	0	0	0	0	0	3	0	0	0	1	0	0	0	0	0	0	0	0	0	0	0	0	0	0
OTU_1351	0	0	0	0	0	0	3	0	0	0	0	0	0	0	0	0	0	0	0	0	0	0	0	0	0	0	0	0	0	0	0	0	0	0	0	0	0	0	0	0	0	0	0	0	0	0	0	0	0
OTU_1352	0	0	0	4	0	0	3	2	0	0	0	0	3	0	0	1	0	0	0	0	0	0	0	5	0	1	1	0	0	0	0	1	0	0	0	0	3	0	0	0	1	0	4	3	0	0	1	0	0
OTU_1353	0	0	0	0	0	0	0	3	0	0	0	0	0	0	0	0	0	0	0	0	0	0	0	0	0	0	0	0	0	4	0	0	0	0	0	0	0	0	0	0	0	0	0	0	0	0	0	0	0
OTU_1354	3	0	0	0	0	0	0	0	0	5	1	0	0	0	2	0	0	0	0	0	1	0	0	3	0	0	0	0	1	0	0	0	0	0	0	0	0	0	0	0	0	0	0	2	14	0	1	0	0
OTU_1355	1	1	0	0	0	2	0	0	1	5	0	2	0	0	0	1	2	0	0	0	2	1	0	0	0	0	0	1	0	0	10	1	0	0	1	0	1	0	1	0	0	0	0	0	0	0	6	12	1
OTU_1356	3	5	0	3	1	5	0	1	1	7	13	7	2	0	0	3	0	0	2	5	3	0	0	0	1	0	2	0	0	0	0	2	0	0	0	11	6	1	0	0	0	2	6	7	27	2	4	1	6
OTU_1357	3	0	0	0	0	2	0	0	0	20	0	8	0	0	0	3	56	1	0	20	23	0	0	0	0	0	0	0	0	0	0	5	0	0	0	0	0	0	0	0	0	0	0	0	0	0	0	0	0
OTU_1358	9	5	2	13	7	10	1	0	3	3	14	4	0	0	14	16	2	4	2	10	8	0	1	0	2	1	23	0	0	1	1	1	0	0	0	4	0	0	0	0	1	5	4	4	2	0	0	3	3
OTU_1359	3	1	2	10	5	2	2	1	2	0	9	6	5	4	3	0	48	0	2	3	9	1	2	0	15	2	4	27	16	7	7	7	2	5	5	0	3	2	0	0	0	1	0	0	3	0	2	3	0
OTU_136	539	435	445	134	3	82	36	83	236	325	676	394	119	7	268	3507	211	733	102	492	228	56	568	240	284	311	230	264	146	193	37	1386	136	31	147	39	440	32	75	126	7	28	39	152	637	103	70	217	263
OTU_1360	0	0	0	0	0	0	0	0	0	0	0	4	0	0	0	0	0	0	5	0	0	0	0	0	0	0	0	0	0	22	0	0	0	0	0	0	0	0	0	0	0	0	0	0	0	0	0	0	0
OTU_1361	2	10	0	0	0	0	2	0	4	4	1	18	0	0	0	3	0	2	19	17	31	0	2	0	0	0	0	2	7	0	3	0	0	0	0	0	0	1	0	0	0	0	0	1	1	0	3	0	0
OTU_1362	0	4	0	0	0	0	0	0	8	1	0	5	0	0	0	0	1	0	2	1	16	0	1	0	0	0	0	0	0	0	0	1	0	0	0	0	0	0	0	0	0	0	0	0	0	0	0	0	0
OTU_1363	3	32	0	4	1	1	1	0	0	48	9	38	0	0	0	32	56	0	0	66	7	1	0	0	0	0	0	3	0	0	1	1	0	1	0	0	0	2	0	6	0	1	6	5	21	0	3	14	6
OTU_1364	0	0	0	0	0	0	0	0	0	0	0	0	3	0	0	0	0	0	0	0	0	0	0	0	0	0	0	0	0	0	0	0	0	0	0	0	0	0	0	0	0	0	0	0	0	0	0	0	0
OTU_1365	1	0	0	1	0	0	0	0	0	0	0	0	3	0	0	1	2	0	0	0	5	0	0	0	0	0	0	0	0	1	0	0	0	0	0	1	0	0	0	0	0	0	0	0	0	0	0	0	0
OTU_1366	0	0	0	0	0	2	0	0	0	0	4	0	8	1	5	0	0	0	0	1	0	0	0	0	0	0	1	2	0	0	0	0	0	0	0	0	0	0	0	0	0	0	0	0	0	0	0	0	0
OTU_1367	7	2	0	2	1	2	0	1	1	2	1	0	5	0	2	0	2	2	0	3	1	2	0	2	0	1	3	3	5	5	3	4	7	2	5	0	0	0	3	0	0	2	0	0	11	0	3	9	10
OTU_1368	12	0	3	15	1	0	0	0	1	0	0	0	11	1	0	0	6	0	0	1	15	0	1	0	13	10	6	1	0	0	1	1	1	1	10	0	1	0	1	0	0	1	0	0	6	0	7	2	1
OTU_1369	175	0	122	257	14	14	21	10	17	5	1	0	65	44	1	1	0	39	14	1	44	1	85	14	163	154	259	145	106	52	64	20	6	2	93	1	2	0	19	2	0	3	3	2	0	0	256	297	67
OTU_137	190	306	284	222	27	173	73	33	1194	540	362	150	55	38	415	841	22	177	213	533	221	157	147	445	127	191	262	176	563	243	81	188	75	20	216	13	97	83	159	70	24	33	33	96	863	137	12	96	69
OTU_1370	0	1	0	0	0	0	0	0	0	0	0	0	3	0	0	0	0	0	0	0	0	0	0	0	0	0	0	0	0	0	1	0	0	0	0	0	0	0	0	0	0	0	0	0	0	1	0	0	0
OTU_1371	0	0	2	27	3	2	11	8	12	14	2	1	50	14	5	6	5	0	7	14	0	18	1	5	6	6	6	19	27	14	43	20	0	0	58	0	0	0	12	12	0	0	0	0	0	47	0	0	0
OTU_1372	0	6	7	12	8	0	9	6	0	0	0	1	3	0	0	0	0	4	2	2	1	1	4	0	4	3	6	1	20	7	7	1	0	0	10	0	1	0	0	0	0	1	0	0	0	0	11	0	2
OTU_1373	3	0	3	25	2	0	0	0	0	0	0	0	12	3	0	0	0	1	1	0	5	0	6	0	10	7	7	0	3	1	3	0	0	0	15	0	0	0	0	0	0	6	1	0	6	0	3	3	3
OTU_1374	0	0	0	0	0	0	0	0	0	0	0	0	3	0	0	0	0	0	0	0	0	0	0	0	0	0	0	0	1	0	2	0	0	0	0	0	0	0	0	0	0	0	0	0	0	0	0	0	0
OTU_1375	0	0	0	1	0	0	0	0	2	2	0	0	3	2	0	0	0	0	2	0	1	4	0	1	0	0	0	1	1	1	9	3	0	0	1	0	0	0	0	0	0	0	0	0	0	0	0	0	0
OTU_1376	0	0	0	0	0	0	0	0	0	0	0	0	18	0	0	0	0	0	0	0	0	0	0	12	0	0	0	6	17	0	0	0	0	0	0	0	0	0	0	0	0	0	0	0	0	0	0	0	0
OTU_1377	0	0	0	0	0	0	0	0	0	0	0	0	3	0	0	0	0	0	0	0	0	0	0	0	0	0	0	0	0	0	0	0	0	0	0	0	0	0	0	0	0	0	0	0	0	0	0	0	0
OTU_1378	0	2	2	11	0	0	1	0	5	2	12	7	9	1	15	16	20	1	1	0	0	1	1	3	7	13	4	3	12	5	39	7	0	0	20	0	0	0	0	3	0	0	0	0	1	1	0	0	0
OTU_1379	2	2	1	2	0	0	1	0	0	0	1	0	3	1	0	1	16	7	1	5	22	0	1	0	0	2	0	3	5	2	2	13	6	1	2	0	2	1	0	5	0	6	0	2	10	0	15	56	18
OTU_138	0	0	1	0	0	0	0	0	0	0	0	0	0	0	0	0	1	0	1	0	0	0	0	0	0	2	1	0	0	0	0	0	4	0	0	0	0	0	0	0	0	0	0	822	3592	0	0	96	20
OTU_1380	0	0	0	0	0	0	0	0	0	2	0	0	0	0	0	3	0	0	0	0	0	0	0	0	0	0	0	0	1	0	0	0	0	0	0	0	0	0	0	0	0	0	0	0	0	0	0	0	0
OTU_1381	0	0	1	5	1	0	2	0	1	3	0	0	0	0	0	51	0	3	0	0	0	0	0	0	0	0	0	0	1	0	0	0	0	0	0	0	4	0	0	0	5	0	0	0	0	0	0	0	0
OTU_1382	2	10	2	4	0	1	3	0	1	0	12	20	4	0	27	91	125	58	0	0	27	0	0	15	0	0	2	6	22	18	23	0	0	0	13	34	4	12	0	0	0	0	2	3	2	0	0	1	3
OTU_1383	17	3	0	16	0	0	2	0	3	1	2	1	0	5	4	3	1	1	0	4	7	0	3	3	7	5	7	11	3	0	3	2	1	2	5	0	0	0	0	0	0	0	0	0	0	7	25	60	8
OTU_1384	0	4	0	0	0	0	0	0	0	0	0	1	1	0	4	6	52	0	0	0	0	8	0	2	0	0	0	35	6	4	10	5	0	0	4	0	0	0	4	6	0	0	0	0	0	10	0	0	0
OTU_1385	0	0	0	0	0	0	0	1	0	0	1	0	0	0	0	0	7	1	0	0	0	0	3	0	0	0	1	0	0	0	0	0	0	0	0	3	0	0	0	0	0	0	0	0	0	0	2	0	0
OTU_1386	0	0	0	0	2	0	0	0	0	0	0	0	0	0	0	1	4	0	0	0	0	0	0	0	0	0	1	0	0	0	0	1	0	0	0	3	0	0	0	0	0	0	2	1	1	0	0	0	1
OTU_1387	0	10	0	0	0	0	0	0	1	0	1	1	0	2	10	20	8	0	0	2	1	2	0	2	1	0	0	21	56	0	1	1	1	0	0	8	4	1	3	1	0	1	0	0	0	0	9	0	0
OTU_1388	0	0	0	0	0	0	0	0	0	0	1	0	2	0	0	0	6	0	0	0	0	0	0	0	1	0	0	0	0	0	0	0	0	0	0	0	0	0	0	0	0	0	0	0	9	0	1	1	0
OTU_1389	0	0	0	0	0	4	0	0	2	6	8	3	2	0	3	5	13	0	2	5	0	0	0	0	0	0	0	1	1	0	2	0	0	0	3	1	0	0	0	0	0	0	0	0	0	0	0	0	0
OTU_139	0	1	1	1	1	0	0	0	0	0	0	0	0	0	0	0	0	0	0	0	55	0	2	0	0	0	1	0	0	0	0	0	8	0	0	0	3	0	0	0	0	0	0	22	0	0	2	238	307
OTU_1390	14	0	2	20	2	0	0	1	0	0	2	1	5	0	2	14	12	0	0	0	31	0	1	1	8	13	10	3	1	0	2	0	0	0	6	5	7	1	0	0	0	1	0	0	16	0	8	5	4
OTU_1391	0	0	0	0	0	0	0	0	0	3	1	0	0	0	0	4	0	3	1	0	0	0	0	0	0	0	0	0	0	0	0	0	0	0	0	4	0	0	0	0	0	0	9	0	0	0	0	0	0
OTU_1392	0	0	66	2	4	2	1	0	0	0	0	0	1	3	0	6	0	40	0	0	20	0	44	8	25	9	25	6	9	3	0	2	0	0	0	0	0	0	0	0	0	0	0	0	0	0	0	0	0
OTU_1393	0	0	0	0	0	0	0	0	0	0	0	0	0	0	0	0	0	5	1	2	0	0	1	0	0	0	0	0	1	1	0	0	0	0	1	0	0	0	0	0	0	0	0	0	0	0	0	0	0
OTU_1394	0	0	0	3	0	1	0	0	0	0	1	1	0	1	0	2	3	0	3	0	0	0	0	0	0	0	0	0	0	0	3	0	0	0	0	0	0	0	0	0	0	0	0	0	2	0	0	1	0
OTU_1395	0	0	3	0	1	0	0	0	0	0	0	0	0	0	0	0	0	0	3	0	0	0	3	0	0	0	4	0	0	0	0	0	0	0	0	0	0	0	0	0	0	0	0	2	0	0	0	0	0
OTU_1396	0	0	0	2	0	0	2	2	0	0	0	0	0	0	1	0	0	0	5	2	0	1	0	3	1	2	0	0	1	0	0	2	0	0	4	0	0	0	0	1	0	0	0	0	0	0	0	0	0
OTU_1397	0	0	0	4	0	0	1	0	0	9	0	0	0	0	4	29	14	4	1	4	0	0	0	0	0	0	0	0	0	0	0	1	2	0	0	0	10	0	1	0	0	0	0	0	12	0	2	1	2
OTU_1398	0	1	0	0	0	0	0	0	0	0	0	0	0	0	0	0	0	0	0	3	0	0	0	0	0	0	0	0	0	0	0	0	0	0	0	0	0	0	0	0	0	0	0	0	0	0	0	0	0
OTU_1399	0	0	0	1	0	0	0	0	0	0	0	3	0	0	0	0	0	0	0	4	1	0	0	0	0	0	0	0	0	0	0	0	0	0	0	0	0	0	0	0	0	0	0	0	0	0	0	0	0
OTU_14	4422	1248	355	1192	277	1310	3710	2957	2092	2597	4640	1352	1099	1513	1006	1228	3923	1258	1753	2712	1129	2392	370	457	490	860	1524	7249	6434	2373	3204	3056	7065	2972	4940	28	265	20	3092	2216	48	238	84	53	6672	29841	3253	6064	4113
OTU_140	2	736	0	1	0	140	73	139	0	3	1171	162	31	6	783	308	1033	1515	0	449	1	43	0	104	0	0	0	97	55	52	17	253	1	0	69	58	194	75	3	66	1	18	13	0	3	241	0	0	0
OTU_1400	0	0	22	6	1	0	0	0	0	0	0	0	0	0	0	22	0	20	15	20	11	0	9	0	5	0	8	0	0	0	0	0	0	0	0	0	0	0	0	0	0	1	18	18	4	0	1	0	0
OTU_1401	0	29	0	1	0	0	0	0	1	22	0	24	0	0	0	10	18	1	0	23	1	0	0	0	0	0	0	4	0	0	0	3	3	0	0	0	0	0	0	7	0	1	0	3	12	0	0	7	1
OTU_1402	68	14	13	303	9	0	3	1	0	0	6	10	26	0	14	56	81	6	1	1	321	0	20	14	73	26	61	1	11	9	9	0	0	2	58	92	35	36	0	0	2	57	6	5	122	0	124	29	40
OTU_1403	0	0	2	9	1	0	0	1	0	0	0	0	5	0	0	0	0	0	0	0	23	0	0	0	2	1	0	1	2	0	3	0	0	0	0	0	0	0	0	0	0	0	0	3	1	0	1	4	0
OTU_1404	0	0	0	0	0	0	0	0	0	0	0	0	0	0	0	0	0	0	0	0	5	0	0	0	0	0	0	0	0	0	0	0	0	0	0	1	1	0	0	0	0	2	6	0	0	0	0	1	5
OTU_1405	0	0	0	0	0	0	0	0	0	0	0	0	0	0	0	0	0	1	0	0	46	27	0	0	0	0	0	0	0	0	0	171	8	65	0	0	1	0	0	0	0	5	0	0	20	0	0	0	0
OTU_1406	3	1	0	14	3	0	1	3	1	4	3	2	0	0	1	3	6	11	3	3	4	0	2	0	1	5	4	0	2	0	0	5	0	2	0	0	0	0	0	0	0	0	0	2	6	0	0	2	1
OTU_1407	0	1	0	0	0	0	0	0	0	2	0	1	0	0	0	0	0	0	1	2	6	0	0	0	0	0	0	0	0	0	0	0	0	0	0	0	0	0	0	0	0	0	0	0	0	0	0	0	1
OTU_1408	0	0	0	0	0	0	0	0	0	0	0	0	0	0	0	0	0	0	0	0	3	0	0	0	0	0	0	0	0	0	0	0	0	0	0	1	0	0	0	0	0	1	2	0	0	0	0	0	0
OTU_1409	0	23	0	74	0	8	0	2	1	0	8	8	8	0	7	14	31	0	0	1	82	0	0	1	1	1	4	12	27	0	25	0	1	1	19	0	0	0	0	0	11	20	2	0	0	1	0	0	0
OTU_141	0	0	0	163	85	0	0	0	178	416	0	0	0	0	0	0	1	0	525	1	0	0	16	0	12	215	6	1	1	0	1	0	219	32	0	0	4	0	316	0	0	0	0	0	0	442	0	0	0
OTU_1410	0	0	0	0	0	0	0	0	0	0	0	0	0	0	0	0	0	0	0	0	3	0	0	0	0	0	0	0	0	0	0	0	0	0	0	1	0	0	0	0	0	0	0	0	0	0	0	0	3
OTU_1411	0	6	7	7	0	0	0	0	2	2	0	2	6	0	0	0	0	0	3	4	5	0	5	1	3	4	21	0	1	0	1	3	0	0	0	0	0	0	0	0	0	0	0	10	7	0	2	0	0
OTU_1412	0	2	5	7	3	26	0	0	6	7	17	13	0	0	4	0	1	1	0	15	52	0	7	5	16	7	20	2	3	0	1	0	0	0	0	3	0	0	5	1	3	14	33	15	3	1	1	2	0
OTU_1413	1	1	0	5	0	0	0	0	0	0	0	0	0	0	0	1	0	0	0	2	9	0	0	2	4	2	0	0	0	0	2	0	0	0	0	0	0	0	0	0	0	0	0	0	0	0	0	0	0
OTU_1414	6	2	0	0	0	3	0	0	2	10	0	17	0	0	0	0	0	0	1	28	79	0	0	2	0	0	0	6	0	0	0	0	0	0	0	0	0	0	0	0	0	0	0	0	0	0	0	0	0
OTU_1415	0	0	0	0	0	0	0	0	0	0	0	2	0	0	2	2	31	0	0	1	0	0	0	15	0	0	0	0	4	0	0	0	0	0	0	8	0	0	0	2	0	0	0	0	8	0	5	0	0
OTU_1416	0	0	0	0	0	0	0	0	0	0	0	0	0	0	0	0	0	0	0	0	0	0	0	3	0	0	0	0	0	0	0	0	0	0	0	0	0	0	0	0	0	0	0	0	0	0	0	0	0
OTU_1417	0	0	0	0	0	10	0	0	0	0	27	0	5	0	20	0	0	0	0	2	0	0	0	11	0	0	5	0	0	0	0	0	0	0	0	0	0	0	0	0	0	0	0	0	0	0	0	0	0
OTU_1418	0	0	0	0	0	3	0	0	0	0	1	0	0	0	0	0	1	0	0	0	2	0	0	3	0	1	0	0	0	0	0	0	0	0	0	0	2	0	2	0	0	8	0	0	2	0	0	0	0
OTU_1419	0	0	0	0	0	0	0	0	0	0	0	0	0	0	0	0	1	0	0	0	0	0	0	3	0	0	0	0	0	0	0	0	0	0	0	0	0	0	0	0	0	0	0	0	0	0	0	0	0
OTU_142	48	4	710	0	10	4	58	21	224	210	0	34	0	1	1	0	2	1	92	145	73	21	227	2	90	276	148	1	1	0	0	1824	0	0	4	62	1	81	0	0	0	0	0	62	3	8	0	1	0
OTU_1420	0	0	0	0	0	1	0	0	0	0	2	0	1	0	0	0	0	0	0	3	0	0	0	4	0	0	1	0	0	0	0	1	0	0	0	0	0	1	0	0	0	0	0	0	0	0	0	0	0
OTU_1421	0	0	2	13	4	0	0	2	0	0	0	0	7	4	1	0	0	10	0	2	10	0	1	5	3	3	4	1	2	1	1	4	0	0	0	2	2	3	0	0	0	4	0	2	9	0	1	2	5
OTU_1422	17	3	13	30	5	7	0	0	8	17	24	7	4	3	12	13	9	7	8	3	15	1	3	11	12	12	30	5	14	8	3	2	4	2	16	2	5	3	3	1	0	0	2	0	29	1	7	4	7
OTU_1423	0	0	0	0	0	0	0	0	2	1	0	0	2	0	0	0	0	0	0	0	0	0	0	3	0	0	0	1	0	0	9	0	0	0	2	0	0	0	1	0	0	0	0	0	0	0	1	0	3
OTU_1424	0	0	0	0	0	0	0	0	0	0	0	0	0	0	0	0	0	0	0	0	2	0	1	0	3	0	0	0	0	0	0	0	0	0	0	0	0	0	0	0	0	0	0	0	0	0	0	0	0
OTU_1425	4	2	2	0	5	2	0	0	0	3	7	4	0	0	2	1	1	1	0	2	3	0	1	0	7	4	1	0	0	0	0	0	0	1	3	10	1	1	0	1	0	0	11	4	5	1	4	1	0
OTU_1426	0	0	2	0	0	0	0	0	0	0	0	0	0	0	0	0	0	0	1	0	3	0	2	0	3	0	0	0	0	0	0	0	0	0	0	0	0	0	0	0	1	0	0	0	0	0	0	0	0
OTU_1427	0	0	0	0	0	0	0	0	0	0	0	0	0	0	0	0	0	0	0	0	0	0	0	0	3	0	0	0	0	0	0	0	0	0	0	0	0	0	0	0	0	0	0	0	0	0	0	0	0
OTU_1428	47	3	13	88	7	2	10	4	14	20	11	20	4	5	8	12	38	16	6	1	49	3	6	21	30	19	18	42	30	6	42	11	1	0	24	1	1	0	2	1	0	0	0	0	11	2	2	7	2
OTU_1429	0	0	1	5	0	0	0	0	1	0	2	0	0	0	0	0	0	0	0	0	5	0	1	0	0	5	1	0	0	0	0	0	0	0	0	9	0	4	0	0	0	39	51	0	0	0	0	0	0
OTU_143	0	11	2	3	0	118	3	3	0	5	379	35	48	48	279	786	445	3060	75	232	2	1	2	1	1	0	1	2	1	0	11	101	7	1	0	645	188	268	128	39	51	37	408	36	1	43	1	2	0
OTU_1430	0	0	0	0	0	0	0	0	0	0	0	0	0	0	0	1	0	0	0	0	1	0	0	0	0	6	3	0	0	0	0	0	0	0	0	0	0	0	0	1	0	0	0	0	0	0	0	0	0
OTU_1431	2	0	1	7	0	0	0	0	0	0	0	0	0	0	0	0	0	0	0	0	0	0	0	0	6	3	0	0	0	0	0	0	0	0	0	0	0	0	0	0	0	0	0	0	1	0	2	0	0
OTU_1432	0	0	0	1	0	0	0	0	6	1	2	2	2	1	5	2	1	0	1	3	0	2	0	0	2	5	1	3	4	3	2	2	0	0	12	0	0	0	1	1	0	0	0	0	0	2	0	0	0
OTU_1433	0	0	0	0	0	0	0	0	0	0	0	0	0	0	0	0	0	0	0	1	0	0	0	0	0	0	3	0	0	0	0	0	0	0	0	1	0	0	0	0	0	0	5	0	0	0	0	0	0
OTU_1434	0	17	39	15	5	0	0	0	0	1	0	0	4	0	1	0	0	6	3	3	1	0	94	0	33	83	65	0	1	0	0	0	0	0	0	0	0	0	0	0	0	8	13	0	0	0	0	0	0
OTU_1435	0	0	0	0	0	0	0	0	0	0	0	0	0	0	0	0	0	0	0	0	0	0	0	0	0	0	3	0	0	0	0	0	0	0	0	0	0	0	0	0	0	0	0	0	0	0	0	0	0
OTU_1436	0	4	7	5	3	1	0	0	1	7	10	15	5	0	4	10	4	3	7	16	2	0	4	4	1	5	19	0	2	0	0	1	1	0	2	6	4	0	0	3	0	1	6	9	13	0	6	4	11
OTU_1437	0	0	0	1	0	0	0	0	0	0	0	0	0	0	1	0	0	0	0	0	0	0	0	0	0	0	3	0	0	0	0	0	0	0	0	0	0	0	0	0	0	0	0	0	0	0	0	0	0
OTU_1438	0	1	2	9	3	0	0	0	1	0	0	0	0	0	0	1	0	5	0	0	1	0	1	0	0	1	10	0	0	0	0	0	0	0	0	1	0	0	0	0	0	2	0	1	0	0	0	0	0
OTU_1439	0	0	0	0	0	0	0	0	0	0	0	0	0	0	0	0	0	0	0	0	0	0	0	0	0	1	3	0	0	0	0	0	0	0	0	0	0	0	0	0	0	0	0	0	0	0	0	0	0
OTU_144	0	0	351	6	0	0	0	0	0	0	0	1	0	0	0	0	0	0	2	0	0	0	1	0	155	1	0	1	0	0	0	0	0	0	1	0	0	0	22	0	0	0	0	0	2	277	0	0	0
OTU_1440	0	0	0	0	0	0	0	0	0	0	0	0	0	0	0	0	0	0	0	0	0	0	0	0	0	0	3	0	0	0	0	0	0	0	0	0	0	0	0	0	0	0	0	0	0	0	0	0	0
OTU_1441	0	0	1	2	0	163	0	0	1	1	182	0	206	0	23	1	0	0	0	195	0	0	0	366	0	0	178	0	1	0	3	1	0	0	2	1	0	0	0	0	0	1	0	1	5	3	0	4	0
OTU_1442	7	12	12	36	14	2	0	0	0	0	1	3	0	0	1	5	2	0	2	12	24	0	14	0	4	9	15	1	0	2	0	0	0	0	0	4	11	0	0	0	1	0	25	6	73	0	0	1	2
OTU_1443	0	1	0	0	0	0	0	0	0	0	0	0	0	0	0	0	0	0	0	0	0	0	6	0	3	1	5	0	0	0	0	0	0	0	0	0	0	0	0	0	0	1	0	0	2	0	0	0	0
OTU_1444	0	0	0	2	0	0	0	0	0	0	1	0	0	0	1	0	2	0	0	0	2	0	0	0	0	0	14	0	0	0	0	0	0	0	0	0	0	0	0	0	0	0	0	0	0	0	0	0	0
OTU_1445	0	0	8	2	0	0	0	0	0	0	0	2	0	0	1	0	0	0	3	8	6	0	3	2	1	2	10	0	0	0	0	0	0	0	0	0	0	1	0	0	0	0	16	1	0	0	1	0	0
OTU_1446	0	16	6	8	3	13	3	4	11	4	56	4	1	0	5	6	14	17	4	4	5	1	14	5	2	4	16	2	2	1	0	9	2	1	5	25	0	5	5	4	1	8	24	5	26	4	6	2	2
OTU_1447	0	1	2	0	0	0	0	0	7	0	1	0	0	0	0	0	0	4	1	1	1	1	0	0	3	0	1	6	3	1	1	6	2	0	0	0	0	2	1	0	0	0	0	0	7	0	0	3	1
OTU_1448	0	2	0	3	2	0	0	0	6	6	1	17	0	0	1	0	0	6	1	1	13	0	0	0	2	0	3	5	0	0	1	1	1	4	3	1	2	1	10	0	0	0	1	9	1	17	0	5	8
OTU_1449	0	2	0	0	0	2	0	1	1	1	0	2	0	0	0	0	0	0	2	1	3	0	0	0	0	0	0	3	1	0	0	0	0	0	0	0	0	0	0	0	0	0	0	0	0	0	0	0	0
OTU_145	1	1399	2	3	0	100	123	109	89	88	625	443	75	8	350	725	263	247	63	531	54	25	1	192	6	1	1	1141	1546	0	84	1105	22	13	189	4	0	0	30	53	1	4	2	115	2075	8	1486	1066	2880
OTU_1450	0	1	8	0	0	0	0	0	3	0	0	0	0	0	0	0	0	6	0	0	0	0	1	0	0	0	6	3	0	0	0	0	0	0	0	0	0	0	0	0	0	0	0	4	7	0	0	0	1
OTU_1451	3	6	0	3	0	3	9	2	4	3	6	8	4	1	9	10	14	12	0	5	0	0	0	2	1	0	1	17	18	11	9	0	1	0	9	0	3	0	0	0	0	0	0	0	1	0	4	0	0
OTU_1452	0	27	4	32	14	5	5	3	0	0	3	1	6	5	5	9	10	1	0	9	2	0	3	4	2	18	3	30	25	1	13	0	9	5	18	0	0	0	5	2	0	6	6	0	56	5	6	10	14
OTU_1453	0	0	0	0	0	0	0	0	0	0	0	0	0	0	0	0	2	0	0	0	0	0	0	0	0	0	0	3	0	0	0	0	0	0	0	0	0	0	0	0	0	0	0	0	0	0	0	0	0
OTU_1454	20	0	0	23	1	0	0	0	0	0	3	2	0	0	4	1	0	1	0	0	15	0	0	3	6	2	3	0	8	1	8	1	0	0	3	0	0	0	0	0	0	1	0	0	7	0	3	2	0
OTU_1455	0	9	1	23	1	4	1	1	37	25	2	6	4	7	6	8	7	7	9	3	0	6	0	1	0	0	0	14	13	3	13	10	0	2	3	0	4	0	5	0	0	0	0	0	7	2	5	59	15
OTU_1456	1	0	0	0	0	0	0	0	6	1	0	0	0	0	0	0	1	0	1	0	0	0	0	0	0	0	0	0	3	2	1	0	0	1	0	0	0	0	0	0	0	0	0	0	0	0	0	2	0
OTU_1457	1	0	0	0	0	1	0	0	0	0	3	1	0	0	0	3	0	2	0	0	0	0	1	0	0	0	2	0	3	0	0	4	0	0	0	0	1	0	0	0	0	0	0	0	0	0	0	1	0
OTU_1458	0	0	0	0	0	0	0	0	0	0	0	0	0	0	0	0	0	0	0	0	0	1	0	0	0	0	0	0	0	3	0	0	0	0	0	0	0	0	0	0	0	0	0	0	0	0	0	0	0
OTU_1459	0	0	0	0	0	0	0	0	0	0	0	0	0	3	0	0	0	0	0	0	0	0	0	0	0	0	0	2	1	0	9	0	0	0	0	0	0	0	0	0	0	0	0	0	0	0	0	0	0
OTU_146	2	0	1152	555	76	146	75	167	955	1334	3	2	0	7	3	5	2	242	252	110	685	0	727	0	562	1016	1252	1	2	2	1	1	52	33	1	1	1	0	0	0	779	279	2253	189	228	1	21	40	22
OTU_1460	0	3	3	18	10	0	1	0	0	0	0	0	3	0	0	0	0	1	1	2	0	0	5	0	2	17	7	0	2	1	3	0	0	0	1	0	0	0	0	0	0	1	6	0	0	0	1	2	3
OTU_1461	0	0	0	0	0	0	0	0	0	0	0	0	0	0	0	0	0	0	0	0	0	0	0	0	0	0	0	2	1	0	3	0	0	0	2	0	0	0	0	0	0	0	0	0	0	0	0	0	0
OTU_1462	3	0	0	1	0	0	0	0	0	0	1	4	0	0	0	0	0	0	0	0	0	0	0	0	0	0	0	0	2	0	0	3	0	0	0	0	0	0	0	0	0	0	0	0	6	0	0	0	1
OTU_1463	0	0	0	0	0	0	0	0	0	0	0	0	0	0	0	0	0	0	0	0	0	0	0	0	0	0	0	0	0	0	0	3	0	0	0	0	0	0	0	0	0	0	0	0	0	0	0	0	1
OTU_1464	0	4	0	3	0	10	1	1	0	0	23	2	4	0	6	2	7	0	0	11	0	0	1	2	0	0	1	0	0	0	0	26	0	0	2	0	1	0	0	0	2	1	2	2	0	0	0	0	1
OTU_1465	0	0	0	2	1	0	0	0	0	0	2	2	1	1	0	0	5	1	3	3	2	0	2	2	2	2	2	3	3	2	0	3	1	0	1	1	1	0	0	0	0	2	0	3	9	0	0	3	1
OTU_1466	0	0	0	0	0	0	0	0	0	0	0	0	0	0	0	0	0	0	0	0	6	3	0	0	0	0	0	0	0	0	0	24	0	4	0	0	0	0	0	0	0	0	0	0	0	0	0	0	0
OTU_1467	0	0	0	1	0	0	0	0	1	0	0	0	0	0	0	0	0	6	0	0	18	24	0	0	0	1	0	4	2	10	1	92	15	32	2	0	0	0	0	1	0	6	0	0	32	0	0	0	0
OTU_1468	0	0	0	0	0	0	0	0	0	0	0	0	0	0	0	0	0	0	0	0	0	0	0	0	0	0	0	0	0	0	0	0	4	0	0	0	0	0	0	0	0	0	0	0	1	0	0	0	0
OTU_1469	0	0	0	0	0	1	0	0	0	0	0	0	0	0	0	0	0	1	1	3	0	0	3	0	0	0	0	1	2	0	0	0	116	0	0	0	0	0	0	0	0	0	0	0	0	8	0	0	0
OTU_147	0	140	0	0	0	0	0	0	187	409	20	5	1	0	20	15	0	0	29	0	0	35	0	1	1	0	0	0	0	0	0	37	0	0	2	0	68	0	14	10	0	0	0	0	0	2456	0	0	0
OTU_1470	0	0	0	0	0	0	0	0	1	1	0	0	0	0	0	0	0	1	3	0	6	1	0	0	0	0	0	1	0	0	0	0	4	0	0	0	3	2	0	0	0	0	0	0	3	1	0	1	3
OTU_1471	0	0	0	0	0	0	0	0	0	0	0	0	0	0	0	0	0	0	0	0	0	0	4	0	1	0	0	0	0	0	0	0	5	0	0	0	0	0	0	0	0	0	0	0	3	0	0	0	0
OTU_1472	0	0	0	0	0	0	0	0	1	2	0	0	0	0	0	0	0	0	4	0	0	0	0	0	0	0	0	10	0	0	0	0	6	0	0	0	0	0	0	0	0	0	0	0	0	0	0	1	0
OTU_1473	194	21	4	69	2	23	37	15	80	53	42	25	45	33	47	5	21	6	23	39	15	29	4	7	24	12	35	156	139	17	108	33	5	4	127	0	0	0	30	14	0	0	0	0	2	24	1	4	0
OTU_1474	2	0	2	21	0	0	3	1	0	0	0	0	16	0	0	0	0	0	1	0	5	0	0	5	13	0	3	59	55	15	41	1	0	0	39	0	0	0	0	0	0	0	0	0	0	0	2	1	2
OTU_1475	2	2	0	0	0	0	0	0	0	2	0	0	1	0	1	0	0	0	2	2	3	0	0	2	0	0	0	0	3	1	2	1	0	1	13	0	1	3	0	0	0	5	0	0	3	1	0	0	0
OTU_1476	9	0	0	0	0	0	0	0	0	0	1	1	0	0	0	0	0	0	0	3	0	0	0	0	0	0	1	1	0	1	1	0	0	0	3	0	0	0	0	0	0	0	0	0	0	0	0	0	0
OTU_1477	33	1	0	0	0	9	19	22	2	2	1	0	23	0	0	3	5	0	0	0	38	0	0	4	0	0	0	94	90	26	57	0	18	23	37	0	1	0	0	0	0	1	0	0	9	0	32	30	25
OTU_1478	12	0	3	19	0	0	1	0	2	1	0	0	1	1	0	0	0	3	0	0	19	0	0	0	7	2	7	5	3	2	9	2	1	0	13	0	0	0	0	0	0	3	1	2	5	3	3	10	1
OTU_1479	21	0	0	0	0	0	1	0	3	0	3	0	2	0	1	0	0	0	2	1	0	2	0	0	0	0	1	3	2	0	4	3	0	0	5	0	0	0	2	0	0	0	0	0	0	0	0	0	0
OTU_148	213	131	163	94	92	132	48	55	229	164	650	106	216	37	226	34	155	315	38	304	467	22	319	295	179	263	387	190	337	147	30	208	31	13	201	668	490	157	47	96	5	73	113	49	399	122	354	479	1327
OTU_1480	0	0	0	0	0	0	0	0	0	1	0	0	0	0	0	0	0	1	0	0	0	0	0	0	0	1	0	0	2	0	0	0	0	0	3	0	0	0	0	0	0	0	0	0	1	0	2	0	0
OTU_1481	16	16	1	22	2	19	8	3	11	2	16	2	14	0	8	5	21	11	10	4	14	5	1	2	9	8	10	31	36	11	28	1	1	0	70	0	2	0	2	5	0	0	0	1	39	19	4	11	8
OTU_1482	1	3	0	0	0	1	0	0	2	3	9	1	4	1	0	1	50	2	0	3	4	0	0	0	0	0	0	5	1	1	1	5	0	0	10	0	0	0	1	0	1	0	0	0	0	0	0	0	1
OTU_1483	0	0	0	0	0	2	0	0	11	16	2	1	5	11	1	0	0	0	3	0	0	13	0	0	0	0	0	36	7	11	67	1	0	0	25	0	0	0	3	1	0	0	0	0	0	0	3	10	10
OTU_1484	2	5	0	3	0	0	0	0	0	2	6	4	2	2	2	2	4	0	0	0	2	1	0	0	0	0	0	8	7	0	10	4	0	0	10	0	0	0	0	1	0	0	0	0	0	5	0	0	0
OTU_1485	0	0	0	0	0	0	0	0	0	0	0	0	0	0	0	0	0	0	0	0	0	0	0	0	0	0	0	0	0	0	0	0	0	0	3	0	0	0	0	0	0	0	0	0	0	0	0	0	0
OTU_1486	0	0	1	2	1	0	0	0	1	0	0	0	0	0	0	0	0	4	0	6	0	0	1	0	1	0	1	0	0	0	0	0	0	0	3	0	0	0	1	0	0	0	0	6	0	0	1	0	0
OTU_1487	0	0	0	0	0	0	0	0	0	0	0	0	0	0	0	0	0	0	0	0	0	0	0	0	0	0	0	0	0	0	0	0	0	0	5	0	0	0	0	0	0	0	0	0	0	0	0	0	0
OTU_1488	0	0	0	0	0	1	1	0	0	0	0	0	4	0	0	0	0	0	0	0	0	2	0	1	0	0	0	3	0	0	4	0	0	0	15	0	0	0	0	0	0	0	0	0	0	0	0	0	0
OTU_1489	0	0	0	1	0	1	0	0	10	3	0	1	2	1	0	0	0	0	2	0	0	4	0	0	0	0	0	8	1	0	36	0	0	0	11	0	0	0	0	0	0	0	0	0	0	0	0	0	0
OTU_149	0	1	2	3	0	0	1	0	1	0	4	2	0	0	1	0	0	0	5	2	0	0	5013	0	5125	4620	3025	4	2	0	0	0	0	0	0	0	0	0	0	0	2	1	0	0	4	0	0	4	0
OTU_1490	4	0	0	0	0	0	0	0	0	0	0	0	0	0	0	0	0	0	0	0	0	0	0	0	0	0	0	0	0	0	0	0	0	0	3	0	0	0	0	0	0	0	0	0	0	3	0	0	0
OTU_1491	3	1	0	1	0	1	0	0	4	2	1	0	0	0	0	11	2	0	2	5	0	0	4	2	0	1	2	0	0	0	0	0	0	0	0	45	0	0	0	0	0	1	4	1	0	0	0	0	0
OTU_1492	2	0	0	5	0	0	0	0	0	0	0	0	0	0	0	0	1	0	0	0	1	0	0	0	0	0	0	0	0	0	1	0	0	0	0	7	0	1	0	0	0	0	0	0	3	0	0	0	0
OTU_1493	0	0	0	0	0	0	0	0	0	0	0	1	0	0	0	2	0	0	0	1	0	0	0	3	0	0	1	0	4	0	0	0	0	0	0	70	0	0	0	0	1	0	2	0	3	0	0	0	0
OTU_1494	0	5	0	2	0	0	0	0	1	0	0	0	3	0	1	4	1	1	0	1	3	0	0	0	0	1	5	1	0	0	0	0	0	0	0	878	6	0	0	0	14	13	55	4	0	0	0	1	0
OTU_1495	0	7	3	5	3	0	0	0	5	1	2	0	0	0	0	0	0	2	0	0	31	0	4	0	2	6	1	0	0	0	0	0	0	0	0	126	1	13	0	0	0	0	1	7	3	0	0	0	0
OTU_1496	0	1	0	0	1	0	0	0	0	0	0	0	0	0	0	3	0	0	0	0	2	0	2	0	0	1	7	1	0	0	0	0	0	0	0	116	13	0	0	0	5	1	25	4	8	1	0	2	0
OTU_1497	0	0	0	0	0	0	0	0	0	0	0	0	0	0	0	0	0	0	0	0	0	0	0	0	0	0	0	0	0	0	0	0	0	0	0	14	2	0	0	0	2	0	0	0	1	0	0	0	0
OTU_1498	0	0	0	0	0	0	0	0	0	0	0	0	0	0	0	0	0	0	0	0	0	0	0	0	0	0	0	0	0	0	0	0	0	0	0	19	0	0	0	0	0	0	0	1	0	0	0	0	0
OTU_1499	12	15	8	22	1	0	1	0	1	8	3	19	3	0	1	8	4	0	9	7	9	2	13	3	4	10	25	3	3	0	1	1	0	1	0	39	5	1	0	3	2	5	19	23	16	0	3	2	4
OTU_15	0	5	4	98	11	0	3	0	0	0	0	2	2	0	1	2	0	0	1	10	17	0	8	1	11	9	22	2	1	0	1	3	439	1	1	11	16	15	85	16	83	36	14	6	336	1100	10	4576	1087
OTU_150	998	1	30	60	1	0	1	0	93	1	0	0	0	0	0	0	0	0	1	1	0	0	50	0	18	38	13	0	0	0	0	0	0	0	0	0	0	0	0	0	0	0	0	122	876	2	1096	1348	854
OTU_1500	0	1	3	0	0	0	0	0	0	1	0	0	3	0	0	3	1	0	1	0	0	0	1	1	1	4	12	0	2	2	0	2	1	0	0	28	10	0	0	1	0	4	31	5	8	0	0	0	0
OTU_1501	0	5	0	4	0	0	0	0	1	1	1	0	0	0	0	2	0	0	0	1	4	0	1	0	0	1	0	0	0	0	0	0	0	0	0	0	1	3	0	0	0	1	2	0	0	0	0	0	0
OTU_1502	0	0	2	0	0	0	0	0	0	0	0	0	0	0	0	0	0	0	0	0	0	0	0	0	1	0	0	0	0	0	0	0	0	0	0	0	18	37	0	0	0	0	2	0	1	0	0	0	0
OTU_1503	0	0	0	0	0	0	0	0	0	0	0	0	0	0	0	0	0	0	0	0	0	0	1	0	0	0	0	0	0	0	0	0	0	0	0	0	0	3	0	0	0	0	0	0	0	0	0	0	0
OTU_1504	0	3	0	0	0	0	0	0	0	0	0	3	0	0	2	0	2	0	0	1	0	0	0	0	0	0	0	0	0	0	0	1	0	0	0	0	1	0	3	1	0	0	0	0	0	0	0	0	0
OTU_1505	0	0	0	0	0	0	0	0	0	0	0	0	0	0	0	0	0	0	0	0	0	0	0	0	0	0	0	0	0	0	0	0	2	0	0	0	0	0	6	0	0	0	0	0	0	0	0	0	0
OTU_1506	5	3	2	45	11	43	3	0	4	4	86	8	26	1	28	13	62	4	4	42	10	0	14	42	4	13	29	2	3	3	3	33	2	0	6	15	10	4	0	0	15	3	10	33	4	0	3	0	2
OTU_1507	0	2	0	2	0	0	0	0	0	0	1	0	0	0	0	10	1	0	0	2	7	0	1	2	0	0	8	0	1	0	0	0	0	0	0	21	6	0	1	2	10	37	162	11	1	0	0	3	1
OTU_1508	0	1	0	0	0	1	2	0	0	0	0	0	0	0	0	0	0	0	0	0	1	1	0	0	0	0	0	0	0	0	0	2	0	2	0	15	16	1	0	10	1	6	4	3	0	0	0	1	0
OTU_1509	0	2	0	2	0	0	0	0	0	5	4	6	0	0	0	7	0	4	0	0	0	0	0	0	0	2	0	0	0	0	0	1	0	0	0	1	2	1	0	0	0	15	16	4	0	0	0	0	0
OTU_151	1000	84	1070	2689	926	329	315	244	117	1008	771	299	192	25	48	629	208	286	172	894	1149	18	2141	453	867	1071	96	45	132	203	19	57	100	14	132	3	197	101	62	75	66	1142	846	2611	2986	14	120	246	167
OTU_1510	0	1	2	17	6	0	1	3	0	0	0	0	0	0	0	0	0	1	3	3	1	0	2	0	2	15	8	0	1	0	0	0	0	0	5	0	0	0	1	0	0	5	86	3	0	0	0	2	0
OTU_1511	0	0	0	2	0	0	0	0	0	0	0	0	0	0	0	0	0	1	0	0	1	0	2	0	0	0	2	0	0	0	0	0	0	0	0	0	0	0	0	0	1	0	5	0	0	0	0	0	0
OTU_1512	0	0	2	10	1	0	1	0	4	0	0	1	0	0	0	10	0	2	2	0	13	0	2	0	1	2	4	0	0	0	0	0	0	0	0	0	0	0	0	0	0	3	67	2	0	0	0	0	0
OTU_1513	0	0	0	0	0	0	0	0	0	0	0	0	0	0	0	0	0	0	0	0	0	0	0	0	0	1	1	0	2	0	0	0	0	0	0	7	5	0	0	0	1	5	48	1	0	0	0	2	0
OTU_1514	0	0	0	0	0	0	0	0	0	0	0	0	0	0	0	0	0	0	0	0	0	0	0	0	0	2	0	0	0	0	0	0	0	0	0	2	0	0	0	0	0	0	16	0	0	0	0	0	0
OTU_1515	0	10	12	41	27	0	0	0	0	0	0	3	3	0	0	0	0	7	17	24	18	0	31	0	32	30	36	0	1	0	1	0	0	0	0	0	0	0	0	0	0	11	138	1	0	0	10	3	10
OTU_1516	0	0	0	0	0	0	0	0	0	0	0	0	0	0	2	0	0	0	0	0	0	0	0	0	0	0	0	0	0	0	0	0	0	0	0	4	0	0	0	0	0	2	32	0	0	0	0	0	0
OTU_1517	0	0	0	0	0	0	0	0	0	0	0	0	0	0	0	0	0	0	0	0	0	0	0	0	0	0	0	0	0	0	0	0	0	0	0	1	0	0	0	0	0	0	3	0	0	0	0	0	0
OTU_1518	0	2	0	0	0	0	0	0	0	0	0	0	0	0	0	0	0	0	0	0	0	0	0	0	0	1	0	0	0	0	0	0	0	0	0	9	1	0	0	0	0	1	39	0	0	0	0	0	0
OTU_1519	0	0	1	1	2	0	0	0	0	0	0	0	0	0	0	0	0	0	0	0	0	0	1	0	0	0	2	0	0	0	0	0	0	0	0	0	0	0	0	0	0	0	19	0	0	0	1	0	0
OTU_152	408	5	1092	223	0	3	5	3	587	123	6	219	3	0	1	104	5	4	292	17	216	1	158	3	1063	200	50	306	2	1	41	9	109	37	0	1	2	0	4	0	70	10	54	3	601	9	642	3061	1688
OTU_1520	0	0	2	0	0	0	0	0	0	0	0	0	0	0	0	0	2	0	0	0	6	0	0	0	0	0	1	0	0	0	0	0	0	0	0	2	0	0	0	2	5	11	73	3	0	0	0	0	0
OTU_1521	0	0	0	0	0	0	0	0	0	0	0	0	0	0	0	0	0	0	1	0	4	0	1	0	0	2	0	0	0	0	0	0	0	0	0	0	0	2	0	0	2	3	87	3	0	0	0	3	0
OTU_1522	0	0	0	0	0	0	0	0	0	0	0	0	0	0	0	0	0	0	0	0	0	0	0	0	0	0	0	0	0	0	0	0	0	0	0	0	0	0	0	0	0	0	4	0	0	0	0	0	0
OTU_1523	0	0	0	0	0	0	0	0	0	0	0	0	0	0	0	0	0	0	0	0	0	0	0	0	0	0	1	0	0	0	0	0	0	0	0	0	0	0	0	0	0	3	3	0	0	0	0	0	0
OTU_1524	0	0	0	0	0	0	0	0	0	0	0	0	0	0	0	0	0	0	0	0	0	0	0	0	0	0	2	0	0	0	0	0	0	0	0	0	0	0	0	0	0	0	9	2	0	0	0	0	0
OTU_1525	0	0	0	0	0	0	0	0	0	0	0	0	0	0	0	0	0	0	0	0	0	0	0	0	0	1	0	0	0	0	0	0	0	0	0	0	0	0	0	0	0	0	28	0	0	0	0	0	0
OTU_1526	0	0	0	0	0	0	0	0	0	0	0	0	0	0	0	0	0	0	0	0	0	0	0	0	0	0	0	0	0	0	0	0	0	0	0	0	0	0	0	0	0	0	9	0	0	0	0	0	0
OTU_1527	0	0	2	0	0	1	0	0	0	0	15	0	0	0	5	6	0	0	2	8	0	0	7	5	3	8	3	0	0	0	0	1	0	0	0	2	1	1	0	0	0	0	6	0	0	0	0	0	0
OTU_1528	0	0	0	0	0	0	0	0	0	0	0	0	0	0	0	0	0	0	0	0	0	0	0	0	0	0	0	0	0	0	0	0	0	0	0	0	0	0	0	0	0	0	0	3	0	0	0	0	0
OTU_1529	0	0	2	3	0	0	0	0	0	0	0	0	0	0	0	0	0	0	0	0	2	0	2	0	0	2	0	0	0	0	0	0	0	0	0	0	0	0	0	0	0	0	0	7	0	0	0	1	1
OTU_153	102	24	157	91	57	112	48	55	156	207	96	196	3	50	427	71	690	681	131	73	1	56	91	98	67	974	85	27	185	1	72	320	301	48	4	31	174	48	47	15	0	33	221	56	3281	157	425	216	292
OTU_1530	2	3	0	7	2	0	1	0	0	0	1	0	0	0	1	0	0	0	0	8	0	0	1	0	3	2	1	0	0	0	0	0	0	0	0	0	0	1	0	0	0	0	1	10	33	0	0	0	0
OTU_1531	7	0	0	5	0	0	0	0	1	0	0	0	0	0	0	0	0	0	0	0	0	0	0	0	0	0	0	0	0	0	0	0	2	0	0	0	2	0	2	0	0	0	0	5	5	0	3	4	3
OTU_1532	0	0	0	0	0	0	0	0	0	0	0	0	0	0	0	0	0	0	0	0	0	0	0	0	0	0	0	0	0	0	0	0	0	0	0	0	0	0	0	0	0	0	0	8	0	0	0	0	0
OTU_1533	2	1	4	26	0	1	0	0	0	0	0	0	0	0	0	1	0	1	0	1	1	0	6	0	4	1	6	0	0	0	0	3	0	0	0	0	0	0	0	0	0	0	0	79	0	0	0	0	0
OTU_1534	0	0	0	0	0	0	0	0	0	0	0	0	0	0	0	0	0	0	0	0	0	0	0	0	0	0	0	0	0	0	0	0	0	0	0	0	0	0	0	0	0	1	0	3	0	0	0	0	0
OTU_1535	0	1	1	4	0	0	0	0	0	0	0	2	0	0	0	0	0	0	0	0	0	0	0	0	0	0	2	0	0	0	0	0	0	0	0	0	0	0	0	0	1	2	5	70	4	0	4	0	0
OTU_1536	0	0	0	2	0	0	0	0	0	0	0	0	0	0	0	0	0	0	0	5	0	0	0	0	0	0	2	0	0	0	0	0	0	0	0	0	1	0	0	0	0	0	2	118	29	0	4	0	0
OTU_1537	0	0	0	0	0	0	0	0	0	0	0	0	0	0	0	0	0	0	0	0	0	0	0	0	0	0	0	0	0	0	0	0	0	0	0	0	0	0	0	0	0	0	0	38	1	0	0	0	0
OTU_1538	0	0	0	0	0	0	0	0	0	0	0	0	0	0	0	0	0	0	0	0	0	0	0	0	0	0	0	0	0	0	0	0	0	0	0	0	0	0	0	0	0	0	0	7	2	0	0	0	0
OTU_1539	0	0	0	0	1	1	0	0	0	0	1	0	0	0	0	1	0	0	0	0	0	0	0	0	0	0	0	0	0	0	0	0	0	0	0	2	1	0	0	0	0	0	0	0	10	0	1	0	0
OTU_154	18	283	1	0	0	1	0	0	480	507	0	297	0	0	7	252	1	0	379	57	0	0	0	0	0	0	0	0	0	0	0	1	30	3	1	0	42	26	4	73	0	0	0	0	2	304	0	1	2
OTU_1540	0	0	0	0	0	0	0	0	0	0	0	0	0	0	0	0	0	0	0	0	0	0	0	0	0	0	0	0	0	0	0	0	0	0	0	0	0	0	0	0	0	0	0	4	47	0	0	0	0
OTU_1541	0	0	0	0	0	0	0	0	0	0	0	0	0	0	0	0	0	0	0	0	0	0	0	0	0	0	0	0	0	0	0	0	0	0	0	0	0	0	0	0	0	0	0	0	3	0	0	0	0
OTU_1542	0	0	0	0	0	0	0	0	0	0	0	0	0	0	0	0	0	0	0	0	0	0	0	0	0	0	0	0	0	0	0	0	0	0	0	0	0	0	1	0	0	0	0	0	96	0	0	0	0
OTU_1543	0	0	0	0	0	0	0	0	0	0	0	0	0	0	0	0	0	0	0	0	0	0	0	0	0	0	0	0	0	0	0	0	0	0	0	0	0	0	0	0	0	0	0	0	29	0	0	0	0
OTU_1544	0	0	0	13	0	1	0	0	0	2	0	0	0	0	1	0	4	0	0	0	1	0	0	0	0	0	0	0	0	0	0	0	0	0	0	0	0	0	0	0	0	0	0	0	8	0	0	0	1
OTU_1545	0	0	1	0	0	0	0	0	0	1	0	0	0	0	0	0	0	0	1	0	0	0	0	0	0	0	0	0	0	0	0	0	0	0	0	0	0	0	1	0	1	0	0	0	3	0	0	0	0
OTU_1546	7	3	2	8	2	1	0	0	3	1	1	9	0	0	0	1	2	0	0	4	41	0	1	1	2	1	2	0	0	0	0	1	0	0	0	3	2	1	0	1	0	1	5	26	131	0	1	0	0
OTU_1547	0	0	0	0	0	0	0	0	0	0	0	0	0	0	0	0	0	0	0	0	0	0	0	0	0	0	0	0	0	0	0	0	2	1	0	0	0	0	0	0	0	0	0	0	11	0	0	1	0
OTU_1548	2	0	0	0	0	0	0	0	0	0	0	0	0	0	0	0	28	0	0	0	1	0	0	0	0	9	0	0	0	0	0	0	0	0	0	0	0	0	0	0	0	0	0	16	76	0	0	3	0
OTU_1549	2	20	38	33	50	3	0	0	11	3	1	0	0	0	0	6	0	10	1	0	33	0	46	0	30	34	104	0	0	0	0	0	2	0	1	10	1	12	0	0	0	0	0	46	115	0	0	2	1
OTU_155	21	214	484	109	280	30	430	255	68	101	103	41	118	108	66	200	61	563	688	143	198	239	444	440	363	703	553	566	492	49	11	286	345	15	59	251	289	27	135	101	1	38	72	8	32	220	235	73	190
OTU_1550	0	0	0	0	0	0	0	0	0	0	0	0	0	0	0	0	0	0	0	0	0	0	0	0	0	0	0	0	0	0	0	0	0	0	0	0	0	0	0	0	0	0	0	0	3	0	0	0	0
OTU_1551	6	1	0	7	0	0	0	0	0	0	1	0	0	0	1	1	1	1	0	0	0	0	0	0	3	2	1	4	2	0	0	0	0	1	0	0	0	0	0	2	0	0	0	0	5	0	0	1	0
OTU_1552	0	0	0	1	0	0	0	0	0	0	0	0	0	0	0	0	0	0	0	3	0	0	0	0	0	0	2	0	0	0	0	0	0	0	0	0	0	0	0	0	0	0	0	2	3	0	0	0	0
OTU_1553	0	0	0	0	0	0	0	0	0	0	0	0	0	0	0	0	1	0	0	0	0	0	0	0	0	0	0	0	0	0	0	0	0	0	0	1	1	0	3	0	0	0	0	0	0	5	0	0	0
OTU_1554	0	0	0	0	0	0	0	0	0	0	0	0	0	0	0	1	0	1	0	0	0	0	1	0	0	0	0	0	0	0	0	0	0	0	0	0	0	0	0	0	0	0	0	0	0	3	0	0	0
OTU_1555	0	0	0	0	0	1	0	0	1	0	1	0	0	0	1	1	2	1	2	0	0	0	0	5	0	0	0	2	0	0	0	4	506	25	2	1	24	0	269	17	0	0	12	0	3	675	14	7	6
OTU_1556	0	0	0	0	0	0	0	0	0	0	0	0	0	0	0	0	0	0	0	0	0	0	0	0	0	0	0	0	0	0	0	0	0	0	0	0	0	0	2	0	0	0	0	0	0	3	0	0	0
OTU_1557	1	0	0	0	0	0	0	0	0	0	0	0	0	0	0	0	0	0	0	0	0	0	0	0	0	0	0	0	0	0	0	0	0	0	0	0	0	0	0	0	0	0	0	0	0	3	0	0	0
OTU_1558	4	1	0	0	0	0	1	0	4	2	0	0	0	1	1	1	1	1	1	1	1	0	0	0	1	1	2	2	5	1	0	0	1	1	0	0	1	0	0	0	0	0	0	0	2	12	0	3	4
OTU_1559	0	0	0	0	0	0	0	0	0	0	0	0	0	0	0	0	0	0	0	0	0	0	0	0	0	0	0	0	0	0	0	0	0	0	0	0	0	0	0	0	0	0	0	0	0	3	0	0	0
OTU_156	319	142	124	385	235	57	92	68	292	596	643	245	46	0	22	104	7	903	334	532	1195	4	193	38	110	172	275	136	271	167	65	1	50	42	126	1446	53	98	2	8	202	47	1139	1192	2859	1	71	155	495
OTU_1560	0	47	27	29	5	122	38	52	13	9	38	7	11	11	25	1	0	1	3	1	19	0	10	11	5	5	95	40	2	4	6	0	0	0	0	0	8	0	0	1	0	0	2	0	2	36	0	16	40
OTU_1561	0	0	0	0	0	0	0	0	0	0	0	0	0	0	0	0	0	0	0	0	0	0	0	0	0	0	0	0	0	0	0	0	0	0	0	0	0	0	0	0	0	0	0	0	0	3	0	0	0
OTU_1562	0	0	0	0	0	0	0	0	0	0	0	0	0	0	0	0	0	0	0	0	0	0	0	0	0	0	0	0	0	0	0	0	0	0	0	0	0	0	0	0	0	0	0	0	0	3	0	0	0
OTU_1563	0	0	0	0	0	0	0	0	0	0	0	0	3	0	0	0	0	0	2	0	0	0	1	0	0	0	0	26	0	0	1	0	0	1	2	0	0	0	0	0	0	0	0	0	0	242	0	0	0
OTU_1564	0	0	0	0	0	0	3	0	0	0	0	0	1	0	4	0	7	0	0	0	3	0	0	2	0	0	0	3	5	0	5	3	0	1	0	0	0	0	0	0	0	0	0	0	0	3	0	5	1
OTU_1565	0	0	0	0	0	0	0	0	0	0	0	0	0	0	0	0	0	0	0	0	0	0	0	0	0	0	0	0	0	0	0	0	0	0	0	0	0	0	0	0	0	0	0	0	0	3	0	0	0
OTU_1566	0	0	0	3	1	0	5	1	3	5	0	0	0	0	0	0	0	0	5	0	0	0	0	0	0	9	0	0	0	0	0	6	0	2	0	0	0	0	0	1	0	0	0	0	0	22	1	3	1
OTU_1567	51	10	0	0	0	6	1	2	4	2	20	16	18	9	14	15	41	8	28	5	13	0	0	8	0	0	0	6	21	7	21	0	6	25	30	0	3	0	0	0	1	0	2	4	25	91	15	26	11
OTU_1568	0	0	0	0	0	0	0	0	0	0	0	0	0	0	0	0	0	0	0	0	0	1	0	0	0	0	0	0	0	0	0	0	0	0	0	0	0	0	0	0	0	0	0	0	0	3	0	0	0
OTU_1569	0	0	0	0	0	0	0	0	0	0	0	0	0	0	0	0	0	0	0	0	0	0	0	0	0	0	0	0	0	0	0	0	0	0	0	0	0	0	0	0	0	0	0	0	0	3	0	0	0
OTU_157	93	61	454	1062	778	119	10	12	179	737	140	185	68	0	23	2968	10	318	177	448	164	0	301	214	91	804	801	94	159	147	109	1	37	19	118	1	2	0	0	0	343	56	662	117	372	1	23	62	25
OTU_1570	0	0	0	0	0	0	0	0	0	0	0	0	0	0	0	0	0	0	0	0	0	0	0	0	0	0	0	0	0	0	0	0	0	0	0	0	0	0	0	0	0	0	0	0	0	13	0	0	0
OTU_1571	0	0	0	0	0	0	0	0	0	0	0	0	3	0	0	0	1	1	0	0	0	0	0	0	0	1	1	14	0	0	0	0	0	0	2	0	0	0	0	0	0	0	1	0	0	133	0	0	0
OTU_1572	0	0	0	0	0	0	0	0	0	0	0	1	0	0	0	1	0	0	0	0	2	0	0	0	0	0	0	0	0	0	0	0	0	0	0	1	0	0	0	0	0	0	0	2	0	0	3	0	0
OTU_1573	0	0	0	0	0	0	0	0	3	1	0	0	0	2	0	0	0	0	0	0	0	0	0	0	0	0	0	0	0	1	5	0	0	0	0	0	0	0	0	0	0	0	0	0	0	0	0	9	0
OTU_1574	0	0	0	0	0	0	0	0	0	1	0	0	0	0	0	0	0	1	0	0	0	0	0	0	2	0	1	1	0	0	0	0	4	0	0	7	0	0	0	0	0	1	2	14	38	0	0	8	0
OTU_1575	4	2	0	8	0	0	0	0	0	0	0	0	0	0	0	1	0	3	2	4	7	0	0	0	1	1	0	0	3	0	3	0	0	0	0	8	11	0	1	1	15	18	200	0	6	0	3	15	4
OTU_1576	0	0	0	0	0	0	0	0	0	0	0	0	0	0	0	0	0	0	0	0	0	0	0	0	0	0	0	0	0	0	0	0	0	0	0	6	0	0	0	0	0	0	0	0	1	0	1	5	6
OTU_1577	0	0	0	0	0	0	0	0	0	0	0	0	0	0	0	0	0	0	0	0	0	0	0	0	0	0	0	0	0	0	0	0	0	0	0	0	0	0	0	0	0	0	0	1	0	0	0	1	0
OTU_1578	0	0	0	0	0	0	0	1	0	0	0	0	0	0	0	0	0	0	0	0	2	0	0	0	0	0	0	3	0	0	1	0	0	1	0	0	0	0	0	0	0	0	0	0	0	0	2	0	1
OTU_1579	0	0	0	0	0	0	0	0	0	0	0	0	0	0	0	0	0	0	0	0	0	0	0	0	0	0	0	1	0	0	3	0	0	0	0	0	0	0	0	0	0	0	0	0	0	0	0	3	1
OTU_158	0	0	0	1	0	0	0	0	2	1	0	2	58	0	1	1	3	1	0	0	2	2537	0	15	0	0	0	436	295	1	114	876	3	0	0	1	0	1	144	21	0	0	0	0	0	165	0	0	0
OTU_1580	0	0	0	0	0	0	0	0	0	0	0	0	0	0	0	0	0	0	0	0	0	0	0	0	0	0	0	0	0	0	0	0	0	0	0	0	0	0	0	0	0	0	0	0	0	0	0	13	0
OTU_1581	0	0	0	0	0	0	0	0	0	0	0	0	0	2	0	0	0	0	0	0	0	0	0	0	0	0	0	0	0	1	0	0	0	0	0	0	0	0	0	0	0	0	0	0	0	0	1	12	0
OTU_1582	0	0	0	0	0	0	0	0	0	0	0	0	0	0	0	0	0	0	0	0	0	0	0	0	0	0	0	0	0	0	0	0	0	1	0	0	0	0	0	0	0	0	0	2	19	0	7	13	2
OTU_1583	0	0	0	27	1	10	7	3	0	11	1	0	0	0	9	19	49	7	0	4	3	0	0	2	0	0	0	0	0	0	0	6	6	1	0	0	0	0	6	0	0	0	0	0	26	0	0	0	1
OTU_1584	1	0	0	1	0	0	0	0	0	0	0	0	0	0	0	0	0	0	0	0	0	0	0	0	0	0	0	0	0	0	0	0	2	0	0	0	0	0	0	0	0	0	0	0	1	0	1	1	1
OTU_1585	0	0	0	0	0	6	0	0	28	10	0	0	9	47	2	1	2	0	9	5	1	10	0	3	0	0	0	94	6	10	56	3	1	0	20	0	0	0	3	2	0	0	0	0	0	2	8	11	12
OTU_1586	3	1	1	2	0	0	0	0	0	1	0	0	0	0	0	0	0	0	0	2	1	0	0	0	0	5	1	0	0	0	0	0	0	0	0	1	0	0	0	0	0	0	3	5	4	0	0	0	0
OTU_1587	0	0	0	0	0	0	0	0	2	0	0	0	0	0	0	0	0	0	0	0	0	0	0	0	0	0	0	0	0	0	0	0	0	0	0	0	0	0	0	0	0	0	0	0	3	0	0	0	0
OTU_1588	0	1	0	1	0	2	0	0	1	1	2	2	0	0	1	1	0	0	0	4	0	1	1	0	0	1	0	0	1	0	0	5	0	0	1	0	0	0	0	1	0	1	1	0	8	3	0	2	4
OTU_1589	0	0	0	0	0	0	0	0	0	0	1	0	0	0	0	0	0	0	0	0	0	0	0	0	0	0	0	0	0	0	0	1	0	0	0	1	0	0	0	0	0	0	0	0	0	0	0	0	0
OTU_159	0	0	0	0	0	0	0	0	0	1	0	0	0	0	0	0	0	0	0	0	0	0	0	0	0	0	0	0	0	0	0	0	0	0	0	1	0	1	0	0	86	142	598	0	0	0	0	0	0
OTU_1590	0	0	0	0	0	0	0	0	0	0	0	0	0	0	0	0	0	0	1	1	0	0	0	0	0	0	1	0	0	0	0	0	1	0	0	6	0	2	0	0	0	1	0	0	1	0	0	0	0
OTU_1591	0	0	0	0	0	0	0	0	0	0	0	0	0	0	0	0	0	0	0	0	0	0	0	0	0	0	0	0	0	0	0	0	4	0	0	0	0	0	0	0	0	0	0	0	0	0	0	2	5
OTU_1592	2	11	22	8	9	0	2	0	6	9	14	39	0	0	4	59	0	45	5	46	7	1	21	6	14	11	9	8	0	0	1	0	1	0	0	0	2	2	0	0	2	0	8	4	3	0	18	5	0
OTU_1593	0	0	0	0	0	0	0	0	0	0	0	0	0	0	0	0	0	0	0	0	0	0	0	0	0	0	0	0	0	0	0	0	4	1	0	0	0	0	0	0	0	0	0	0	85	0	0	0	0
OTU_1594	0	0	0	0	0	1	0	0	1	0	0	0	0	0	0	0	0	0	0	0	0	0	0	0	0	1	1	0	0	0	0	0	0	1	0	0	0	0	0	0	0	0	0	0	0	0	0	16	3
OTU_1595	0	0	0	0	0	0	0	0	0	0	0	0	0	0	0	0	0	0	0	0	5	0	0	0	0	0	0	0	0	0	0	0	0	0	0	0	0	0	0	0	0	0	0	0	0	0	0	0	0
OTU_1596	1	0	4	9	1	0	0	0	1	4	3	7	2	1	5	2	2	7	0	0	1	0	1	3	6	4	1	2	1	2	1	2	0	0	0	0	0	0	1	0	0	0	0	0	3	0	2	0	1
OTU_1597	0	0	0	0	0	0	0	0	0	0	0	0	0	0	0	0	0	0	0	0	0	0	0	0	0	0	0	0	0	0	0	0	0	0	0	0	0	0	0	0	0	0	0	0	0	0	0	0	1
OTU_1598	0	0	0	0	0	0	0	0	0	0	0	0	0	0	0	0	0	0	0	0	0	0	0	0	0	0	0	0	0	0	0	0	0	0	0	0	0	0	0	0	0	0	0	0	0	0	0	0	0
OTU_1599	0	0	0	0	0	0	0	0	0	1	1	0	0	0	0	0	0	0	0	0	0	0	0	0	0	0	0	0	0	0	0	0	0	0	0	0	0	0	0	0	0	0	0	0	0	0	0	0	1
OTU_16	0	1	0	7	0	2	1	4	5	8	11	2	0	0	7	6	13	10	0	0	0	9097	1	1	0	0	0	13	8	2	6	12601	23690	27132	0	5	0	3	1422	0	1	4	4	0	1	8272	0	1	0
OTU_160	139	584	400	1611	313	2	2	1	494	664	669	228	51	86	311	556	1837	2295	203	390	233	43	308	61	345	779	622	117	193	258	61	186	476	70	107	101	168	111	8	51	4	153	23	74	119	83	107	118	173
OTU_1600	2	0	0	1	0	1	0	0	3	16	0	2	4	7	0	0	2	0	11	0	0	6	0	0	0	0	0	11	7	5	42	1	13	1	28	0	2	0	3	2	0	0	0	1	23	6	9	86	12
OTU_1601	0	1	1	1	0	0	0	0	1	0	0	2	0	0	0	3	0	1	2	0	0	0	0	1	0	2	1	0	0	0	0	0	1	0	0	1	0	0	0	0	0	0	0	0	0	0	2	0	0
OTU_1602	0	0	0	0	0	0	0	0	0	0	0	0	0	0	0	0	0	0	0	0	0	0	0	0	0	0	0	0	0	0	0	0	0	0	0	0	0	0	0	0	0	0	0	0	0	0	0	0	0
OTU_1603	0	0	0	0	0	0	0	0	0	0	0	0	0	0	0	0	0	0	0	0	0	0	0	0	0	0	0	0	0	0	0	0	0	0	0	0	0	0	0	0	0	0	0	0	0	0	0	0	0
OTU_1604	2	0	0	0	0	3	2	4	0	0	0	1	0	0	0	1	0	0	0	0	0	0	0	0	0	0	0	0	0	0	0	2	0	5	0	0	0	0	0	0	0	0	0	0	2	1	0	0	0
OTU_1605	0	0	0	0	0	2	0	0	0	0	0	0	0	1	0	0	0	0	0	0	0	0	0	0	0	0	0	0	0	0	0	0	0	0	0	0	0	0	0	0	0	0	0	0	0	0	0	0	0
OTU_1606	0	0	0	0	0	2	2	1	0	0	0	0	0	2	0	0	0	0	0	0	0	0	0	0	0	0	0	0	0	0	0	0	0	0	0	0	0	0	0	0	0	0	0	0	0	3	0	0	0
OTU_1607	0	0	0	0	0	0	0	0	1	0	0	0	0	0	0	0	0	0	0	0	0	0	0	0	0	0	0	0	0	0	0	0	0	0	0	0	0	0	0	0	0	0	0	0	0	0	0	0	0
OTU_1608	0	0	0	0	0	4	9	9	1	0	0	0	3	0	0	3	0	0	1	0	0	5	0	0	0	0	0	0	0	0	1	15	0	0	0	1	2	0	0	0	0	0	0	0	0	0	0	1	1
OTU_1609	0	0	0	0	0	2	0	0	0	0	0	0	0	0	0	0	0	0	0	0	0	0	0	0	0	0	0	0	0	0	0	0	0	1	0	0	0	0	0	0	0	0	0	0	0	1	0	0	0
OTU_161	1615	1225	1	0	0	544	208	172	1111	731	197	97	88	68	2	88	104	4	357	1	330	745	0	5	0	5	1	1090	191	2	59	706	1271	137	31	42	191	28	1	0	28	73	87	75	43	1018	768	779	763
OTU_1610	0	0	0	0	0	0	0	0	0	0	0	0	0	0	0	0	0	0	0	0	0	0	0	0	0	0	0	0	0	0	0	1	0	0	0	0	0	0	0	0	0	0	0	0	0	0	0	0	0
OTU_1611	2	0	0	13	2	0	0	1	0	0	0	0	0	0	0	1	1	0	0	0	1	0	0	0	0	0	0	3	2	3	2	4	0	0	4	0	0	0	0	0	0	1	0	0	3	0	0	2	0
OTU_1612	13	7	0	0	0	4	36	3	18	3	15	10	18	3	15	0	0	0	2	21	0	40	0	10	0	0	2	68	30	4	22	40	0	0	40	0	0	0	13	7	0	0	0	0	0	23	0	0	0
OTU_1613	0	2	0	0	0	0	0	0	19	22	0	5	0	0	0	3	0	0	7	0	0	0	0	0	0	1	0	0	0	0	0	0	0	0	0	0	1	0	0	2	0	0	0	0	0	9	0	0	0
OTU_1614	0	0	0	0	0	0	0	0	0	0	0	0	0	0	0	0	0	0	0	0	0	0	0	0	0	0	0	0	0	0	0	1	0	0	0	0	0	0	0	0	0	0	0	0	0	0	0	0	0
OTU_1615	37	0	180	383	16	75	53	27	9	7	1	1	15	55	0	1	1	50	8	0	25	2	86	9	207	187	216	19	15	0	21	29	8	6	21	0	0	0	7	5	0	4	3	0	1	0	66	68	9
OTU_1616	2	0	0	0	0	0	0	0	0	0	0	1	0	0	0	0	0	0	0	0	0	0	0	0	0	0	0	1	0	0	1	0	0	0	0	0	0	0	0	0	0	0	0	0	0	0	0	0	0
OTU_1617	0	0	0	0	0	0	0	0	0	0	0	0	0	0	0	0	0	0	0	0	0	0	0	0	0	0	0	0	0	0	0	0	0	0	0	3	0	1	0	1	8	0	0	0	0	1	2	0	2
OTU_1618	0	0	0	0	0	0	0	0	0	0	0	0	0	0	0	0	0	0	0	0	0	0	0	0	0	0	0	0	0	0	0	0	0	0	0	0	0	0	0	0	0	0	0	0	0	0	0	0	0
OTU_1619	0	0	0	0	0	0	0	0	0	0	0	0	0	0	0	0	0	0	0	0	0	0	0	0	0	0	0	0	0	0	0	0	0	0	0	0	0	0	0	0	0	0	0	0	0	0	0	0	0
OTU_162	0	0	0	0	0	2	0	0	2	270	1	0	0	0	0	0	0	0	110	15	0	1	0	0	0	0	0	0	0	0	0	0	0	0	0	0	0	0	1	0	0	0	0	72	0	2	0	0	0
OTU_1620	0	3	0	0	0	0	0	0	7	3	0	4	0	0	0	3	0	0	1	0	0	0	0	0	0	0	0	0	0	0	0	0	0	0	0	0	0	1	0	2	0	0	0	0	0	0	0	0	0
OTU_1621	0	0	0	0	0	1	0	0	0	0	1	0	0	0	0	0	0	0	0	0	0	0	0	0	0	0	0	0	0	0	0	0	0	0	0	0	0	0	0	0	0	0	0	0	0	0	0	0	0
OTU_1622	0	0	0	0	0	0	0	0	0	0	0	0	0	0	0	0	0	0	0	0	0	0	0	0	0	0	0	0	0	0	0	0	0	0	0	0	0	0	0	0	0	0	0	0	0	0	0	0	0
OTU_1623	0	0	0	0	1	0	0	0	0	0	0	0	0	0	0	0	1	0	0	1	0	0	0	0	0	0	0	0	0	0	0	0	0	0	0	0	0	0	0	0	0	0	1	0	3	0	0	0	0
OTU_1624	0	0	0	3	1	0	0	0	0	0	0	0	0	0	0	0	0	1	0	0	6	0	0	0	0	0	1	1	1	0	0	0	0	0	1	0	0	0	0	0	0	0	0	0	0	0	3	2	0
OTU_1625	30	5	16	90	5	0	3	4	0	1	11	4	0	1	10	21	10	17	0	1	98	1	13	0	26	34	29	3	1	4	5	1	0	0	7	3	0	0	0	0	0	4	2	1	5	0	46	44	36
OTU_1626	0	0	2	15	1	6	4	0	0	0	1	1	3	3	0	0	0	0	0	0	2	0	0	0	6	2	5	17	3	7	6	1	2	0	3	0	0	0	0	0	0	0	0	0	0	1	1	3	0
OTU_1627	6	0	0	3	0	0	0	0	0	1	0	2	0	0	0	1	0	0	0	0	0	0	0	0	0	2	0	0	0	0	6	0	0	0	6	0	0	0	0	0	0	0	0	0	0	0	0	0	0
OTU_1628	0	0	1	1	0	0	0	0	0	0	1	0	0	0	0	0	0	0	0	0	0	3	0	1	0	0	0	2	0	0	0	2	1	0	0	0	0	0	4	0	0	0	0	0	2	16	0	2	1
OTU_1629	0	0	0	0	0	0	0	0	0	0	0	0	0	0	0	0	0	0	0	0	0	0	0	0	0	0	0	0	0	0	0	0	0	0	0	0	0	0	0	0	0	0	0	0	0	0	0	1	3
OTU_163	0	2	0	0	1	0	1	0	0	0	1	0	129	0	0	0	0	1894	1	0	0	0	1	218	2	1	0	592	507	247	193	2	534	90	326	0	0	0	81	95	0	0	0	0	1	1	0	1	0
OTU_1630	0	0	0	0	0	0	0	0	0	0	0	0	0	0	0	0	0	0	0	0	0	0	0	0	0	0	0	0	0	0	0	0	0	0	0	0	0	0	0	0	0	0	0	0	0	0	0	0	0
OTU_1631	0	0	0	0	0	0	0	0	0	0	0	0	0	0	0	0	0	0	0	0	0	0	0	0	0	0	0	0	0	0	0	0	0	0	0	0	0	0	0	0	0	0	0	0	0	0	0	0	0
OTU_1632	0	3	0	0	0	0	0	0	0	3	0	3	0	0	2	0	0	0	4	1	5	0	0	0	0	0	0	1	0	0	0	0	2	0	2	0	2	0	0	0	0	1	0	0	0	2	0	0	0
OTU_1633	0	0	0	0	0	0	0	0	0	0	0	0	0	0	0	0	0	0	0	0	0	0	0	0	0	0	0	0	0	0	0	0	3	0	0	0	0	0	0	0	0	0	0	0	0	2	3	0	0
OTU_1634	0	0	0	0	0	0	0	0	0	0	0	0	0	0	0	0	0	0	0	0	0	0	0	0	0	0	0	0	0	0	0	0	0	0	0	0	0	0	0	0	0	0	0	0	0	0	0	0	0
OTU_1635	0	0	6	0	0	0	2	0	0	0	0	0	0	0	0	10	0	0	7	0	0	0	3	0	0	19	1	0	0	0	0	0	0	2	0	0	1	0	0	0	0	0	0	0	0	3	6	2	0
OTU_1636	0	0	0	0	0	0	0	0	0	0	0	0	0	0	0	0	0	0	0	0	0	0	0	0	0	0	0	0	0	0	0	0	0	0	0	0	0	0	0	0	0	0	0	0	0	0	0	0	0
OTU_1637	0	0	0	0	0	0	0	0	0	0	0	0	0	0	0	0	0	0	0	0	0	1	0	0	0	0	0	0	1	0	1	0	0	0	0	0	0	0	0	0	0	0	0	0	0	0	0	0	0
OTU_1638	0	0	0	0	0	0	2	0	0	0	0	0	0	0	0	0	0	0	0	0	0	0	0	0	0	0	0	0	0	0	0	0	0	0	0	0	0	0	0	0	0	0	0	0	0	2	0	0	0
OTU_1639	0	0	0	0	0	0	0	0	0	0	0	0	0	0	0	0	0	0	0	0	0	0	0	0	0	0	0	0	0	0	0	0	0	0	0	0	0	0	11	0	0	0	0	0	0	12	0	0	0
OTU_164	1	0	1478	127	395	241	38	15	1	0	1	1	160	85	2	4	3	1185	0	2	187	1	684	1126	357	374	1281	156	236	129	24	139	1	0	274	2	1	0	0	1	6	0	0	0	0	2	0	1	0
OTU_1640	0	0	3	2	0	0	0	0	8	0	0	0	0	0	0	2	0	0	2	1	4	0	8	0	0	0	0	0	0	0	0	1	0	0	0	7	0	0	0	0	0	0	0	2	0	4	0	0	0
OTU_1641	0	0	0	0	0	0	0	0	0	0	0	0	0	0	0	0	0	0	0	0	0	0	0	0	0	0	0	0	0	0	0	0	0	0	0	0	0	0	0	0	0	0	0	0	0	0	0	0	0
OTU_1642	2	0	0	0	0	0	0	1	2	0	1	0	0	0	2	1	0	0	0	0	0	2	0	0	0	0	0	2	1	0	4	6	0	0	9	0	0	0	1	0	0	0	0	0	0	0	0	0	0
OTU_1643	0	2	0	0	0	0	0	0	0	0	0	0	0	0	0	1	0	0	0	0	0	0	0	0	0	0	0	0	0	0	0	0	0	0	0	0	0	0	0	0	0	2	0	0	0	0	0	2	1
OTU_1644	0	0	0	0	0	0	0	0	0	0	0	0	0	0	0	0	0	0	0	0	0	0	0	0	0	0	0	0	0	0	0	0	0	0	0	0	0	0	0	0	0	0	0	0	0	1	0	0	0
OTU_1645	0	0	0	0	0	0	0	0	0	0	0	0	0	0	0	0	0	0	0	0	0	0	0	0	0	0	0	0	2	0	0	1	0	0	0	0	0	0	0	0	0	0	0	0	0	0	0	0	0
OTU_1646	0	0	0	2	0	28	18	13	3	1	5	0	0	11	3	0	14	0	0	6	6	0	0	3	2	0	1	7	8	1	13	0	10	18	0	0	0	1	2	1	0	0	0	0	0	26	1	3	4
OTU_1647	24	1	1	5	0	4	1	0	4	3	2	4	0	0	5	0	6	0	0	0	3	1	1	0	12	7	4	8	6	4	9	1	0	2	3	0	0	1	3	0	0	0	0	0	2	0	1	2	1
OTU_1648	0	0	0	0	0	0	0	0	0	0	0	0	1	0	0	0	0	0	0	0	2	0	3	10	1	0	1	0	0	0	0	0	0	0	0	0	0	0	0	0	0	0	0	0	0	0	0	0	0
OTU_1649	0	0	0	0	0	0	0	0	0	0	0	0	0	0	0	0	0	0	0	0	0	0	0	0	0	0	0	0	0	0	0	0	0	0	0	0	0	0	0	0	0	0	0	0	0	0	0	0	0
OTU_165	57	2	92	92	41	239	108	173	98	423	73	59	115	42	37	36	639	55	84	0	62	1	20	24	71	135	15	209	162	4	24	1	30	42	47	186	58	15	0	8	0	8	1	99	1818	2073	190	87	49
OTU_1650	0	0	0	0	0	0	0	0	0	0	0	0	0	0	0	0	0	0	0	0	0	0	0	0	0	0	0	0	0	0	0	0	0	0	0	0	0	0	0	0	0	0	0	0	0	0	0	0	0
OTU_1651	0	0	0	0	0	0	0	0	0	0	0	0	0	0	0	0	0	0	0	0	0	0	0	0	0	0	0	0	0	0	0	0	0	0	0	0	0	0	0	0	0	0	0	0	0	0	0	0	0
OTU_1652	0	0	0	0	0	0	0	0	0	0	0	0	0	0	0	0	0	0	0	0	0	0	0	0	0	0	0	1	0	0	0	0	0	0	0	0	0	0	0	0	0	0	0	0	0	0	0	0	0
OTU_1653	0	0	0	0	0	0	0	0	0	0	0	0	0	0	0	0	0	0	0	0	0	0	0	0	0	0	0	0	0	0	0	2	0	0	0	0	0	0	0	0	0	0	0	0	0	0	0	0	0
OTU_1654	0	108	0	0	0	88	19	19	24	17	167	29	72	4	72	53	0	65	17	3	90	8	0	76	1	0	0	70	81	24	4	69	1	2	50	3	1	0	29	102	0	0	1	0	2	2	0	0	0
OTU_1655	0	3	39	5	10	1	0	0	0	0	0	0	6	0	0	0	0	0	1	1	5	0	23	2	2	17	33	2	3	0	0	1	0	0	6	0	1	0	0	0	0	1	49	0	0	0	5	0	0
OTU_1656	2	0	0	0	0	0	0	0	0	0	0	0	0	0	0	0	0	0	0	0	0	0	0	0	0	0	0	0	0	0	0	0	0	0	0	0	0	0	0	0	0	0	0	0	0	0	0	0	0
OTU_1657	0	0	0	0	0	0	0	0	0	0	0	0	0	0	0	0	0	0	0	0	0	0	0	0	0	0	0	0	0	0	0	0	0	0	0	0	0	0	0	3	0	0	0	0	0	0	0	0	0
OTU_1658	0	0	0	0	0	0	0	0	0	0	0	0	0	0	0	0	0	0	0	0	0	0	0	0	0	0	0	0	0	0	0	0	0	0	0	0	0	0	0	0	0	0	0	0	0	0	0	0	0
OTU_1659	84	13	2	21	5	4	5	6	24	3	6	3	4	5	9	7	11	21	11	8	81	8	0	11	5	7	4	16	20	5	19	33	21	3	17	1	5	3	9	14	0	7	1	1	20	7	84	242	59
OTU_166	1	5	0	1	0	10	18	9	0	0	1	0	15	11	0	0	0	0	0	0	0	10	0	51	0	0	0	37	24	10	5	189	2	0	14	0	10	1	128	7	0	1	6	1	0	279	0	0	0
OTU_1660	0	0	0	0	0	0	2	0	0	0	0	1	0	0	1	0	0	0	0	0	0	0	0	0	0	0	0	0	0	0	0	0	0	0	0	0	0	0	0	0	0	0	0	0	0	0	0	0	0
OTU_1661	0	0	2	2	0	1	0	0	10	9	1	1	8	1	1	0	1	0	4	0	0	2	0	1	0	0	0	1	0	3	8	2	0	0	5	0	0	0	3	1	0	0	0	0	1	4	5	6	5
OTU_1662	0	0	0	1	0	0	1	0	0	0	0	0	0	0	0	0	0	0	0	0	1	0	0	0	0	0	0	0	0	0	0	0	0	0	0	0	0	0	0	0	0	0	0	0	0	0	0	0	0
OTU_1663	0	0	0	1	0	0	0	0	0	0	0	0	0	0	0	0	0	0	0	0	0	0	0	0	0	0	0	0	0	1	0	0	0	0	0	0	0	0	0	0	0	0	0	0	3	0	1	6	2
OTU_1664	11	5	4	32	6	1	0	0	2	6	6	4	7	0	1	2	1	8	0	3	92	0	21	3	3	21	13	0	3	0	0	8	0	5	3	54	3	1	1	0	25	70	167	6	43	0	7	12	5
OTU_1665	0	0	0	1	0	0	0	0	0	0	0	0	0	1	0	0	0	0	0	0	1	0	0	0	0	0	0	0	0	0	0	0	0	0	0	0	0	0	0	0	0	0	0	1	0	0	1	3	0
OTU_1666	0	0	0	0	0	0	0	0	8	2	0	0	0	0	0	0	0	0	1	0	0	0	0	0	0	0	0	0	0	0	0	0	0	0	0	0	0	0	0	0	0	0	0	0	0	0	0	2	0
OTU_1667	12	0	2	31	1	0	1	0	0	0	2	1	35	2	3	3	3	2	0	2	31	4	0	7	15	4	8	7	11	10	11	2	0	2	62	4	4	7	0	1	0	5	0	4	12	0	112	83	70
OTU_1668	0	0	0	0	1	0	0	1	2	6	3	0	2	0	2	0	0	0	3	1	1	3	0	0	0	1	0	2	2	3	4	0	0	0	7	0	0	0	1	0	0	0	0	0	3	2	3	3	3
OTU_1669	0	1	2	9	1	0	1	0	0	6	0	6	0	0	0	8	0	1	0	1	21	0	0	0	3	0	0	5	0	1	5	0	0	0	0	0	0	0	0	0	15	5	5	0	0	0	0	1	0
OTU_167	0	72	0	2	46	0	0	0	8	43	2	0	11	0	22	291	0	123	29	1	3	0	0	20	3	0	0	77	70	31	7	1	284	19	14	19	6	1	543	55	0	70	60	4	38	189	30	43	33
OTU_1670	0	0	0	1	1	0	0	0	0	1	0	0	0	0	2	0	0	0	0	0	0	0	0	0	0	0	0	0	2	0	0	0	0	0	1	0	0	0	0	0	0	0	0	1	6	0	1	18	5
OTU_1671	0	0	0	0	0	0	0	0	0	0	0	0	0	0	0	0	0	0	0	0	0	0	0	0	0	0	0	0	0	0	0	0	1	0	0	0	0	0	0	0	0	0	0	1	2	0	0	1	0
OTU_1672	0	1	0	2	0	28	16	3	106	204	18	6	131	255	11	0	10	4	68	43	0	189	0	15	0	0	0	473	142	104	655	49	0	0	247	1	0	0	79	34	0	0	0	0	1	23	192	588	166
OTU_1673	0	1	1	2	0	0	2	0	61	59	0	0	0	6	4	0	0	1	19	3	1	8	0	0	0	0	0	17	1	7	18	5	0	0	10	0	0	0	1	2	0	1	0	0	0	6	29	53	8
OTU_1674	0	0	0	0	0	0	0	0	0	0	0	0	0	0	0	0	0	0	0	0	0	0	0	0	0	0	0	0	0	0	0	0	0	0	0	0	0	0	0	0	0	0	0	0	15	0	0	0	0
OTU_1675	0	0	0	8	0	0	0	0	0	0	0	0	0	0	0	0	0	0	0	0	0	0	0	0	0	0	1	0	0	0	0	0	0	0	3	0	0	0	0	0	0	0	0	0	0	0	1	1	0
OTU_1676	5	0	0	0	0	1	0	0	0	2	0	0	0	2	0	0	0	0	0	2	1	5	0	0	0	0	0	2	0	2	6	2	0	0	0	0	0	0	1	2	0	0	0	0	0	4	2	23	2
OTU_1677	0	0	0	1	0	0	0	0	3	2	0	0	0	0	0	0	0	0	1	4	1	0	0	0	0	0	0	0	0	0	0	0	1	1	0	0	0	0	0	0	0	0	0	0	0	0	0	0	0
OTU_1678	0	0	0	7	0	0	0	0	0	0	0	0	4	5	0	0	0	0	0	0	3	1	0	0	2	0	0	3	1	0	16	0	0	0	1	0	0	0	0	0	0	0	0	0	1	0	8	8	1
OTU_1679	0	0	0	0	0	0	0	0	0	0	0	0	0	0	0	0	0	0	0	0	0	0	0	0	0	0	0	0	0	0	0	0	0	0	0	0	0	0	0	0	0	0	0	0	0	0	0	0	0
OTU_168	419	37	467	90	0	7	83	164	7	0	1	57	0	0	0	1	0	0	2	1	1	100	38	0	151	20	116	1	2	0	0	176	402	28	3	0	178	57	96	0	0	0	0	2	173	0	105	33	53
OTU_1680	0	0	0	0	0	0	0	0	0	0	0	0	0	0	0	0	0	0	0	0	0	0	0	0	0	0	0	0	0	0	0	0	0	0	0	0	1	0	0	0	0	1	0	0	0	0	0	0	0
OTU_1681	0	0	0	0	0	0	0	0	0	0	0	0	0	0	0	0	0	0	0	0	0	0	0	0	0	0	0	0	0	0	0	0	0	0	0	0	0	0	0	0	0	0	0	0	0	0	0	3	2
OTU_1682	1	0	0	0	0	0	0	0	0	0	0	0	0	0	0	0	0	0	0	2	0	0	0	0	0	0	0	0	0	0	0	0	0	0	0	0	0	0	0	0	0	0	1	6	0	0	0	0	0
OTU_1683	0	0	0	0	0	0	0	0	0	1	0	3	0	0	0	0	0	0	4	0	0	0	0	0	0	0	0	0	0	0	2	0	0	0	0	0	2	0	1	0	0	0	0	0	0	0	0	0	0
OTU_1684	0	1	0	3	0	0	0	0	0	0	2	0	0	0	1	8	0	0	0	3	1	0	1	0	0	0	2	0	1	0	0	0	0	2	0	11	6	0	0	0	0	1	8	5	4	0	2	2	4
OTU_1685	0	0	1	2	0	0	0	0	0	2	2	1	0	0	0	1	4	0	0	1	5	0	0	0	0	2	1	0	0	0	0	0	0	0	0	1	0	0	0	0	0	11	21	2	0	0	0	0	1
OTU_1686	0	0	0	0	0	0	0	0	0	0	0	0	0	0	0	0	0	0	0	0	0	0	0	0	0	0	0	0	0	0	0	0	0	0	0	0	0	0	0	0	0	0	0	0	0	0	0	0	0
OTU_1687	0	0	0	0	0	0	0	0	0	0	0	0	0	0	0	0	0	0	0	0	0	0	0	0	0	0	0	0	0	0	0	0	0	0	0	0	0	0	0	0	0	0	0	0	0	0	1	0	0
OTU_1688	10	3	2	10	0	0	1	0	3	3	2	3	0	0	1	2	24	0	1	7	11	0	4	0	3	0	3	0	1	0	1	1	0	0	1	50	1	7	0	1	0	1	5	17	16	0	3	0	0
OTU_1689	0	0	0	0	0	0	1	0	0	0	1	0	0	0	0	1	0	0	0	0	4	0	0	0	1	0	0	0	0	0	0	1	0	0	0	1	0	0	0	1	0	3	22	1	0	0	0	0	1
OTU_169	0	0	0	0	0	0	0	0	0	0	0	0	0	0	0	0	0	0	0	0	0	0	0	0	1	0	1	0	0	0	0	0	0	0	0	0	0	0	0	0	0	0	0	648	81	0	0	16	7
OTU_1690	0	0	2	1	0	0	1	0	0	0	0	0	0	0	0	0	0	0	1	0	0	0	0	1	0	0	0	0	1	0	0	0	0	0	0	0	0	0	1	0	0	2	0	1	0	0	0	0	1
OTU_1691	0	0	3	0	0	0	0	0	0	1	0	1	0	0	0	2	0	1	0	0	0	0	0	0	0	0	1	0	0	0	0	0	0	0	0	13	2	0	0	0	0	0	4	0	0	0	0	2	0
OTU_1692	0	4	1	10	3	1	1	1	0	0	3	0	8	0	1	6	12	2	0	0	0	0	0	1	1	5	3	1	13	1	1	1	0	1	3	21	2	10	0	0	9	38	0	0	0	4	0	0	0
OTU_1693	0	0	4	10	1	0	0	0	0	2	3	0	3	0	0	1	2	2	1	8	0	0	4	0	1	3	8	0	1	0	0	0	3	0	0	0	4	3	1	0	0	3	12	0	0	0	2	2	1
OTU_1694	0	0	0	0	0	0	0	0	0	0	0	0	0	0	0	0	0	0	0	0	0	0	0	0	0	0	0	0	0	0	0	0	0	0	0	0	0	0	0	0	0	0	0	0	0	0	0	0	0
OTU_1695	0	1	0	0	0	0	0	0	0	0	0	0	0	0	0	0	0	1	0	1	0	0	0	0	0	0	0	0	0	0	0	3	0	0	1	0	0	0	0	0	0	0	0	0	0	2	0	2	0
OTU_1696	6	2	0	0	0	3	4	1	1	0	1	1	0	0	1	0	0	0	0	0	0	1	0	0	0	0	0	4	1	0	1	1	2	3	5	1	0	0	3	0	0	1	0	0	0	13	0	0	0
OTU_1697	0	2	0	0	0	7	6	6	0	0	0	0	6	3	1	3	0	0	0	0	0	19	0	0	0	0	0	5	4	1	1	20	0	0	4	0	0	0	22	4	0	1	1	0	0	19	0	0	0
OTU_1698	0	0	0	0	0	0	0	0	0	0	0	0	0	0	0	0	0	0	0	0	0	0	0	0	0	0	0	0	0	0	0	0	0	0	0	0	0	0	0	0	0	0	0	0	0	0	0	0	0
OTU_1699	0	4	0	0	0	5	1	0	38	7	1	5	1	2	0	1	7	0	9	3	0	2	0	0	0	1	0	3	4	1	2	1	0	0	4	0	0	0	1	0	0	0	0	0	1	4	0	0	0
OTU_17	7	99	3504	1611	1028	4	4311	1028	1339	1685	4	60	3	1	52	2115	872	4	6213	48	162	14	771	2	385	15985	1278	15	4	1	1	943	2436	668	6	2	300	14	794	37	0	2	6	60	182	11595	6872	3100	1769
OTU_170	1	43	1073	1490	24	1	331	272	83	16	3	316	0	0	1	416	4	293	19	36	35	0	1112	0	405	107	188	14	2	1	5	2	695	149	0	2	3	0	3	0	1	480	3535	45	1749	2	16	11	8
OTU_1700	0	0	0	0	0	0	0	0	3	1	0	0	0	2	1	0	2	0	1	0	0	0	0	0	0	0	0	0	0	0	4	1	0	0	0	0	0	0	0	0	0	0	0	0	0	0	0	3	0
OTU_1701	0	0	0	5	0	0	0	0	0	0	2	2	4	0	0	1	0	0	0	1	0	0	0	0	1	0	0	0	2	0	6	0	0	0	0	0	0	0	0	1	0	0	0	0	0	0	0	0	0
OTU_1702	527	45	0	4	4	139	304	145	70	21	80	48	39	72	49	1	3	2	16	70	5	46	1	41	3	4	23	278	164	20	109	76	75	114	155	0	0	1	62	53	1	1	0	0	2	77	0	0	0
OTU_1703	0	0	1	0	0	0	0	0	0	3	0	0	0	0	0	0	3	0	0	0	1	1	0	0	0	1	0	0	0	0	0	3	0	0	0	0	0	0	0	0	0	0	7	1	2	1	0	0	0
OTU_1704	0	0	0	0	0	0	0	0	0	0	0	0	0	0	0	0	0	0	0	0	0	0	0	0	0	0	0	0	0	0	0	0	0	0	0	0	0	0	0	0	0	0	0	0	0	0	0	2	1
OTU_1705	1	0	0	0	0	0	0	0	0	0	0	0	3	0	0	0	0	0	0	0	0	0	0	0	0	0	0	1	0	0	1	0	0	0	0	0	0	0	0	0	0	0	0	0	0	0	0	0	0
OTU_1706	0	0	0	0	0	0	0	0	0	0	0	0	12	0	0	0	0	55	0	0	0	0	0	18	0	0	0	25	28	14	27	0	17	7	23	0	0	0	8	5	0	0	0	0	0	0	0	0	0
OTU_1707	0	0	0	0	0	0	0	0	0	0	0	0	0	0	0	0	0	0	0	0	5	0	0	0	0	0	0	0	0	0	0	0	0	0	0	0	0	0	0	0	0	3	0	0	0	0	0	0	0
OTU_1708	9	1	0	9	0	1	0	0	1	0	5	1	0	0	2	0	7	3	0	1	10	1	1	0	5	5	3	4	2	0	7	0	0	0	0	0	1	0	1	0	0	0	0	0	7	0	2	5	2
OTU_1709	2	0	23	274	15	0	2	10	1	0	2	0	9	5	4	0	1	69	0	0	186	0	10	23	39	39	13	2	10	20	41	12	2	0	14	39	15	9	1	4	0	32	4	6	98	2	33	12	23
OTU_171	77	162	500	333	193	38	517	195	227	341	48	52	139	0	282	401	486	2193	344	104	162	118	204	193	142	448	343	613	845	160	65	338	74	26	263	101	250	13	543	16	1	271	146	59	525	788	63	327	261
OTU_1710	0	0	0	6	0	0	0	0	0	0	0	0	0	1	0	0	0	0	0	0	4	0	0	0	0	0	0	1	0	0	1	0	0	0	3	0	0	0	0	0	0	0	0	0	0	0	0	0	0
OTU_1711	4	2	3	4	0	0	0	1	0	0	2	0	0	0	0	2	5	5	1	0	6	0	0	2	2	0	0	0	0	0	2	1	0	0	4	3	0	0	0	4	0	5	1	0	3	0	13	32	18
OTU_1712	0	0	0	0	0	0	0	0	0	0	5	0	0	0	2	0	0	0	0	0	2	0	0	0	0	0	0	0	0	0	0	2	0	0	0	0	0	0	0	0	0	0	0	0	2	0	0	1	0
OTU_1713	13	0	0	7	0	0	0	0	0	0	1	1	0	0	2	0	1	1	0	0	7	0	0	0	2	1	0	1	0	1	1	0	0	0	0	0	1	0	0	0	0	0	0	0	9	0	1	2	1
OTU_1714	1	0	0	2	0	0	0	0	0	0	1	0	0	0	0	0	0	3	0	0	4	0	0	2	0	0	0	0	0	0	2	1	1	2	0	3	0	0	0	0	0	0	0	0	0	0	0	0	0
OTU_1715	0	0	0	0	0	0	0	0	0	0	0	0	0	0	0	0	0	0	0	0	0	0	0	0	0	0	0	0	0	0	0	0	0	0	0	0	0	0	0	0	0	0	0	0	0	0	0	0	0
OTU_1716	0	0	0	0	0	0	0	0	0	0	0	0	0	0	0	0	0	0	1	0	0	0	0	0	0	0	0	0	0	0	0	0	0	0	0	0	0	0	0	0	0	0	0	0	0	0	0	0	0
OTU_1717	4	0	1	0	0	0	0	0	0	0	0	0	0	0	0	0	0	0	0	1	1	0	0	0	0	0	1	0	0	0	0	0	0	1	0	0	0	0	0	0	0	0	0	0	1	0	0	0	0
OTU_1718	0	0	0	0	0	0	0	0	0	5	1	2	0	0	1	0	0	0	0	0	0	0	0	0	0	0	0	18	0	0	0	0	7	0	0	0	0	0	8	0	0	0	0	0	0	12	0	0	0
OTU_1719	0	0	0	0	0	0	0	0	0	0	0	0	0	0	0	0	0	0	0	0	0	0	0	0	0	0	0	0	0	0	0	0	0	0	0	0	0	0	0	0	0	0	0	0	0	0	0	0	0
OTU_172	78	222	258	259	138	0	1	0	128	337	95	103	0	0	4	916	4	0	112	88	1	0	1089	0	123	382	652	57	120	0	0	0	19	1	0	0	0	0	0	0	0	0	2	2	1287	0	5	0	1
OTU_1720	3	4	0	0	0	2	1	0	11	25	0	1	12	4	1	0	0	0	15	0	1	1	0	5	0	0	0	12	10	2	34	1	0	0	19	2	1	0	0	0	0	0	0	0	1	0	17	18	16
OTU_1721	0	0	0	0	0	0	0	0	0	0	0	0	0	0	0	0	0	1	0	0	0	0	0	0	0	0	0	0	0	0	0	0	0	0	0	0	0	0	0	0	0	0	0	0	9	0	5	0	0
OTU_1722	0	0	0	0	0	0	0	0	0	0	0	0	0	0	0	0	0	0	0	0	0	0	0	0	0	0	0	0	0	0	0	0	0	0	0	0	0	0	0	0	0	0	0	0	0	0	0	0	0
OTU_1723	0	0	1	3	0	0	0	0	0	0	0	0	0	0	0	0	0	0	0	1	0	0	0	0	0	0	0	0	0	0	0	0	0	0	0	0	0	0	0	0	0	0	0	1	0	0	0	0	1
OTU_1724	0	0	0	0	0	0	0	0	0	0	0	0	0	0	0	0	0	0	0	0	0	0	0	0	0	0	0	0	0	0	0	0	0	0	0	0	0	0	0	0	0	0	0	0	0	0	0	0	0
OTU_1725	0	0	0	0	0	0	0	0	0	0	0	0	0	0	0	0	0	1	0	0	0	0	0	0	0	1	0	0	0	0	0	1	0	0	0	0	0	0	0	0	0	0	0	0	0	0	0	0	0
OTU_1726	0	0	0	0	0	0	0	0	0	0	0	0	0	0	0	0	0	0	0	0	0	0	0	0	0	0	0	2	0	0	3	0	0	0	0	0	0	0	0	0	0	0	0	0	0	0	0	0	0
OTU_1727	0	0	0	0	0	0	0	0	0	0	0	0	0	0	0	0	0	0	0	0	0	0	0	0	0	0	0	0	0	0	0	0	0	0	0	0	0	0	0	0	0	0	0	0	0	0	0	0	0
OTU_1728	0	0	0	0	0	1	0	0	5	12	0	1	1	2	0	0	0	0	2	0	0	1	0	0	0	0	0	5	3	2	8	1	0	0	5	0	0	0	0	0	0	0	0	0	0	2	0	4	0
OTU_1729	6	0	0	0	0	0	3	0	0	0	0	0	0	0	0	0	0	0	0	1	0	1	0	0	0	0	0	3	4	0	4	3	0	0	2	0	0	0	0	1	0	0	0	0	0	3	0	0	0
OTU_173	828	816	2	1	0	368	475	462	351	199	621	244	216	228	855	761	1564	1158	128	6	516	708	2	333	1	3	1	671	727	462	638	1369	589	18	710	203	727	95	232	190	5	230	55	1	6	874	577	2780	1527
OTU_1730	0	0	0	0	0	0	0	0	0	0	0	0	0	0	0	0	0	0	0	0	0	0	0	0	0	0	0	0	0	0	0	0	0	0	0	0	0	0	0	0	0	0	0	0	0	0	0	0	0
OTU_1731	0	0	0	0	0	0	0	0	0	14	0	0	0	0	0	0	0	0	1	0	0	0	0	0	0	0	0	0	0	1	0	0	3	0	0	0	3	0	1	5	0	0	0	0	27	0	0	8	1
OTU_1732	0	1	95	27	2	0	36	2	40	21	0	0	0	0	1	129	12	0	154	2	2	0	58	0	3	319	45	0	1	0	0	1	54	19	0	0	12	0	0	0	0	0	0	0	3	210	53	14	1
OTU_1733	0	0	0	0	0	0	0	0	0	0	0	0	0	0	0	0	0	0	1	0	0	0	0	0	0	0	0	0	0	0	0	0	14	1	0	1	0	0	5	0	0	0	0	0	0	4	24	3	0
OTU_1734	0	0	0	0	0	0	0	0	0	0	0	1	0	0	2	2	1	2	0	0	0	0	0	0	0	1	0	0	0	0	0	0	0	0	0	0	0	0	0	1	0	2	0	0	0	0	1	0	4
OTU_1735	0	0	0	0	0	0	0	0	0	0	0	0	0	0	0	0	0	0	0	0	0	0	0	0	1	0	0	0	0	0	0	0	0	0	0	0	0	0	1	0	0	0	0	0	0	0	0	0	0
OTU_1736	0	0	2	2	0	0	3	0	2	1	0	0	0	0	0	5	0	0	9	0	0	0	0	0	0	19	3	0	0	0	0	0	1	1	0	0	2	0	0	0	0	0	0	0	0	45	0	0	0
OTU_1737	4	1	0	0	0	0	0	0	1	0	3	0	0	0	0	0	1	0	0	0	0	1	0	0	0	0	0	0	0	1	0	0	0	0	0	0	0	0	0	0	0	0	0	0	3	0	0	0	0
OTU_1738	0	0	0	0	0	0	0	0	0	0	0	0	0	0	0	0	0	0	0	0	0	0	0	0	0	0	0	0	0	0	0	0	0	0	0	0	0	0	0	0	0	0	0	0	0	0	0	0	0
OTU_1739	0	0	0	0	0	0	0	0	0	0	0	0	0	0	0	0	0	0	0	0	0	0	0	0	0	0	0	0	0	0	0	0	0	0	0	0	0	0	0	0	0	0	0	0	0	0	0	0	0
OTU_174	0	0	0	1	0	1	0	1	1	7	4	0	0	0	3	0	5	3	6	0	9	110	0	0	0	0	0	1	6	0	4	887	5	0	0	3	0	0	11	0	1	3	1	0	0	0	15	46	42
OTU_1740	0	0	0	0	0	0	0	0	0	0	0	0	0	0	0	0	0	0	0	0	0	0	0	0	0	0	0	0	0	0	0	0	0	0	0	0	0	0	0	0	0	0	0	0	0	0	0	0	0
OTU_1741	0	0	0	0	0	0	0	0	0	0	0	0	0	0	0	0	0	0	0	0	0	0	0	0	0	0	0	0	0	0	0	0	0	0	0	0	0	0	0	0	0	0	0	0	0	0	0	0	0
OTU_1742	0	0	5	4	4	0	2	0	0	3	0	0	0	0	0	12	0	0	4	0	6	0	0	0	0	1	0	0	0	0	0	3	0	0	0	0	0	0	0	0	2	0	0	0	0	0	0	2	0
OTU_1743	0	0	0	0	0	0	0	0	1	0	0	0	0	0	0	2	0	0	1	1	0	0	0	0	0	0	0	0	0	0	0	0	0	0	0	0	0	0	0	0	0	0	0	0	0	5	0	0	0
OTU_1744	0	0	0	20	2	0	0	0	0	0	0	0	0	0	0	0	1	0	0	2	3	0	2	0	0	0	4	0	0	1	0	0	2	1	0	3	4	23	0	0	2	1	1	6	3	0	0	0	0
OTU_1745	0	0	0	0	0	0	0	0	0	0	0	0	0	0	0	0	0	0	0	0	0	0	0	0	0	0	0	0	0	0	0	0	0	0	0	0	0	0	0	0	0	0	0	0	0	0	0	0	0
OTU_1746	0	0	0	0	0	0	0	0	0	0	0	0	0	0	0	0	0	0	0	0	0	0	0	0	0	0	0	0	0	0	0	0	5	2	0	0	0	0	0	0	0	0	1	0	0	0	0	0	0
OTU_1747	0	2	0	1	0	0	0	0	0	1	1	0	0	0	0	4	0	0	0	0	0	0	2	0	0	0	0	0	0	0	0	0	0	0	0	0	0	0	0	0	0	0	0	0	4	0	0	0	0
OTU_1748	0	0	0	0	0	0	0	0	0	0	0	0	0	0	0	0	0	0	0	0	0	0	0	0	0	0	0	0	0	0	1	0	0	0	0	0	0	0	0	0	0	0	0	0	0	0	0	0	0
OTU_1749	0	0	0	0	0	0	0	0	0	0	0	0	0	0	0	0	0	0	0	0	0	13	0	0	0	0	0	0	0	0	0	20	8	4	0	0	0	0	6	0	0	0	0	0	0	0	0	0	0
OTU_175	45	211	334	382	313	181	19	14	83	54	154	71	19	16	37	61	34	500	81	424	52	20	388	36	94	137	382	5	17	88	20	73	37	1	61	2	2	0	62	1	16	34	312	189	216	89	80	7	67
OTU_1750	0	0	0	0	0	0	0	0	0	0	0	0	0	0	0	0	0	0	0	0	0	0	0	0	0	0	0	0	0	0	0	0	0	0	0	0	0	0	0	0	0	0	0	0	2	0	0	1	1
OTU_1751	16	13	7	11	5	0	7	4	6	3	6	10	5	4	4	9	33	10	7	3	45	0	0	0	3	9	5	26	17	4	10	2	4	13	22	1	8	5	0	2	0	4	0	2	30	5	11	7	4
OTU_1752	0	0	0	34	16	1	1	0	0	0	0	4	0	0	0	6	0	3	0	7	6	0	0	0	0	0	0	0	0	0	0	0	0	0	0	0	0	0	0	0	0	0	0	0	0	0	1	0	0
OTU_1753	8	6	4	29	6	7	1	0	3	0	3	1	0	0	5	9	5	8	3	0	48	0	2	0	8	22	7	3	3	0	3	9	4	1	8	3	0	0	1	1	0	0	0	2	43	4	4	0	4
OTU_1754	0	0	0	0	0	1	0	0	0	0	0	0	0	0	0	0	0	0	0	0	0	0	0	0	1	0	1	0	0	0	0	0	0	0	0	0	0	0	0	0	0	0	0	0	0	0	0	0	0
OTU_1755	0	0	1	1	1	1	0	0	0	1	3	0	0	1	0	0	1	0	0	0	1	0	0	0	0	0	0	3	1	1	0	0	0	0	0	0	0	0	0	1	0	2	0	0	0	0	0	0	0
OTU_1756	0	0	0	9	0	0	0	0	0	0	0	0	0	0	0	0	1	0	0	0	3	0	0	0	1	2	0	0	1	0	0	0	0	0	0	0	1	0	0	0	0	0	0	0	0	0	0	0	0
OTU_1757	1	2	0	2	1	3	1	2	2	1	2	0	1	0	0	2	0	0	1	6	2	1	1	0	0	4	1	2	0	0	0	2	0	0	0	3	4	2	2	1	6	0	9	1	1	0	8	1	2
OTU_1758	0	0	1	0	0	1	0	0	0	0	2	0	0	0	1	1	0	0	0	4	0	0	0	0	0	0	2	0	0	0	0	0	0	0	0	0	0	0	0	0	1	0	0	22	0	0	0	0	0
OTU_1759	0	0	0	0	0	0	0	0	0	0	0	0	0	0	0	0	0	0	0	0	0	0	0	0	0	0	1	0	0	0	0	0	0	0	2	0	0	0	0	0	0	0	0	0	1	0	0	0	0
OTU_176	20	543	1	1	0	139	77	49	225	225	1262	111	0	3	2179	78	1188	1138	111	329	78	6	1	1	3	1	1	46	35	1	3	243	225	67	0	339	416	83	1	2	0	2	1	48	487	213	125	19	73
OTU_1760	0	0	5	0	0	2	0	0	1	3	0	7	0	0	0	0	0	13	2	2	0	0	1	0	0	1	0	0	0	0	0	5	1	1	0	0	2	0	0	0	0	0	5	3	0	3	10	0	0
OTU_1761	0	0	0	0	0	0	0	0	0	0	0	0	0	0	0	0	0	0	0	0	0	0	0	0	0	0	0	0	0	0	0	0	11	0	0	0	0	0	0	0	0	0	0	4	20	0	0	68	9
OTU_1762	0	0	0	3	0	0	0	0	0	0	0	0	0	0	0	0	0	0	0	0	0	0	0	0	0	0	0	0	0	0	0	0	0	0	0	0	0	0	0	0	0	0	0	0	0	0	0	0	0
OTU_1763	0	0	0	0	0	0	0	0	0	0	0	0	0	0	0	0	0	0	0	0	0	0	0	0	0	0	0	0	0	0	0	0	0	0	0	0	0	0	0	0	0	0	0	0	0	0	0	0	0
OTU_1764	5	0	1	6	2	0	0	0	0	0	2	0	0	0	0	0	2	1	0	0	1	1	1	0	0	1	0	0	0	0	0	2	0	0	1	2	0	0	0	1	0	1	0	0	7	0	1	13	3
OTU_1765	0	0	0	0	0	0	0	0	0	0	0	2	0	0	0	0	0	0	0	0	0	0	0	0	0	0	2	0	0	0	0	0	0	0	0	0	0	0	1	0	0	0	0	0	0	0	0	0	0
OTU_1766	0	0	0	0	0	0	0	0	0	0	0	0	1	0	0	0	0	0	0	0	0	0	0	0	0	0	0	0	0	0	0	0	0	0	0	1	0	0	0	0	0	0	0	0	0	0	0	0	0
OTU_1767	0	1	0	1	0	0	0	0	0	0	2	0	0	0	0	1	0	0	0	0	0	0	0	0	0	0	0	0	0	0	0	0	0	0	0	0	0	0	0	0	0	0	1	0	0	0	0	0	0
OTU_1768	0	0	2	0	0	0	0	0	0	0	0	0	0	0	0	1	0	2	0	0	0	0	0	0	0	0	0	0	0	0	0	0	0	0	0	0	0	0	0	0	0	2	0	1	4	0	0	0	0
OTU_1769	1	0	0	1	0	0	0	0	0	0	0	0	0	0	0	0	0	0	0	0	2	0	0	0	0	1	0	0	0	0	0	0	0	0	0	0	0	0	0	0	0	0	0	0	0	0	0	0	0
OTU_177	170	492	44	68	26	75	37	88	101	230	511	273	54	6	117	348	142	129	110	260	694	105	82	105	35	37	62	105	88	52	30	325	108	4	88	114	259	83	91	138	14	64	318	101	1165	191	117	82	163
OTU_1770	0	0	1	0	0	0	2	0	2	0	0	0	0	2	0	0	0	1	0	0	0	0	0	0	0	0	2	0	1	0	0	0	0	0	0	0	0	0	0	0	0	0	0	0	1	0	5	0	1
OTU_1771	0	3	162	191	65	3	0	0	58	57	8	19	31	0	1	2	3	66	19	0	0	0	51	16	27	50	264	8	37	39	11	0	5	11	27	7	57	5	0	2	7	18	435	43	358	0	32	25	33
OTU_1772	0	0	0	0	0	0	0	0	0	0	0	0	0	0	0	0	0	0	0	0	0	0	0	0	0	0	0	0	0	0	0	0	0	0	0	0	0	0	0	0	0	0	0	0	0	0	0	0	0
OTU_1773	0	0	0	0	0	0	0	0	0	0	0	0	0	0	0	2	0	0	0	0	0	0	0	0	0	0	0	0	0	0	0	0	0	0	0	0	0	0	0	0	0	0	0	0	0	0	0	0	0
OTU_1774	0	0	0	1	0	0	2	0	1	0	0	0	0	0	0	0	0	0	1	0	0	0	0	0	0	0	0	0	0	1	1	0	0	0	1	0	0	0	0	1	0	0	0	0	0	0	0	0	0
OTU_1775	0	0	0	0	0	0	2	1	0	0	0	0	0	0	0	0	0	0	0	0	0	0	0	0	0	0	0	0	0	0	0	0	0	1	0	0	0	0	0	0	0	0	0	0	0	0	0	0	0
OTU_1776	0	0	0	0	0	0	0	0	0	0	0	0	0	0	0	0	0	0	0	0	0	0	0	0	0	1	0	0	0	0	0	0	0	0	0	0	0	0	0	0	0	0	0	0	0	0	0	0	0
OTU_1777	0	1	0	0	0	0	0	0	1	0	0	0	0	0	0	0	0	0	0	0	0	0	0	0	0	0	0	0	0	0	0	0	0	0	0	0	0	0	0	0	0	0	0	0	0	0	0	0	0
OTU_1778	0	0	0	0	0	0	0	0	0	0	0	0	0	0	0	0	0	0	0	0	0	0	0	0	0	0	0	0	0	0	0	0	0	0	0	0	0	0	0	0	0	0	0	0	0	0	0	0	0
OTU_1779	0	0	0	0	0	1	1	0	2	2	0	0	0	12	0	1	0	1	3	0	0	0	0	0	0	1	0	1	5	1	0	0	6	0	2	1	0	0	1	0	0	0	0	0	1	8	0	2	0
OTU_178	18	168	485	36	7	319	111	120	287	79	1698	646	114	4	380	386	754	53	116	1255	685	0	167	377	117	25	299	106	14	0	5	1	10	2	3	3	8	42	17	73	58	232	751	130	645	3	11	49	99
OTU_1780	0	0	0	0	0	2	0	0	0	0	0	0	15	0	1	0	0	0	34	0	0	0	0	26	0	0	0	2	0	0	0	0	0	0	0	0	0	0	0	0	0	0	0	0	0	0	0	0	0
OTU_1781	0	0	0	1	0	0	0	0	0	2	2	0	2	0	0	0	0	0	0	3	3	0	2	2	0	8	2	0	0	0	0	0	0	1	0	6	0	2	0	0	0	0	0	2	3	0	3	1	1
OTU_1782	0	0	0	0	0	0	0	0	0	0	0	0	0	0	0	0	0	0	0	0	0	0	0	0	0	0	0	0	0	0	0	1	0	0	0	0	0	0	0	0	0	0	0	0	0	0	0	0	0
OTU_1783	0	0	0	1	2	0	0	0	0	0	0	1	0	0	1	0	1	4	3	0	2	0	0	0	0	1	0	0	0	0	0	0	0	0	0	1	0	0	0	0	0	0	0	0	1	0	0	0	0
OTU_1784	0	2	2	11	2	0	0	0	0	0	0	1	0	0	0	0	0	0	9	1	1	0	6	0	1	6	6	0	1	0	0	0	0	0	0	0	0	0	0	0	0	1	23	0	0	0	1	0	0
OTU_1785	0	0	1	1	1	0	0	0	0	0	0	0	0	0	0	0	0	0	0	0	1	0	0	0	0	0	1	0	0	0	0	0	0	0	0	0	0	1	0	0	0	0	2	1	0	0	0	0	0
OTU_1786	1	0	0	0	2	0	0	0	0	2	0	0	2	0	1	0	0	1	0	1	8	0	1	1	0	0	0	0	2	0	0	0	0	0	0	2	1	0	0	0	0	0	0	2	1	0	0	3	2
OTU_1787	0	2	2	9	3	0	0	0	0	0	0	0	0	0	0	5	1	0	3	3	3	0	1	0	1	1	0	0	0	0	0	0	0	1	0	1	5	0	0	0	0	1	2	1	4	0	2	1	0
OTU_1788	0	0	0	1	0	0	0	0	0	0	0	0	0	0	0	0	0	0	0	0	0	0	0	0	0	0	0	0	0	0	0	0	0	0	0	0	0	0	0	0	0	0	0	0	0	0	0	0	0
OTU_1789	0	0	0	0	0	0	0	0	0	0	0	0	0	0	0	0	0	0	0	0	0	0	0	0	0	0	0	0	0	0	0	0	0	0	0	0	0	0	0	0	0	0	0	0	5	0	0	1	0
OTU_179	0	1050	433	793	219	21	137	201	701	804	1612	905	33	4	90	762	1914	180	363	914	622	3	548	16	243	301	349	171	162	0	38	30	50	1	0	530	607	281	42	12	2	383	427	289	994	86	148	152	338
OTU_1790	0	0	0	0	0	0	0	0	0	0	0	0	0	0	0	0	1	1	1	0	0	0	0	0	0	2	0	0	1	0	0	0	0	0	0	0	0	0	0	0	0	0	0	0	2	0	0	0	0
OTU_1791	0	0	0	0	0	0	0	0	0	0	0	0	0	0	0	0	0	0	0	0	0	0	0	0	0	0	0	0	0	0	0	0	0	0	0	0	0	0	0	0	0	0	1	0	1	0	0	0	0
OTU_1792	0	0	0	0	0	0	0	0	0	0	0	0	0	0	0	0	0	0	0	0	2	0	0	0	0	0	0	0	0	0	0	0	0	0	0	0	0	0	0	0	0	0	0	0	0	0	0	0	0
OTU_1793	0	0	0	0	0	0	0	0	0	0	0	0	0	0	0	0	0	0	0	0	0	0	0	0	0	0	0	0	0	0	0	0	0	0	0	0	0	0	0	0	0	0	0	0	0	0	0	0	0
OTU_1794	0	1	0	0	0	0	0	0	0	0	0	0	0	0	0	0	0	0	0	0	0	0	0	0	0	0	0	0	0	0	0	0	0	0	0	4	0	0	0	0	0	0	0	0	0	0	0	5	0
OTU_1795	0	0	0	0	0	0	0	0	0	0	0	0	0	0	0	0	0	0	0	0	3	0	0	0	0	0	0	0	0	0	0	0	0	0	0	0	0	0	0	0	1	0	0	1	0	0	0	0	0
OTU_1796	2	7	0	31	0	0	0	0	5	3	13	5	2	0	2	7	0	2	2	5	11	0	3	0	17	1	29	0	0	2	4	0	0	0	0	0	0	7	0	0	0	0	0	0	2	0	1	0	0
OTU_1797	2	0	0	0	0	0	0	0	0	0	0	0	0	0	0	0	0	0	0	0	1	0	1	0	0	1	0	0	0	1	0	0	0	0	1	0	2	0	0	0	0	0	1	1	0	0	0	0	2
OTU_1798	0	0	0	0	0	0	0	0	1	0	0	0	0	0	0	0	0	0	0	0	0	0	0	0	0	0	0	0	0	0	0	2	0	0	0	0	0	0	0	0	0	0	3	0	0	0	0	0	0
OTU_1799	0	0	0	2	0	0	0	0	0	0	0	0	0	0	0	1	0	0	0	0	0	0	0	0	0	0	0	0	0	0	0	0	0	0	0	0	0	0	0	0	0	0	3	0	0	0	0	0	0
OTU_18	1	8	15	30	2	714	319	283	10685	12536	378	113	2004	10650	344	76	101	410	3808	767	45	9433	4	879	11	13	9	12458	3259	5133	9270	1632	56	21	4648	36	5	15	3251	1153	10	28	27	0	33	1248	3393	11260	6853
OTU_180	0	0	0	0	0	0	1	0	0	0	0	0	0	0	0	0	0	0	0	0	0	0	0	0	0	0	0	0	0	0	0	0	0	0	0	0	0	0	0	0	0	0	0	8	1	0	0	0	0
OTU_1800	0	0	2	0	5	0	0	0	0	0	0	0	0	0	0	0	0	0	3	1	2	0	2	0	3	3	5	0	0	0	0	0	0	0	0	1	0	0	0	1	0	1	35	0	0	0	0	0	0
OTU_1801	0	0	0	1	0	0	0	0	0	1	4	0	0	0	0	1	0	0	0	1	3	0	0	0	0	0	0	1	1	0	0	0	0	0	0	2	0	0	0	0	0	0	0	2	1	0	0	0	0
OTU_1802	0	0	0	0	0	0	0	0	0	0	2	1	0	0	0	4	1	0	0	0	0	0	0	0	0	0	0	0	0	0	0	0	0	0	0	0	0	0	0	0	0	0	0	0	0	0	0	0	0
OTU_1803	0	0	0	0	0	0	0	0	0	1	0	0	0	0	0	0	0	0	1	0	2	0	0	0	0	0	0	0	0	0	0	0	0	0	0	1	0	1	0	0	0	0	1	3	3	0	2	0	1
OTU_1804	0	0	1	3	0	0	0	0	0	0	0	0	0	0	0	1	0	3	0	0	4	0	2	0	1	2	2	0	0	0	0	0	0	0	0	0	0	0	0	0	0	0	0	1	1	0	0	0	0
OTU_1805	0	0	0	0	0	0	0	0	0	0	0	0	1	0	0	0	0	0	0	0	4	0	0	0	0	0	0	0	0	0	0	0	1	0	0	0	0	0	0	0	1	0	5	4	0	0	0	0	0
OTU_1806	0	0	2	0	0	0	0	0	0	0	0	0	0	0	0	0	0	3	0	0	0	0	9	0	1	8	2	0	0	0	0	0	0	0	0	0	0	0	0	0	0	0	0	0	0	0	0	0	0
OTU_1807	0	0	1	3	0	0	0	0	0	0	1	0	0	0	0	0	0	0	0	0	3	0	0	0	0	2	2	0	0	0	0	0	0	0	0	0	0	0	0	0	0	0	13	0	0	0	0	0	0
OTU_1808	0	0	0	0	0	0	0	0	0	0	0	0	0	0	0	0	0	0	3	1	3	3	2	0	0	0	2	0	0	0	0	0	0	0	0	0	2	0	0	0	0	2	5	2	1	0	0	0	0
OTU_1809	0	0	0	0	0	0	0	0	0	0	0	0	0	0	0	0	0	0	0	0	0	0	0	0	0	0	0	0	0	0	0	0	0	0	0	0	0	0	0	0	0	0	0	0	0	0	0	0	0
OTU_181	784	458	18	0	0	37	20	28	2	1	162	14	71	43	87	12	4	0	2	147	0	140	17	14	41	6	50	168	83	111	36	25	459	66	175	0	112	8	44	20	0	2	0	1	0	1052	220	1045	686
OTU_1810	3	4	30	22	4	1	7	4	1	1	3	17	1	1	7	22	8	4	13	8	51	1	2	4	0	27	28	6	27	0	5	3	1	3	0	122	20	1	0	1	16	59	491	45	28	2	24	1	7
OTU_1811	1	0	0	0	0	0	0	0	0	2	0	2	0	0	0	0	0	0	0	0	0	0	0	0	0	0	0	0	0	0	0	0	0	0	0	0	0	0	0	0	1	0	0	1	2	0	0	0	0
OTU_1812	0	0	1	5	2	0	0	0	0	2	0	0	0	0	0	0	0	1	0	0	4	0	9	0	6	5	0	0	0	0	0	0	0	0	0	0	0	0	0	0	0	0	0	1	3	0	0	0	0
OTU_1813	0	1	1	1	1	0	0	0	0	0	0	0	0	0	0	0	0	0	0	0	0	0	1	0	0	0	0	0	0	0	0	0	0	0	0	0	0	0	0	0	0	0	9	0	0	0	1	0	0
OTU_1814	0	3	7	18	18	0	0	0	1	0	0	0	0	0	0	1	0	2	0	1	13	0	4	0	2	1	6	1	0	0	0	0	0	0	0	6	0	4	0	0	6	1	3	7	13	0	0	1	0
OTU_1815	0	0	0	0	0	0	0	0	0	0	0	0	0	0	0	0	0	0	0	0	0	0	0	0	0	0	0	0	0	0	0	0	0	0	0	0	0	0	0	0	0	0	0	0	0	0	0	0	0
OTU_1816	0	0	0	0	0	0	0	0	0	0	0	0	0	0	0	0	0	0	0	0	0	0	0	0	0	0	1	0	0	0	0	0	0	0	0	0	0	0	0	0	0	0	0	0	0	0	0	0	0
OTU_1817	0	0	0	1	0	0	0	0	0	0	0	1	0	0	0	0	0	0	0	0	0	0	0	0	0	0	0	0	0	0	0	0	0	0	0	0	0	4	0	0	0	0	0	1	2	0	0	0	0
OTU_1818	0	0	0	0	0	0	0	0	0	0	0	0	0	0	0	0	0	0	0	0	0	0	0	0	0	0	0	0	0	0	0	0	0	0	0	0	0	0	0	0	0	0	0	0	0	0	0	0	0
OTU_1819	0	5	0	0	1	0	0	0	0	0	0	1	0	0	0	2	0	0	1	1	2	0	0	0	0	0	4	0	0	0	0	0	0	0	0	12	0	0	0	0	1	0	8	4	2	0	0	0	0
OTU_182	4	1	1	29	5	1	0	0	5	4	3	4	1	0	1	3	1	1	0	2	36	0	0	3	0	3	6	0	0	0	0	1	1	1	0	5	2	0	11	0	8	24	99	12	10	0	0	2	1
OTU_1820	0	0	2	0	0	0	0	0	0	0	0	0	0	0	0	0	0	0	0	0	0	0	1	0	0	1	1	0	0	0	0	0	0	0	0	0	0	0	0	0	0	0	0	0	0	0	0	0	0
OTU_1821	0	0	0	0	0	0	0	0	0	0	0	0	0	0	0	0	0	1	0	0	0	0	0	0	0	0	0	0	0	0	0	0	0	0	0	0	0	0	0	0	0	0	0	0	2	0	0	0	0
OTU_1822	0	0	0	3	0	0	0	0	0	0	0	0	0	0	0	5	0	0	0	0	0	0	0	0	0	0	0	0	0	0	0	0	0	0	0	0	0	0	0	0	2	0	0	0	0	0	0	0	0
OTU_1823	2	0	2	6	1	0	3	0	0	0	1	3	0	0	0	15	0	0	0	0	5	0	0	0	1	2	1	0	0	0	3	0	0	1	0	0	1	0	0	0	23	0	0	1	0	0	0	0	0
OTU_1824	0	0	0	0	0	0	0	0	0	0	0	0	0	0	0	0	0	0	0	0	0	0	0	0	0	0	0	0	0	0	0	0	0	0	0	0	0	0	0	0	0	0	1	0	0	0	0	0	0
OTU_1825	0	0	0	0	0	0	0	0	0	1	0	0	0	0	0	0	0	0	0	0	0	0	0	0	0	0	0	0	0	0	0	0	0	0	0	0	0	0	0	0	0	0	0	0	0	0	0	0	0
OTU_1826	0	0	0	0	0	0	0	0	0	0	0	0	0	0	0	0	0	0	1	0	0	0	2	0	0	0	0	0	0	0	0	0	0	0	0	0	0	0	0	0	0	0	3	0	0	0	0	0	0
OTU_1827	0	2	2	13	0	0	0	0	0	1	0	0	0	0	0	0	0	0	0	0	7	0	0	0	0	3	2	0	0	0	2	0	0	0	0	10	2	0	0	0	0	0	4	6	2	0	0	0	0
OTU_1828	1	0	0	1	0	0	0	0	3	1	2	0	3	0	2	0	0	1	0	1	1	0	2	0	1	0	3	2	2	0	0	0	0	0	4	8	4	1	0	0	0	0	2	1	0	0	0	1	5
OTU_1829	0	3	17	15	40	0	0	0	12	10	0	1	0	0	0	19	0	30	8	0	83	0	6	0	2	1	0	0	0	0	0	0	1	0	0	0	0	1	0	1	0	0	0	1	0	1	0	0	0
OTU_183	0	0	0	0	0	2264	1743	1874	2	0	0	0	0	0	2	0	3	1	0	0	0	0	0	0	0	0	0	7	3	1	2	1	3	1	0	1	0	0	0	0	0	0	0	0	0	3	0	1	0
OTU_1830	0	0	0	0	0	0	0	0	0	0	0	0	0	0	0	0	0	0	0	0	1	0	0	0	0	0	1	0	0	0	0	0	0	0	0	2	2	0	0	0	0	0	10	7	0	0	0	1	0
OTU_1831	0	0	0	0	0	0	0	0	0	0	0	0	0	0	0	0	0	0	0	0	0	0	0	0	0	0	0	0	0	0	0	0	0	0	0	0	0	0	0	0	0	0	0	0	2	0	0	0	0
OTU_1832	0	0	0	0	0	0	0	0	0	0	0	0	0	0	0	0	0	0	0	0	0	0	0	0	0	0	0	0	0	0	0	0	0	0	0	0	0	0	0	0	0	0	0	0	0	0	0	0	0
OTU_1833	0	2	0	1	0	0	0	0	0	0	0	0	0	0	0	0	0	0	0	1	0	0	0	0	0	0	0	0	0	0	0	0	2	0	0	0	0	0	0	0	0	0	20	0	0	0	0	0	0
OTU_1834	0	0	0	0	0	0	0	0	0	0	0	0	0	0	0	0	0	0	0	0	0	0	0	0	0	0	0	0	0	0	0	0	0	0	0	0	0	0	0	0	0	0	0	0	0	0	0	0	0
OTU_1835	0	0	0	0	0	0	0	0	3	0	0	0	0	0	0	0	0	0	0	0	0	0	0	0	0	0	0	0	0	0	0	0	0	0	0	0	0	0	0	0	0	0	1	0	0	0	0	0	0
OTU_1836	0	0	0	0	0	0	0	0	0	0	0	0	0	0	0	0	0	0	0	0	0	0	0	0	0	0	0	0	0	0	0	0	0	0	0	0	0	0	0	0	0	0	1	0	0	0	0	0	0
OTU_1837	0	0	0	0	0	0	0	0	0	0	0	0	0	0	0	0	0	0	0	0	0	0	0	0	0	0	0	0	0	0	0	0	0	0	0	0	0	0	0	0	0	0	0	0	0	0	0	0	0
OTU_1838	0	0	0	0	0	0	0	0	0	0	0	0	0	0	0	0	0	0	0	0	0	0	0	0	0	0	0	0	0	0	0	0	0	0	0	0	0	0	0	0	0	0	2	0	0	0	0	0	0
OTU_1839	0	0	0	0	0	0	0	0	0	0	0	0	0	0	0	0	0	0	0	0	0	0	0	0	0	0	0	0	0	0	0	0	0	0	0	2	0	0	0	0	0	0	1	2	0	0	0	0	2
OTU_184	86	0	1028	1327	375	6	0	0	2	1	0	0	0	0	3	1	2	273	0	0	261	0	76	0	557	829	916	3	0	1	0	0	5	13	0	1096	666	11	28	2	115	834	3100	6	0	1	0	50	168
OTU_1840	0	0	0	0	0	0	0	0	0	0	0	2	0	0	0	0	0	0	0	0	0	0	0	0	0	0	0	0	0	0	0	0	0	0	0	0	1	0	0	0	0	0	0	1	0	0	0	0	0
OTU_1841	0	0	0	0	0	0	0	0	0	0	0	0	0	0	0	0	0	0	0	0	0	0	0	0	0	0	0	0	0	0	0	0	0	0	0	0	0	0	0	0	0	0	0	0	0	0	0	0	0
OTU_1842	0	1	0	0	0	0	0	0	0	2	0	0	0	0	0	0	0	6	0	0	6	0	0	0	0	0	0	0	0	0	0	0	0	0	0	0	0	0	0	0	0	0	0	2	0	0	0	0	0
OTU_1843	0	2	1	0	0	0	0	0	0	0	0	0	0	0	0	0	0	0	1	0	0	0	2	0	0	4	2	0	0	0	0	0	0	0	0	0	1	0	0	0	0	0	16	1	0	0	0	0	2
OTU_1844	0	0	0	0	0	0	0	0	3	0	0	1	0	0	0	0	0	2	0	0	2	0	0	0	0	0	0	0	0	0	0	0	0	0	0	0	0	0	0	0	0	0	1	0	1	0	0	0	0
OTU_1845	0	0	0	0	0	0	0	0	0	0	0	0	0	0	0	0	0	0	0	0	0	0	0	0	0	0	0	0	1	0	0	0	0	0	0	0	0	0	0	0	0	2	0	0	0	0	0	0	0
OTU_1846	0	0	0	0	0	0	0	0	0	0	0	0	0	0	0	0	0	0	0	0	0	0	0	0	0	0	0	0	0	0	0	0	0	0	0	0	0	0	0	0	0	0	0	0	0	0	0	0	0
OTU_1847	0	0	0	0	0	0	0	0	0	0	0	0	0	0	0	0	0	0	0	0	0	0	0	0	0	0	0	0	0	0	0	0	0	0	0	1	0	0	0	0	0	0	0	0	0	0	0	0	0
OTU_1848	0	0	3	0	1	1	0	0	1	0	0	0	0	0	0	1	0	0	1	2	5	0	5	0	0	11	13	0	0	0	0	0	0	2	0	0	0	0	0	0	21	15	96	1	1	0	0	0	0
OTU_1849	0	3	3	20	2	0	0	0	5	0	1	0	2	0	0	5	0	0	1	9	2	0	15	1	2	9	8	0	0	0	0	1	1	0	0	7	0	0	0	0	0	1	18	6	0	0	4	0	0
OTU_185	0	0	0	0	0	0	0	0	0	0	1	0	0	0	0	0	0	0	0	0	0	0	0	0	0	0	0	0	0	0	0	0	0	0	0	0	0	0	31	0	0	0	0	0	0	0	0	0	0
OTU_1850	0	1	2	4	0	0	0	1	0	1	1	0	0	0	0	0	0	0	1	0	4	0	2	0	1	1	3	0	0	0	0	1	0	0	0	1	0	1	0	0	0	1	11	0	0	0	0	0	0
OTU_1851	0	0	0	0	0	0	0	0	2	0	0	1	0	0	0	0	0	0	0	0	0	0	0	0	0	0	0	0	0	0	0	0	0	0	0	0	0	0	0	0	0	0	0	1	0	0	0	0	0
OTU_1852	0	0	0	6	1	0	0	0	0	0	0	2	0	0	0	1	0	0	4	2	4	0	3	0	1	2	0	0	0	0	0	0	0	0	0	1	2	1	0	0	0	3	7	0	0	0	0	0	0
OTU_1853	0	0	0	0	1	0	0	0	0	0	0	0	0	0	0	0	0	0	0	0	1	0	1	0	0	1	0	0	0	0	0	0	0	0	0	0	0	0	0	0	1	0	0	0	0	0	0	0	0
OTU_1854	0	2	3	7	1	0	0	0	0	0	1	1	0	0	0	1	0	0	0	2	2	0	4	0	2	1	2	0	0	0	0	0	0	0	0	0	0	0	0	0	0	0	0	4	0	0	2	0	0
OTU_1855	0	0	0	0	0	0	0	0	0	0	0	0	0	0	0	0	0	0	0	0	0	0	0	0	0	0	2	0	0	0	0	0	0	0	0	11	1	0	0	0	0	0	1	0	0	0	0	0	0
OTU_1856	0	2	1	0	0	0	4	0	0	0	0	0	0	0	0	0	0	0	0	5	3	0	6	0	2	14	30	0	0	1	0	0	0	0	0	1	1	0	0	0	0	6	36	3	1	0	0	0	0
OTU_1857	0	0	0	0	2	0	0	0	0	2	0	0	0	0	0	0	0	1	0	0	1	0	0	0	1	0	0	0	0	0	0	0	0	0	0	2	0	1	0	0	0	0	0	1	1	0	0	0	0
OTU_1858	0	0	0	0	0	0	0	0	0	0	0	0	0	0	0	0	0	0	0	0	0	0	0	0	0	0	0	0	0	0	0	0	0	0	0	0	0	0	0	0	0	0	0	0	0	0	0	0	0
OTU_1859	0	0	0	0	0	0	0	0	0	0	0	0	0	0	0	0	0	0	0	0	0	0	1	0	0	0	2	0	0	0	0	0	0	0	0	3	3	0	0	2	0	0	5	0	0	0	0	0	0
OTU_186	685	382	347	1333	183	326	316	467	1176	904	458	399	133	253	584	282	431	1848	250	461	269	498	233	51	392	474	579	1522	485	279	219	877	749	225	256	8	34	13	178	68	0	14	10	97	983	1228	445	411	299
OTU_1860	0	9	0	0	1	0	1	0	0	0	0	0	0	0	0	7	1	0	1	0	0	0	2	0	0	8	34	0	0	0	0	0	0	1	0	129	6	0	1	0	0	2	16	4	2	0	0	1	0
OTU_1861	0	1	2	2	1	0	0	0	0	0	0	0	0	0	0	0	0	0	0	0	3	0	2	0	2	1	2	0	0	0	0	0	0	0	0	1	0	2	0	0	0	0	0	1	3	0	0	0	0
OTU_1862	3	0	0	0	0	0	0	0	0	2	1	3	0	0	0	0	0	9	0	0	1	0	0	0	0	0	0	0	0	0	0	0	0	0	0	0	0	0	0	0	0	0	0	1	0	0	0	2	0
OTU_1863	0	0	0	0	0	0	0	0	0	0	0	0	0	0	0	0	0	0	0	0	0	0	0	0	0	0	0	0	0	0	0	0	0	0	0	0	0	0	0	0	0	0	0	2	0	0	0	0	0
OTU_1864	0	0	0	0	0	0	0	0	0	0	0	0	0	0	0	0	0	0	0	0	0	0	0	0	0	0	0	0	0	0	0	0	0	0	0	0	0	0	0	0	0	0	1	1	0	0	0	0	0
OTU_1865	0	1	0	0	0	0	0	0	0	0	0	0	0	0	0	0	0	0	3	0	0	0	1	0	0	2	10	0	0	0	0	0	0	0	0	0	8	0	0	0	0	4	15	0	0	0	0	0	2
OTU_1866	0	0	1	1	0	0	0	0	0	0	0	0	0	0	0	17	0	1	0	0	0	0	1	0	0	0	1	0	0	0	0	1	0	0	0	0	0	1	0	0	0	0	1	0	0	0	0	0	0
OTU_1867	0	1	0	1	0	0	0	0	0	0	0	0	0	0	0	0	0	0	0	1	0	0	0	0	1	3	0	0	0	0	0	0	0	0	0	0	0	1	0	0	0	0	0	0	0	0	0	0	0
OTU_1868	0	0	0	0	0	0	0	0	0	0	0	0	0	0	0	0	0	0	0	0	0	0	0	0	0	0	0	0	0	0	0	0	0	0	0	0	0	0	0	0	0	0	0	0	0	0	0	0	0
OTU_1869	0	0	0	0	0	0	0	0	0	0	0	0	0	0	0	0	0	0	0	0	0	0	0	0	0	0	0	0	0	0	0	0	0	0	0	0	0	0	0	0	0	0	0	0	0	0	0	0	0
OTU_187	1	0	0	5	0	443	1624	1840	5	5	4	2	440	1117	9	3	3	202	0	0	0	1355	1	575	0	0	1	1754	1938	793	1228	1416	2	0	781	3	1	0	1727	512	1	2	1	0	0	1653	0	0	0
OTU_1870	0	0	3	2	1	0	0	0	0	0	0	0	0	0	0	2	0	0	0	0	1	0	6	0	3	6	0	0	0	0	0	0	0	0	0	0	0	0	0	0	0	0	1	6	1	0	0	0	0
OTU_1871	3	1	1	1	0	0	0	0	0	0	0	2	0	0	0	3	2	0	0	1	1	0	0	0	0	0	0	0	0	0	0	0	0	0	4	8	18	14	0	2	1	1	4	22	20	0	0	1	0
OTU_1872	0	0	0	0	0	0	0	0	0	0	0	0	0	0	0	0	0	0	0	0	0	0	0	0	0	0	0	0	0	0	0	0	0	0	0	2	0	0	0	0	0	1	0	0	0	0	0	0	0
OTU_1873	0	0	0	0	0	0	0	0	0	0	0	0	0	0	0	0	0	0	0	0	0	0	0	0	0	0	0	0	0	0	0	0	0	0	0	0	0	0	0	0	0	0	0	0	5	0	0	0	0
OTU_1874	0	0	0	1	0	0	0	0	0	0	0	0	0	0	0	0	0	0	0	0	0	0	0	0	0	0	0	0	0	0	0	0	0	0	0	0	0	0	0	0	0	1	0	0	0	0	0	0	0
OTU_1875	0	0	0	1	0	0	0	0	0	0	0	0	0	0	0	0	0	0	0	1	1	0	0	0	0	0	0	0	0	0	0	0	0	0	0	0	0	0	0	0	0	0	0	2	0	0	0	0	0
OTU_1876	0	0	0	0	0	0	0	0	0	0	0	0	0	0	0	0	0	0	0	0	0	0	0	0	0	0	0	0	0	0	0	0	0	0	0	0	0	0	0	0	0	0	0	0	0	0	0	0	0
OTU_1877	0	0	2	0	0	0	0	0	0	0	0	0	0	0	0	0	0	2	0	0	5	0	0	0	0	0	0	0	0	0	0	0	0	0	0	2	0	0	0	0	0	0	0	5	0	0	0	0	0
OTU_1878	0	0	0	0	0	0	0	0	0	0	0	0	0	0	0	0	0	0	0	0	0	0	0	0	0	0	0	0	0	0	0	0	0	0	0	0	0	0	0	0	0	0	0	0	0	0	0	0	0
OTU_1879	0	0	1	0	0	0	0	0	0	0	2	0	0	0	0	0	0	0	1	0	0	0	0	0	0	0	0	0	0	0	0	0	0	0	0	0	0	0	0	0	0	0	0	0	0	0	0	0	0
OTU_188	80	69	174	62	5	3	0	0	785	2011	2	76	0	0	4	2	1	724	375	163	17	68	23	1	32	10	73	10	3	2	10	165	241	43	0	1	59	49	39	0	0	1	29	22	287	168	303	93	119
OTU_1880	1	1	0	6	0	7	0	0	0	0	5	0	3	0	10	1	0	0	0	8	5	0	1	16	0	1	6	0	0	0	0	0	0	0	0	2	0	0	0	0	0	0	0	4	1	0	0	2	1
OTU_1881	0	2	5	1	5	0	0	0	1	0	0	0	0	0	0	0	0	3	0	0	21	0	1	0	2	1	0	0	0	0	0	0	0	0	0	0	0	0	0	0	0	0	0	2	0	0	0	0	0
OTU_1882	0	22	24	31	38	0	0	0	6	10	4	0	0	0	0	12	0	15	0	2	53	0	52	0	42	39	32	0	0	0	0	0	1	0	0	6	0	4	2	0	0	0	0	29	48	1	0	1	6
OTU_1883	0	3	1	0	0	0	0	2	0	0	0	2	0	0	1	14	0	2	1	0	0	0	2	0	0	0	4	1	4	0	0	0	1	1	0	4	1	1	0	0	2	1	17	1	0	0	6	0	0
OTU_1884	0	0	0	0	0	0	0	0	0	0	0	0	0	0	0	0	0	0	0	0	0	0	0	0	0	0	0	0	0	0	0	0	0	0	0	0	0	0	0	0	0	0	0	0	0	0	0	0	0
OTU_1885	0	0	1	0	0	0	0	0	2	0	0	0	0	0	0	3	0	3	0	0	0	0	0	0	0	0	0	0	0	0	0	0	0	0	0	0	0	0	0	0	0	0	0	4	0	0	0	0	0
OTU_1886	0	0	0	0	0	0	0	0	0	0	0	0	0	0	0	0	0	0	0	0	0	0	0	0	0	0	0	0	0	0	0	0	0	0	0	0	0	0	0	0	0	0	0	2	0	0	0	0	0
OTU_1887	0	0	0	0	0	0	0	0	0	0	0	0	0	0	0	0	0	0	0	0	0	0	0	0	0	0	0	0	0	0	0	0	0	0	0	4	0	0	0	0	0	0	0	10	1	0	22	0	0
OTU_1888	4	8	5	1	10	1	0	0	1	0	3	0	3	0	4	4	2	12	0	6	12	0	12	7	3	8	4	0	4	0	0	0	1	0	2	3	0	3	0	0	0	0	0	10	15	0	0	0	0
OTU_1889	0	0	0	0	1	0	0	0	0	0	0	0	0	0	0	0	0	0	0	0	1	0	0	0	1	0	0	0	0	0	0	0	0	0	0	0	0	0	0	0	0	1	0	0	0	0	0	0	0
OTU_189	0	0	37	32	0	0	149	60	212	495	0	0	16	0	0	1	0	1	231	358	6	0	0	674	31	1	3	1816	0	0	215	129	543	4	0	1	26	15	317	23	1	0	1	25	121	0	191	369	137
OTU_1890	0	0	0	0	0	0	0	0	0	0	0	0	0	0	0	0	0	0	0	0	0	0	0	0	0	0	0	0	0	0	0	0	0	0	0	2	0	0	0	0	0	0	2	2	1	0	1	0	0
OTU_1891	0	0	0	0	0	0	0	0	0	0	0	0	0	0	0	0	0	0	0	0	0	0	0	0	0	0	0	0	0	0	0	0	0	0	0	0	0	0	0	0	0	0	0	0	0	0	0	0	0
OTU_1892	8	0	3	5	0	1	0	0	0	1	1	5	0	0	0	3	0	5	2	12	22	0	9	1	4	3	0	1	0	0	0	0	0	0	0	0	0	2	0	0	0	9	4	46	8	0	2	0	0
OTU_1893	0	0	0	0	0	0	0	0	0	0	0	0	0	0	0	0	0	0	0	0	0	0	0	0	0	0	0	0	0	0	0	0	0	0	0	0	1	0	0	0	0	0	0	1	0	0	0	0	0
OTU_1894	0	0	0	0	0	0	0	0	0	0	0	0	0	0	0	0	0	0	0	0	0	0	0	0	0	0	0	0	0	0	0	0	0	0	0	0	3	0	0	0	0	0	0	0	0	0	0	3	0
OTU_1895	15	0	2	5	0	0	0	0	0	0	2	0	0	0	0	3	2	0	0	5	6	0	0	0	0	3	0	0	1	0	0	0	0	0	0	0	0	0	0	0	0	0	0	6	10	0	0	2	1
OTU_1896	0	0	0	0	0	0	0	0	0	0	0	0	0	0	0	0	0	0	0	1	0	0	1	0	0	2	0	0	0	0	0	0	0	0	0	0	1	0	0	0	0	0	0	1	4	0	0	0	0
OTU_1897	0	0	0	0	0	0	0	0	0	0	0	0	0	0	0	0	0	0	0	0	0	0	0	0	0	0	0	0	0	0	0	0	0	0	0	0	0	0	0	0	0	0	0	0	0	0	0	2	0
OTU_1898	0	4	0	0	0	1	0	0	0	4	0	7	0	0	0	4	11	0	0	5	0	0	0	0	0	0	0	0	0	0	0	0	0	0	0	0	0	0	0	0	0	2	2	1	1	0	0	2	0
OTU_1899	0	0	0	0	0	0	0	0	0	0	0	0	0	0	0	0	0	0	0	0	0	0	0	0	0	0	0	0	0	0	0	0	0	0	0	0	0	0	0	0	0	0	0	1	0	0	0	0	0
OTU_19	10	12	2876	7545	1576	938	3005	4061	332	480	51	14	1378	1500	350	160	78	6939	257	830	4508	1496	1221	1866	2193	2346	1068	5294	3767	2910	1939	3284	980	109	1980	344	912	526	209	527	83	734	159	279	1902	72	1979	1360	1656
OTU_190	755	0	257	389	42	1	0	0	83	509	1	0	0	0	1	5	28	0	115	64	72	2	77	0	84	62	165	0	1	1	0	0	31	1	0	0	0	0	0	0	0	2	1	259	213	2	12	36	72
OTU_1900	0	0	0	0	0	0	0	0	0	0	0	0	0	0	0	0	0	0	0	0	0	0	0	0	0	1	0	0	0	0	0	0	0	0	0	0	0	3	0	0	0	0	0	0	0	0	0	0	0
OTU_1901	0	0	3	7	0	0	0	0	0	0	0	1	0	0	0	0	0	0	0	0	2	0	0	0	0	2	0	0	0	0	0	0	0	0	0	19	1	2	0	0	0	0	11	5	1	0	0	0	0
OTU_1902	2	0	0	0	0	0	0	0	0	0	0	0	0	0	0	0	0	0	0	0	0	0	0	0	0	0	0	0	0	0	0	0	0	0	0	0	0	0	0	0	0	0	0	0	5	0	0	0	0
OTU_1903	0	0	0	0	0	0	1	0	0	0	0	0	0	0	0	0	0	0	0	0	1	0	0	0	0	0	0	0	0	0	0	0	0	0	0	6	1	0	0	0	2	2	2	4	3	0	0	0	1
OTU_1904	0	5	12	9	10	0	0	0	4	1	1	0	0	0	0	1	0	7	0	0	7	0	11	0	7	20	14	0	0	0	0	0	1	1	0	3	0	4	0	0	0	0	0	6	33	0	0	1	1
OTU_1905	0	0	0	0	0	0	0	0	0	0	0	0	0	0	0	0	0	0	0	0	0	0	0	0	0	0	0	0	0	0	0	0	0	0	0	1	0	0	0	0	0	0	0	0	0	0	0	0	0
OTU_1906	1	1	0	1	0	0	0	0	0	0	0	0	0	0	0	0	0	0	2	0	1	0	0	0	0	1	3	2	1	0	0	0	0	0	0	4	1	0	0	0	14	2	22	1	0	0	0	1	0
OTU_1907	12	0	2	11	1	3	8	6	4	2	0	0	8	4	0	0	4	3	2	5	16	3	3	0	1	3	0	35	12	2	7	8	1	4	6	2	0	7	1	0	0	2	0	0	8	2	7	2	1
OTU_1908	0	0	0	0	0	0	0	0	0	0	0	0	0	0	0	0	0	0	0	0	0	0	0	0	0	0	0	0	0	0	0	0	0	0	0	0	0	0	0	0	0	0	0	0	0	0	0	0	0
OTU_1909	2	0	39	34	14	13	3	0	1	0	4	3	0	0	3	0	3	1	6	8	35	0	31	0	38	49	94	1	0	0	1	0	28	13	0	8	86	29	651	7	2	63	21	6	71	3	56	7	11
OTU_191	380	363	139	249	221	250	22	19	110	302	817	103	143	15	207	221	120	341	45	1011	353	27	288	171	337	306	426	285	202	237	39	125	51	11	95	12	14	17	94	17	19	0	156	197	1350	217	176	485	558
OTU_1910	0	0	0	0	0	2	0	0	0	0	0	0	0	0	0	0	0	0	0	0	0	0	0	0	0	0	0	0	0	0	0	0	0	0	0	0	0	0	0	0	0	0	0	0	0	0	0	0	0
OTU_1911	0	5	5	7	9	1	1	0	10	7	4	4	0	0	0	9	2	12	0	3	48	0	10	2	1	5	4	0	0	0	0	0	0	0	1	4	1	20	0	5	0	2	23	4	7	1	0	0	0
OTU_1912	0	0	0	0	0	0	0	0	1	0	0	0	0	0	0	0	0	0	0	1	0	0	0	0	0	0	0	0	0	0	0	0	0	0	0	0	0	0	0	0	0	0	0	0	2	0	0	0	0
OTU_1913	0	0	0	0	0	0	0	0	1	0	1	0	0	0	0	0	0	0	0	0	0	0	0	0	0	0	0	0	0	0	0	0	0	0	1	0	3	0	0	0	0	0	0	0	0	0	0	0	0
OTU_1914	5	0	0	1	0	1	1	2	0	0	0	0	0	1	0	0	0	0	0	0	2	0	0	0	0	1	0	0	0	0	0	0	0	1	0	0	0	0	1	0	0	0	0	0	0	3	0	0	0
OTU_1915	0	0	0	0	0	0	0	0	0	0	0	0	0	0	0	0	2	0	0	0	3	0	0	0	0	0	0	0	0	0	0	1	0	0	0	0	0	0	0	2	0	0	0	0	0	0	0	0	0
OTU_1916	0	0	0	1	3	0	0	0	1	1	0	0	0	0	0	0	0	0	0	0	0	0	5	0	0	1	0	0	0	0	0	0	0	0	0	0	0	0	0	0	0	0	0	0	1	0	0	0	0
OTU_1917	0	0	0	0	0	0	0	0	0	0	0	0	0	0	0	0	0	0	0	0	0	0	0	0	0	0	0	0	0	0	0	0	0	0	0	0	0	0	0	0	0	0	0	0	0	0	0	0	0
OTU_1918	0	1	0	2	0	1	2	1	3	3	3	1	0	3	5	3	6	0	2	3	0	0	1	0	2	1	4	20	8	0	10	4	0	0	3	0	0	0	0	1	0	0	0	0	1	6	0	0	0
OTU_1919	3	2	0	0	0	0	0	0	1	3	0	1	0	0	0	2	0	0	1	0	0	0	0	0	0	0	1	0	0	0	0	0	0	0	0	0	3	0	0	0	0	0	0	0	0	3	0	0	0
OTU_192	0	0	112	16	112	0	0	2	8	22	26	6	0	0	4	9	10	0	79	0	126	0	168	0	163	121	50	0	0	28	0	0	145	3	0	0	0	0	0	0	0	0	0	59	148	0	97	58	114
OTU_1920	0	1	0	1	0	0	1	0	0	1	0	0	0	0	0	0	0	0	0	0	1	0	0	0	0	0	0	0	0	0	0	0	0	0	0	0	0	0	0	0	0	0	0	0	0	0	0	0	0
OTU_1921	0	0	0	0	0	0	0	0	0	0	0	0	0	0	0	0	0	0	0	0	0	0	0	0	0	0	0	0	0	0	0	0	0	0	0	0	2	0	0	0	0	0	0	0	12	0	1	1	1
OTU_1922	0	0	0	0	0	0	0	0	0	0	0	0	0	0	0	0	0	0	0	0	0	3	0	0	0	0	0	0	0	0	0	0	0	0	0	1	0	1	1	0	0	0	0	3	1	0	13	0	1
OTU_1923	0	0	0	0	0	0	0	0	0	0	0	0	0	0	0	0	0	0	0	0	0	1	0	0	0	0	0	0	0	0	0	0	0	0	0	0	0	0	0	0	0	0	0	0	0	0	0	0	0
OTU_1924	0	1	0	0	0	2	0	0	0	0	1	2	0	3	0	1	0	0	0	0	0	0	1	0	1	0	0	0	3	0	0	0	0	0	2	0	0	0	0	0	0	0	0	0	0	2	0	0	0
OTU_1925	0	0	0	0	0	0	0	0	0	0	0	0	0	0	0	0	0	0	0	0	0	0	0	0	0	0	0	0	0	0	0	0	0	0	0	0	0	0	0	0	0	0	0	0	0	0	0	0	0
OTU_1926	0	0	0	0	0	0	0	0	0	1	0	2	0	0	0	3	0	0	0	0	0	0	1	0	0	1	1	0	0	0	0	1	0	0	0	0	0	1	0	0	0	0	0	0	0	2	0	0	0
OTU_1927	0	0	0	1	2	0	0	0	0	0	0	0	0	0	0	0	0	1	0	1	0	0	0	2	0	0	0	0	0	0	0	2	0	0	0	0	0	0	0	0	2	1	0	0	0	0	0	0	1
OTU_1928	0	0	0	0	0	0	0	0	0	0	0	0	0	0	0	0	0	0	0	0	0	0	0	0	0	0	0	0	0	0	0	0	0	0	0	0	0	0	0	0	0	0	0	0	0	0	0	0	0
OTU_1929	0	0	0	0	0	0	0	0	0	0	0	0	0	0	0	0	0	0	0	0	0	0	0	0	0	0	0	0	0	0	0	0	0	0	0	0	0	0	0	0	0	0	0	0	0	0	0	0	0
OTU_193	142	43	162	88	43	1	305	233	13	38	18	6	19	12	17	10	7	47	10	26	68	67	51	34	18	76	80	24	37	11	0	155	1929	7	13	45	24	15	173	20	0	19	55	14	25	41	559	73	97
OTU_1930	0	0	0	1	0	0	0	0	0	1	1	0	0	0	0	1	0	0	1	0	1	0	1	0	0	0	2	0	2	0	0	0	0	0	0	2	0	0	0	0	0	0	3	0	0	0	0	0	0
OTU_1931	0	0	0	0	0	0	0	0	0	0	0	2	0	0	0	16	0	14	1	0	0	0	0	0	0	0	0	0	0	0	0	0	0	0	0	0	0	1	0	0	0	0	0	0	0	0	0	0	0
OTU_1932	0	1	0	0	1	0	1	2	2	2	0	0	0	0	0	0	1	0	0	0	0	0	0	1	0	0	1	1	1	0	0	3	5	0	0	0	0	0	5	0	0	0	0	0	0	0	0	0	0
OTU_1933	0	0	0	0	0	0	0	0	0	0	0	0	0	0	1	0	0	0	0	0	0	0	0	0	0	0	0	0	0	0	0	0	0	0	0	0	0	0	0	0	0	0	0	0	0	0	0	0	0
OTU_1934	0	0	0	0	0	0	0	0	0	0	0	0	0	0	0	0	0	0	0	0	0	0	0	0	0	0	0	0	0	0	0	0	0	1	0	0	0	0	0	0	0	0	0	0	0	0	0	0	0
OTU_1935	1	0	0	0	0	0	0	0	0	0	0	0	0	0	0	0	0	0	0	0	0	0	0	0	0	0	0	0	0	0	0	0	0	0	0	0	0	0	0	0	0	0	0	0	0	0	1	0	0
OTU_1936	0	0	0	0	0	0	0	0	0	0	0	0	0	0	1	0	0	0	0	0	1	0	0	0	0	1	0	0	0	0	0	1	0	0	0	1	0	1	1	1	0	0	0	1	0	2	0	0	0
OTU_1937	0	0	0	0	0	0	0	0	0	0	0	0	0	0	0	0	0	0	0	0	0	0	0	0	0	0	0	0	0	0	0	0	0	0	0	0	0	0	0	0	0	0	0	0	0	0	0	0	0
OTU_1938	0	1	0	0	0	0	0	0	4	0	0	1	0	0	0	0	0	1	0	0	0	0	1	0	1	0	1	0	0	0	0	1	0	0	0	0	0	0	1	0	0	2	1	0	0	0	3	0	0
OTU_1939	0	0	0	0	0	0	0	0	0	0	0	0	0	0	0	0	0	0	0	0	0	0	0	0	0	0	0	0	0	0	0	0	0	0	0	0	0	0	0	0	0	0	0	0	0	0	0	0	0
OTU_194	0	0	2	0	0	0	0	0	0	0	0	0	0	0	1	0	0	0	0	1	0	0	1	0	0	1	3	0	0	0	0	0	0	0	0	0	0	0	25	13	0	0	0	33	0	17	233	165	215
OTU_1940	0	0	0	0	0	0	0	0	0	0	0	0	0	0	0	0	0	0	0	0	0	0	0	0	0	0	0	0	0	0	0	0	0	0	0	0	0	0	0	0	0	0	0	0	0	0	0	0	0
OTU_1941	0	0	0	0	0	0	0	0	0	0	0	2	0	0	0	0	0	1	0	0	1	0	0	0	0	0	0	4	0	1	0	1	0	0	0	0	0	1	2	0	0	0	7	0	0	0	1	0	0
OTU_1942	0	1	3	0	0	0	0	0	0	0	0	0	0	0	0	0	0	1	0	1	0	0	1	0	12	0	2	0	0	0	0	0	0	0	0	0	0	0	0	0	0	0	0	0	0	0	0	0	0
OTU_1943	0	0	0	1	0	0	0	0	0	0	0	0	0	0	0	0	0	0	0	0	2	0	0	0	0	0	0	0	0	0	0	1	0	0	0	1	0	0	0	0	0	1	8	0	0	0	0	0	0
OTU_1944	0	0	0	0	0	0	0	0	0	0	0	0	0	0	0	0	0	0	0	0	0	0	0	0	0	0	0	0	0	0	0	0	0	0	0	0	0	0	0	0	0	0	0	0	0	0	0	0	0
OTU_1945	0	0	0	0	0	0	0	0	1	0	0	0	0	0	0	0	0	0	0	0	0	0	0	0	0	0	0	0	0	0	0	3	0	0	0	0	0	0	0	0	0	0	0	0	0	0	0	0	0
OTU_1946	0	0	0	0	0	0	0	0	0	0	0	0	0	0	0	0	0	0	0	0	0	0	0	0	0	0	0	0	0	0	0	0	0	0	0	0	0	0	0	0	0	0	0	0	0	0	0	0	0
OTU_1947	0	0	0	0	0	0	0	0	0	0	0	0	0	0	0	0	0	0	0	0	0	0	0	0	0	0	0	0	0	0	0	0	0	0	0	0	0	0	0	0	0	0	0	0	0	1	0	0	0
OTU_1948	0	0	0	0	0	0	0	0	0	0	0	0	0	0	0	0	0	0	0	0	0	0	0	0	0	0	0	0	0	0	0	0	0	0	0	0	0	0	0	0	0	0	0	0	0	0	0	0	0
OTU_1949	0	0	0	0	0	0	0	0	0	0	0	0	0	0	0	0	0	0	0	0	0	0	0	0	0	0	0	0	0	0	0	0	0	0	0	0	0	0	0	0	0	0	0	0	1	0	0	0	0
OTU_195	0	0	0	0	0	347	735	538	14	5	9	3	0	30	3	3	6	10	0	3	2	2	0	0	1	1	1	14	2	1	3	8	714	251	0	2	0	0	37	32	0	1	0	0	6	565	1	3	1
OTU_1950	0	0	0	0	0	0	0	0	0	0	0	0	0	0	0	0	0	0	0	0	0	0	0	0	0	0	0	0	0	0	0	0	0	0	0	0	0	0	0	0	0	0	0	0	0	0	0	0	0
OTU_1951	0	0	0	2	1	0	0	0	1	1	2	1	5	0	0	12	0	3	0	2	0	0	8	0	3	1	3	0	1	0	0	0	0	0	0	10	3	0	0	0	0	0	3	1	8	0	1	0	1
OTU_1952	2	20	4	4	12	6	3	5	3	24	28	8	1	0	17	10	16	1	7	5	17	1	5	13	4	4	12	4	7	3	0	7	3	0	8	27	15	11	0	0	0	0	8	17	49	1	18	6	9
OTU_1953	0	0	0	0	0	0	0	0	0	0	0	0	0	0	0	0	0	0	0	0	0	0	0	0	0	0	0	0	0	0	0	0	1	0	0	0	0	0	0	0	0	0	0	0	0	0	0	0	0
OTU_1954	0	0	1	1	0	0	0	0	0	0	0	0	0	0	0	0	0	0	0	0	0	0	0	0	0	0	0	0	0	0	0	0	0	0	0	0	0	0	0	0	1	0	9	1	0	0	0	0	0
OTU_1955	0	1	1	0	0	1	7	0	6	4	2	7	4	0	2	4	3	0	5	3	0	12	0	0	0	0	2	21	10	2	17	8	0	0	23	0	0	0	7	4	0	0	0	0	0	15	0	0	0
OTU_1956	0	0	0	0	0	0	0	0	0	0	0	0	0	0	0	0	0	0	0	0	0	0	0	0	0	0	0	0	0	0	0	0	0	0	0	0	0	0	0	0	0	0	0	0	0	0	0	0	0
OTU_1957	0	0	0	0	0	0	0	0	0	0	0	0	0	0	0	0	0	0	0	0	0	0	0	0	0	0	0	0	0	0	0	0	0	0	0	0	0	0	0	0	0	0	0	0	0	0	0	0	0
OTU_1958	0	0	3	0	0	0	0	0	0	0	0	0	0	0	0	2	0	0	0	2	0	0	0	0	1	0	0	0	0	0	0	0	0	0	0	0	1	0	0	0	0	0	0	0	0	0	0	0	0
OTU_1959	0	0	0	0	0	0	0	0	0	0	0	0	0	0	1	3	0	0	0	1	0	0	0	0	0	0	0	0	0	0	0	0	0	0	0	1	0	0	0	0	0	0	0	0	0	0	0	0	0
OTU_196	469	110	646	511	199	2	54	60	75	109	142	70	4	0	63	0	1	1034	66	575	228	1	529	0	282	566	783	25	109	0	12	16	8	1	0	0	1	0	0	0	0	0	0	167	1910	5	27	111	109
OTU_1960	0	0	1	2	2	0	0	1	0	0	2	1	0	1	2	0	1	0	0	0	1	3	0	0	0	0	0	1	3	1	0	5	0	0	0	0	1	0	0	3	0	5	0	0	9	7	4	0	0
OTU_1961	0	0	0	0	0	0	0	0	0	0	0	0	0	0	0	0	0	0	0	0	0	0	0	0	0	0	0	0	0	0	0	0	0	0	0	0	0	0	0	0	0	0	0	0	3	0	1	3	0
OTU_1962	0	0	0	0	0	0	0	0	0	0	0	0	0	0	0	0	0	0	0	0	0	0	0	0	0	0	0	0	0	0	0	0	0	0	0	0	0	0	0	0	0	0	0	0	0	0	0	0	0
OTU_1963	0	0	1	0	0	0	0	0	0	0	0	0	0	0	0	0	0	0	0	0	0	0	1	0	0	0	0	0	0	0	0	0	0	0	0	0	0	0	0	0	0	0	0	0	0	0	1	0	0
OTU_1964	0	0	1	0	0	1	0	1	0	2	1	1	0	0	1	1	0	2	0	0	0	0	0	0	0	0	0	0	1	0	0	0	0	0	0	0	0	0	0	0	0	0	0	0	0	0	3	0	0
OTU_1965	0	0	0	0	0	1	0	0	0	0	0	0	0	0	0	0	0	0	0	0	0	0	0	0	0	0	0	0	0	0	0	0	0	0	0	0	0	0	0	0	0	0	0	0	0	0	0	0	0
OTU_1966	0	0	0	0	0	0	0	0	0	0	0	0	0	0	0	0	0	0	0	0	0	0	0	0	0	0	0	0	0	0	0	0	0	0	0	0	0	0	0	0	0	0	0	1	0	0	0	0	0
OTU_1967	0	0	0	0	0	0	0	0	0	0	0	0	0	0	0	0	0	0	0	0	0	0	0	0	0	0	0	0	0	0	0	0	0	0	0	1	0	0	0	0	0	0	1	0	0	0	0	0	0
OTU_1968	0	0	0	0	0	0	0	0	0	0	0	0	0	0	0	0	0	0	0	0	0	0	0	0	0	0	0	0	0	0	0	0	0	0	0	0	0	0	0	0	0	0	0	0	0	0	0	1	0
OTU_1969	0	7	15	33	17	0	0	0	0	0	0	0	2	0	0	0	0	0	7	4	0	0	35	0	19	23	23	0	0	1	5	0	0	0	0	0	1	0	0	0	0	0	9	0	1	0	6	1	2
OTU_197	1	392	0	2	0	270	422	449	606	760	679	306	217	98	744	538	1370	686	191	0	5	411	0	99	0	0	1	1708	1167	340	441	997	5	2	365	43	303	35	173	90	3	84	29	0	1	1022	0	0	0
OTU_1970	0	2	0	0	0	0	0	0	3	3	0	3	0	0	0	0	0	0	6	2	0	0	0	0	0	0	0	0	0	0	0	0	0	0	0	0	0	0	1	0	0	0	0	0	0	2	0	0	0
OTU_1971	1	0	0	0	0	1	0	0	1	0	0	0	1	0	0	0	0	0	0	1	0	0	0	0	0	0	0	0	0	0	0	0	0	0	0	0	53	17	0	0	0	0	0	2	7	0	0	0	0
OTU_1972	0	0	0	0	0	0	0	0	0	0	0	0	0	0	0	0	0	0	0	0	0	0	0	0	0	0	0	0	0	0	0	0	0	0	0	0	0	0	0	0	0	0	0	0	0	0	0	0	0
OTU_1973	0	0	0	0	1	0	0	1	0	1	0	0	0	0	0	0	0	0	0	0	0	1	0	0	0	0	0	0	0	0	0	1	0	0	0	0	0	0	0	0	2	0	0	0	3	0	26	15	16
OTU_1974	32	24	10	37	5	10	6	5	13	18	5	7	12	14	22	13	22	30	11	2	52	11	1	8	7	7	4	26	13	8	34	22	5	1	30	0	4	1	5	7	0	1	0	0	19	2	17	74	9
OTU_1975	0	0	1	0	0	0	0	0	0	0	0	0	0	0	0	0	0	0	0	0	1	0	0	0	0	0	2	0	0	0	0	0	0	0	0	0	0	0	0	0	0	0	1	0	0	0	0	0	0
OTU_1976	0	0	0	0	0	0	0	0	0	0	0	0	0	0	0	0	0	0	0	0	0	0	0	0	0	0	0	0	0	0	0	0	0	0	0	0	0	0	0	0	0	0	0	0	0	0	0	0	0
OTU_1977	5	0	0	0	0	0	0	0	0	0	1	1	0	0	0	0	3	1	0	0	2	0	0	0	0	0	0	0	0	0	1	0	0	1	1	0	0	0	0	0	0	0	0	0	0	1	0	0	0
OTU_1978	0	0	0	0	0	0	0	0	0	0	0	0	0	0	0	0	0	0	0	0	1	0	0	0	0	0	0	0	0	0	0	0	0	0	0	0	0	0	0	0	0	0	2	0	0	0	0	0	0
OTU_1979	0	3	0	0	0	0	0	0	0	0	0	1	0	0	0	0	0	0	0	3	0	0	0	0	0	0	0	0	0	0	0	0	0	0	0	0	0	0	0	0	0	0	0	0	0	0	2	0	0
OTU_198	264	786	349	479	237	354	191	249	342	521	1397	375	325	7	99	393	289	267	274	942	449	88	356	464	219	265	455	304	368	138	104	488	149	20	257	467	457	238	157	427	33	240	914	297	838	1041	421	222	473
OTU_1980	0	0	0	0	0	0	0	0	0	0	0	0	0	0	0	0	0	0	0	0	0	0	0	0	0	0	0	0	0	0	0	0	0	0	0	0	0	0	0	0	0	0	0	0	0	0	0	0	0
OTU_1981	0	0	0	0	0	0	0	0	0	0	0	0	0	0	0	0	0	0	0	0	0	0	0	0	0	0	0	0	0	0	0	0	0	0	0	0	0	0	0	0	0	0	0	0	0	0	0	0	0
OTU_1982	0	1	0	0	0	0	0	0	0	0	0	1	0	1	2	2	0	0	0	0	2	0	0	0	0	6	6	0	1	0	0	0	0	0	0	3	0	0	0	2	0	3	15	1	0	0	0	0	0
OTU_1983	0	3	4	0	2	0	0	0	0	0	0	1	1	0	0	0	0	0	1	0	0	0	1	0	1	1	2	1	3	0	3	0	0	0	2	0	7	1	0	0	0	0	1	1	1	0	0	2	1
OTU_1984	0	0	0	0	0	0	0	0	0	0	0	0	0	0	0	0	0	0	0	0	0	0	0	0	0	0	0	0	0	0	0	0	0	0	0	0	0	0	0	0	0	0	0	0	0	0	0	0	0
OTU_1985	0	0	0	0	0	0	0	0	0	0	0	0	0	2	0	0	0	0	0	0	0	0	0	0	0	0	0	2	0	1	1	0	0	0	0	0	0	0	0	0	0	0	0	0	0	0	0	0	0
OTU_1986	0	0	0	0	0	0	0	0	0	0	0	0	0	0	0	0	0	0	0	0	0	0	0	0	0	0	0	0	0	0	0	0	0	0	0	1	0	0	0	0	0	0	0	0	0	0	0	0	0
OTU_1987	1	0	0	5	0	0	0	0	0	0	4	1	0	1	0	0	29	8	0	0	20	0	0	0	3	1	4	1	4	4	7	1	0	2	7	10	0	2	0	1	0	7	0	1	13	0	5	3	3
OTU_1988	0	2	4	1	4	0	0	0	0	2	0	0	0	0	0	0	0	0	5	0	4	0	2	0	5	4	10	0	2	0	0	0	0	0	7	0	0	0	0	0	0	0	2	0	0	0	5	4	6
OTU_1989	0	0	0	0	0	0	0	0	0	0	0	0	1	0	0	1	0	0	0	0	4	0	0	0	0	0	0	0	0	0	0	0	0	0	0	0	0	1	0	0	0	0	0	9	0	0	0	0	0
OTU_199	0	0	0	2	103	0	0	3	68	96	0	0	35	0	1	0	1	1656	228	286	1	0	242	110	59	245	291	46	1	1	2	2	1	0	30	0	0	0	0	0	0	1	1	0	0	0	0	0	0
OTU_1990	0	10	0	17	2	0	0	0	0	0	5	2	0	0	2	10	5	0	0	0	4	0	1	0	0	5	7	2	2	0	4	0	2	0	3	0	0	0	0	1	1	8	2	0	6	1	0	3	5
OTU_1991	0	0	0	0	0	0	0	0	0	0	0	0	0	0	0	1	1	0	1	0	2	0	0	1	0	0	0	0	0	0	0	0	0	0	0	1	0	0	0	0	0	0	0	1	0	0	0	0	0
OTU_1992	0	0	1	0	0	0	0	0	0	0	0	0	0	0	0	0	0	0	0	0	0	0	0	0	0	0	0	0	0	0	0	0	0	0	0	2	0	0	0	0	0	0	0	0	0	0	0	0	0
OTU_1993	0	0	0	0	0	0	0	0	0	0	0	0	0	0	0	0	0	0	0	0	0	0	0	0	0	0	0	0	0	0	0	0	0	0	0	1	0	0	7	2	0	0	0	0	0	0	0	1	0
OTU_1994	0	1	0	0	0	0	0	0	0	0	0	0	0	0	0	0	0	0	1	0	0	0	0	0	0	0	0	0	0	0	0	0	0	0	0	0	0	0	0	0	0	0	0	0	0	0	0	0	0
OTU_1995	0	1	0	0	0	0	0	0	0	0	0	0	0	0	1	0	0	0	0	0	2	0	0	0	0	4	3	0	0	0	2	0	0	0	0	0	5	0	0	0	0	0	7	0	0	0	0	0	0
OTU_1996	0	0	0	0	0	0	0	0	0	0	0	0	0	0	0	0	1	0	0	0	1	0	0	0	0	0	0	0	0	0	0	0	39	10	0	0	0	1	109	32	0	0	0	0	0	0	0	3	0
OTU_1997	0	0	1	0	0	0	1	0	0	0	0	0	0	0	0	2	0	3	0	0	0	0	1	0	0	0	1	0	0	0	0	0	0	0	0	0	0	0	0	0	0	0	0	0	0	0	1	1	0
OTU_1998	0	0	0	0	0	0	0	0	0	0	0	0	0	0	0	0	0	0	0	0	0	0	0	0	0	0	0	0	0	0	0	0	0	0	0	0	0	0	0	0	0	0	0	0	0	0	0	0	0
OTU_1999	0	0	2	5	0	0	0	0	3	1	1	1	1	0	4	9	0	2	1	7	0	0	3	2	0	1	5	0	3	0	0	4	0	0	0	4	7	2	0	0	0	1	24	5	2	0	4	1	4
OTU_2	10	9000	454	2552	2091	24911	14836	10927	87	50	11578	18809	10409	8732	11518	10932	31709	86	9	14	68	12965	2254	3082	1941	696	6693	48398	40741	15150	13774	28212	62	17	15885	44	15	14	7679	1977	21	39	46	4	18	30	1	11	2
OTU_20	5	2	1	4	0	32	1	2	23	10	11	1	3	1	11	3	12	13328	0	0	5	3	1	2	0	1	1	7	6	1	2	6	7	2	4	2	0	0	1	0	0	566	135	0	1	18819	1	1	0
OTU_200	186	0	1	0	0	6	0	0	270	92	0	0	0	0	0	0	1	0	370	13	0	0	0	1	2	0	0	2	0	2	6	0	20	0	4	27	20	4	0	0	0	10	0	0	0	669	45	40	6
OTU_2000	0	0	0	0	2	0	0	0	0	0	0	0	0	0	0	0	0	0	0	0	0	0	0	0	0	0	2	0	0	0	0	0	0	0	0	0	1	0	0	0	0	0	3	0	0	0	0	0	2
OTU_2001	0	0	0	0	0	0	0	0	0	0	0	0	0	0	0	0	0	0	0	0	0	0	0	0	0	0	0	0	0	0	0	0	0	0	0	0	0	0	0	0	0	0	0	0	0	0	0	0	0
OTU_2002	1	0	0	0	0	0	0	0	0	0	0	0	0	0	0	0	0	0	0	0	0	0	0	0	0	1	0	0	0	0	0	0	0	0	0	23	2	0	0	0	0	0	3	2	2	0	0	0	0
OTU_2003	0	0	0	0	0	0	0	0	0	0	0	0	0	0	0	0	0	0	0	0	0	0	0	0	0	0	0	0	0	0	0	0	0	0	0	0	0	0	0	0	0	0	0	0	0	0	0	0	0
OTU_2004	0	0	0	0	0	0	0	0	0	0	0	1	0	0	0	0	0	0	0	0	1	0	0	0	0	0	1	0	0	0	0	0	0	0	0	1	0	0	1	0	0	1	1	1	0	0	0	1	0
OTU_2005	0	0	0	0	0	0	0	0	0	0	0	0	0	0	0	0	0	0	0	0	0	0	0	0	0	0	0	0	0	0	0	0	0	0	0	0	0	0	0	0	0	0	0	0	0	0	0	0	0
OTU_2006	25	7	1	2	4	3	1	1	11	1	18	4	5	2	33	61	6	2	2	24	18	0	13	11	0	5	5	1	7	1	0	0	0	0	0	7	12	0	0	1	0	0	0	2	2	1	1	3	1
OTU_2007	0	2	5	1	0	2	0	1	0	0	2	3	0	0	1	14	2	0	2	1	1	1	1	1	1	6	0	1	1	0	0	13	0	0	0	0	4	0	0	1	1	0	0	0	4	0	0	0	2
OTU_2008	0	0	0	0	0	0	0	0	0	0	2	1	0	0	1	0	0	0	0	0	0	0	0	0	0	0	0	0	0	0	0	0	0	0	0	6	0	0	0	0	0	0	0	0	0	0	0	0	0
OTU_2009	0	0	0	0	0	0	0	0	0	0	0	0	0	0	0	0	0	0	0	0	2	0	0	0	0	0	0	0	0	0	0	1	0	0	0	3	0	0	0	0	0	0	0	0	1	0	0	2	1
OTU_201	0	49	0	92	28	2	0	0	664	909	115	331	25	0	49	339	432	426	73	0	498	11	158	7	44	26	17	204	204	57	21	585	9	11	2	248	25	1	0	0	0	0	1	181	627	97	95	27	84
OTU_2010	0	0	0	0	0	0	0	0	0	0	0	0	0	0	0	0	0	1	0	0	0	0	0	0	0	0	0	1	0	0	0	0	0	0	0	0	0	0	0	0	0	0	9	0	0	0	0	0	0
OTU_2011	0	0	0	0	0	0	0	0	0	0	0	0	0	0	0	0	0	0	1	0	0	0	1	0	0	0	0	0	0	0	0	0	0	0	0	0	0	0	0	0	0	0	0	0	0	0	0	0	0
OTU_2012	7	14	2	57	7	6	28	7	26	35	47	35	27	6	18	32	38	3	37	26	2	26	11	6	14	18	15	57	63	16	97	32	1	1	66	0	4	0	20	17	0	0	1	0	1	2	0	0	0
OTU_2013	0	0	0	0	0	0	0	0	0	0	0	0	0	0	0	0	0	0	0	0	0	0	0	0	0	0	0	0	0	0	0	0	0	0	0	0	0	0	0	0	0	0	0	0	0	0	0	0	0
OTU_2014	0	0	1	12	1	0	1	0	0	0	0	0	0	0	0	2	1	0	0	0	7	0	0	0	1	2	1	1	3	0	0	1	0	0	4	0	0	0	0	0	0	0	0	0	0	0	1	0	0
OTU_2015	0	0	0	0	0	0	0	0	0	0	0	0	0	0	0	0	0	0	0	0	0	0	0	0	0	0	0	0	0	0	0	2	0	0	0	0	0	0	0	0	0	0	0	0	0	0	0	0	0
OTU_2016	0	0	0	0	0	0	0	0	0	0	0	0	0	0	0	0	0	0	0	0	0	0	0	0	0	0	0	0	0	0	0	0	0	0	0	0	0	0	1	0	0	0	0	0	0	0	0	0	0
OTU_2017	0	0	0	0	0	0	2	0	0	0	0	0	0	1	0	0	0	0	0	0	0	0	0	0	0	0	0	0	0	0	0	0	0	0	0	0	0	0	0	0	0	0	0	0	0	0	0	1	0
OTU_2018	1	0	0	1	0	0	0	0	3	2	0	0	1	0	0	0	0	3	1	2	0	2	0	0	0	0	0	0	0	0	2	1	0	2	3	0	0	0	3	2	0	0	0	0	0	0	0	0	0
OTU_2019	0	0	0	0	0	0	0	0	0	0	0	0	0	0	0	0	0	0	0	0	0	9	0	0	0	0	0	2	0	0	1	0	0	0	0	0	0	0	0	0	0	0	0	0	0	0	0	0	0
OTU_202	41	0	0	1	79	3	0	0	2	1	1	1	0	0	1	239	0	1525	0	0	5	0	0	0	0	0	0	0	1	5	0	1	31	3	0	0	0	0	1	0	0	0	1	14	1	0	0	0	0
OTU_2020	0	0	0	0	0	1	0	0	0	0	0	0	0	0	0	0	0	0	0	1	0	0	0	0	0	0	0	4	0	0	4	2	0	0	1	0	0	0	2	0	0	0	0	0	0	0	0	0	0
OTU_2021	0	0	0	0	0	0	1	0	1	0	0	1	0	0	2	0	0	0	0	1	0	1	0	0	0	0	0	0	1	0	0	0	0	0	1	0	0	0	0	0	0	0	0	0	0	0	0	0	0
OTU_2022	12	0	0	0	0	0	0	0	1	0	0	0	0	0	1	0	0	0	0	1	0	0	0	0	0	0	0	0	0	1	0	2	0	0	0	0	0	0	2	0	0	0	0	0	0	0	0	0	0
OTU_2023	0	0	0	3	0	0	2	1	1	0	0	0	2	1	1	1	0	0	0	1	0	1	0	3	2	2	2	3	4	5	12	6	0	0	7	0	0	0	0	2	0	0	0	0	0	0	0	0	0
OTU_2024	1	4	0	0	0	2	0	1	3	2	3	9	5	0	1	3	15	0	1	1	6	1	0	0	0	1	0	6	10	2	5	4	1	1	11	0	0	0	0	0	0	0	0	0	0	0	0	3	0
OTU_2025	0	0	0	0	0	0	0	0	0	0	0	0	0	0	0	0	0	0	0	0	0	0	0	0	0	0	0	0	0	0	0	0	0	0	0	0	0	0	0	0	0	0	0	0	0	0	0	0	0
OTU_2026	0	0	0	0	0	0	0	0	0	0	0	0	0	0	0	0	0	0	0	0	0	0	0	0	0	0	0	0	0	0	0	0	0	0	0	0	0	0	0	0	0	0	0	0	0	0	0	0	0
OTU_2027	0	3	10	11	3	0	0	0	1	2	3	1	0	0	0	4	23	4	3	4	26	1	4	0	2	4	5	3	5	0	0	8	0	0	0	2	4	4	0	0	4	22	53	13	16	0	5	1	0
OTU_2028	0	0	0	0	0	0	0	0	0	0	0	0	0	0	0	0	0	0	0	0	0	0	0	0	0	0	0	0	0	0	0	0	0	0	0	0	0	0	0	0	0	0	0	0	0	0	0	0	0
OTU_2029	0	5	0	0	0	2	5	3	11	6	13	9	6	3	8	7	15	2	4	0	0	7	0	2	0	0	0	32	39	4	32	13	0	0	17	0	8	0	5	6	0	0	0	0	1	53	0	0	0
OTU_203	142	262	485	523	309	115	90	137	121	186	859	423	176	6	102	343	409	383	130	551	774	19	367	131	182	571	623	577	1150	108	125	112	113	3	474	576	84	83	261	1627	354	869	3109	236	495	33	68	284	372
OTU_2030	0	0	0	0	0	0	0	0	0	0	0	0	0	0	0	0	0	0	0	0	0	0	0	0	0	0	0	0	0	0	0	0	0	0	0	0	1	0	0	0	0	0	0	0	0	0	0	0	0
OTU_2031	1	0	15	92	8	1	11	7	6	2	0	1	16	3	2	0	1	14	2	3	144	12	6	1	36	12	6	40	8	7	11	12	0	1	16	3	6	6	1	0	0	4	1	0	3	1	40	32	17
OTU_2032	0	0	0	0	0	0	0	1	0	0	1	0	1	0	0	0	2	0	0	0	0	0	0	1	0	0	0	0	0	0	0	0	0	0	3	0	0	0	0	0	0	0	0	0	0	0	0	0	0
OTU_2033	0	0	0	0	0	0	0	0	0	0	0	0	0	0	0	0	0	2	0	0	1	1	0	0	0	1	0	0	0	0	0	11	0	0	0	0	2	0	0	0	0	2	1	0	1	0	0	0	0
OTU_2034	0	0	0	0	0	0	0	0	0	0	0	0	0	0	0	0	0	0	0	0	0	0	0	0	0	0	0	0	1	0	0	0	0	0	0	0	0	0	0	0	0	0	0	0	0	1	0	0	0
OTU_2035	0	0	0	0	0	0	0	0	0	0	0	0	0	0	0	0	0	0	0	0	0	0	0	0	0	0	0	0	0	0	0	0	0	0	0	0	0	0	0	0	0	0	0	0	0	0	0	0	0
OTU_2036	0	0	0	0	0	0	0	0	0	0	0	0	0	0	0	0	0	0	0	0	0	0	0	0	0	0	0	0	0	0	0	0	0	0	0	0	0	0	0	0	0	0	0	0	0	0	0	0	0
OTU_2037	0	0	0	0	0	0	0	0	14	10	0	0	0	0	0	1	0	0	10	12	5	0	5	0	0	0	0	0	0	0	0	1	0	8	0	0	1	1	0	0	0	0	0	2	10	12	0	7	0
OTU_2038	0	0	0	0	0	0	0	0	0	0	0	0	0	0	0	0	0	0	0	0	0	0	0	0	0	0	0	0	0	0	0	0	0	0	0	0	0	0	0	0	0	0	0	0	0	0	0	0	0
OTU_2039	0	0	1	5	1	2	2	2	1	1	0	0	4	1	0	0	1	0	0	9	9	1	0	0	1	2	1	6	3	1	2	1	0	1	4	0	1	1	1	0	0	0	0	0	3	0	0	4	0
OTU_204	3	0	0	1	0	0	0	0	0	0	0	0	0	0	0	0	0	0	0	0	1	1360	0	0	0	0	0	0	0	0	0	770	0	0	0	0	0	0	0	0	0	0	1	0	0	0	0	0	0
OTU_2040	0	0	0	1	0	0	0	0	0	0	0	0	0	0	0	0	0	0	0	0	0	0	0	0	0	0	0	0	0	0	1	0	1	0	0	0	0	0	0	0	0	0	0	0	0	0	0	0	0
OTU_2041	0	0	0	2	0	0	0	0	3	0	0	1	4	0	1	0	0	0	0	0	0	3	0	1	0	0	0	4	2	1	4	3	0	0	9	0	1	0	1	1	0	0	0	0	0	0	0	0	0
OTU_2042	0	0	0	0	0	0	0	0	0	0	0	0	0	0	0	0	2	0	0	0	0	0	0	0	0	0	0	0	0	0	0	0	0	0	1	0	0	0	0	0	0	0	0	0	0	0	0	0	0
OTU_2043	0	0	0	0	0	0	0	0	0	0	0	0	0	0	0	0	0	0	0	0	0	0	1	0	0	0	0	0	0	0	0	0	0	0	0	0	0	0	0	0	0	0	0	0	0	0	0	0	0
OTU_2044	0	0	0	0	0	0	0	0	0	0	0	0	0	0	0	0	0	0	0	0	0	0	0	0	0	0	0	0	0	0	1	0	0	0	0	0	0	0	0	0	0	0	0	0	0	0	0	0	0
OTU_2045	0	0	0	0	0	0	0	0	0	0	0	0	0	0	0	0	0	0	0	0	0	0	0	0	0	0	0	0	0	0	0	0	0	0	0	0	0	0	0	0	0	0	0	0	0	0	0	0	0
OTU_2046	0	0	0	0	0	0	0	0	0	0	0	0	0	0	0	0	0	0	0	0	0	0	0	0	0	0	0	0	0	0	0	0	0	0	0	0	0	0	0	0	0	0	0	0	0	0	0	0	0
OTU_2047	0	0	0	0	0	0	0	0	0	0	0	0	0	0	0	0	0	0	0	0	0	1	0	0	0	0	0	2	0	0	0	0	0	0	1	0	0	0	0	0	0	0	0	0	0	0	0	0	0
OTU_2048	0	0	0	0	0	0	0	0	0	0	0	0	0	0	0	0	0	0	0	0	0	0	0	0	0	0	0	0	0	0	0	0	0	0	0	0	0	0	0	0	0	0	0	0	0	0	0	0	0
OTU_2049	23	10	9	22	21	24	17	13	95	296	71	41	16	2	15	57	25	29	100	118	67	22	28	1	22	17	28	2	5	0	1	27	7	1	2	6	19	1	18	22	0	0	1	9	76	0	20	19	27
OTU_205	264	972	168	454	0	2	0	0	89	509	418	187	0	0	139	246	2	86	1	96	51	0	161	0	52	676	200	4	2	151	1	3	36	6	1	3	107	13	0	0	62	134	766	0	1	23	154	44	135
OTU_2050	0	0	0	0	0	0	0	0	0	0	0	0	0	0	0	0	0	0	0	0	0	0	0	0	0	0	0	0	0	0	0	0	0	0	0	0	0	0	0	0	0	0	0	0	0	0	0	0	0
OTU_2051	0	0	0	0	0	0	0	0	0	0	0	0	0	0	0	0	0	0	0	0	0	0	0	0	0	0	0	0	0	0	0	0	0	0	0	0	0	0	0	0	0	0	0	0	0	0	0	0	0
OTU_2052	0	0	1	0	0	3	7	4	1	4	6	6	2	0	0	12	3	0	0	3	0	0	0	0	3	3	1	5	9	0	2	6	0	0	0	0	7	2	0	2	0	0	0	0	0	0	0	1	1
OTU_2053	0	0	0	0	0	0	0	0	0	0	0	0	0	0	0	0	0	0	0	0	0	0	0	0	0	0	0	0	0	0	0	0	0	0	0	0	0	0	0	0	0	0	0	0	0	0	0	1	0
OTU_2054	0	0	0	0	0	0	0	0	0	0	0	0	0	0	0	0	0	0	0	0	0	0	0	0	0	0	0	0	0	0	0	0	0	0	0	0	0	0	0	0	0	0	0	0	1	0	0	0	0
OTU_2055	1	0	0	0	0	0	0	0	0	1	0	1	0	0	0	2	7	4	0	0	5	0	0	0	4	0	0	0	0	0	1	0	0	1	0	0	0	0	0	0	27	7	17	0	0	0	0	0	0
OTU_2056	0	0	1	12	0	0	2	3	0	0	0	0	0	0	1	0	0	0	0	0	6	0	0	0	2	0	0	9	0	0	5	0	2	0	0	0	1	0	0	0	0	0	0	0	0	0	5	1	0
OTU_2057	0	0	0	0	0	0	0	0	0	0	0	0	0	0	0	0	0	0	0	0	0	0	0	0	0	0	0	0	0	0	0	0	0	0	0	0	0	0	0	0	0	0	0	0	0	0	0	0	0
OTU_2058	0	0	0	0	0	0	0	0	0	0	0	0	0	0	0	0	0	0	0	0	0	0	0	0	0	1	2	0	0	0	0	0	0	0	0	0	1	0	0	0	0	0	0	1	0	0	0	3	0
OTU_2059	0	0	0	1	0	1	0	0	1	0	1	2	0	0	0	0	0	0	0	2	1	0	1	0	1	0	8	0	0	0	0	0	0	0	0	0	0	1	2	0	0	1	5	0	0	0	0	0	0
OTU_206	56	0	1	1	1	59	219	375	6	3	4	2	187	0	4	7	2	8	0	4	294	1	2	18	1	1	2	935	652	200	237	6	760	256	183	2	3	0	1	0	0	3	2	3	59	0	474	633	566
OTU_2060	0	0	3	0	0	0	0	0	0	0	0	0	1	0	0	0	0	0	0	0	0	0	1	0	1	0	0	0	0	0	0	0	0	0	0	0	0	0	0	0	0	0	0	0	0	0	0	0	0
OTU_2061	0	2	0	0	0	0	0	0	0	0	1	1	0	0	0	8	2	0	0	3	1	0	3	0	0	0	0	1	1	0	0	0	0	0	0	0	2	2	0	0	0	1	0	0	1	0	0	1	1
OTU_2062	0	0	0	0	0	0	0	0	0	0	0	0	0	0	0	0	0	0	0	0	0	0	0	0	0	0	0	0	0	0	0	0	0	0	0	0	0	0	0	0	0	0	0	0	0	0	0	0	0
OTU_2063	2	0	0	0	0	4	1	0	47	60	1	1	6	22	1	0	1	1	16	1	0	17	0	7	0	0	0	32	11	13	57	5	0	0	18	0	0	0	3	2	0	0	0	0	0	8	16	40	19
OTU_2064	0	0	0	0	0	0	0	0	0	0	0	0	0	0	0	0	0	0	0	0	0	0	0	0	0	0	0	0	0	0	0	0	0	0	0	0	0	0	0	0	0	0	0	0	0	0	0	0	0
OTU_2065	0	0	0	1	0	0	0	0	0	0	0	0	0	0	0	0	0	0	0	0	2	0	0	0	0	0	0	0	0	0	0	0	0	0	0	3	1	0	0	0	0	0	0	0	3	0	0	0	0
OTU_2066	0	0	0	0	0	0	0	0	0	0	0	0	0	0	0	0	0	0	0	0	0	0	0	0	0	0	0	0	0	0	0	0	0	0	0	0	0	0	0	0	0	0	0	0	0	0	0	0	0
OTU_2067	6	0	0	1	0	3	3	2	0	0	2	0	0	0	0	0	0	0	0	0	1	0	1	0	1	1	0	0	0	0	3	0	7	13	2	0	0	0	0	0	0	0	0	0	7	13	0	0	0
OTU_2068	2	2	0	1	0	0	2	0	1	1	0	1	6	0	0	5	3	2	0	1	5	0	1	2	1	3	1	0	0	0	0	4	0	0	1	0	2	0	0	0	0	0	0	0	3	0	0	0	0
OTU_2069	2	1	163	345	53	9	36	31	42	75	0	16	8	0	1	0	1	143	34	11	129	2	43	15	26	82	15	4	0	0	2	0	7	1	0	162	117	13	9	7	3	8	174	88	67	2	6	10	1
OTU_207	0	1	0	0	0	6	1	0	1	0	0	0	0	0	0	1129	24	0	0	0	224	0	1	0	0	3	0	0	0	0	0	0	75	0	1	0	159	22	0	0	0	0	0	0	2	6	0	0	2
OTU_2070	0	0	0	0	0	0	0	0	1	0	1	1	0	0	1	1	1	0	0	0	1	0	0	0	0	1	0	0	0	0	0	0	0	0	0	0	0	0	1	0	2	2	1	1	0	0	0	0	1
OTU_2071	0	0	0	0	0	0	0	0	0	0	1	0	0	0	0	1	0	45	0	0	0	0	0	0	0	0	0	0	0	0	0	0	0	0	0	0	0	0	0	0	0	0	0	0	0	10	0	0	0
OTU_2072	1	0	0	0	0	0	0	0	0	0	0	0	0	0	0	0	3	0	0	0	2	0	0	0	0	0	0	0	2	0	0	0	0	0	0	0	0	0	0	0	0	0	0	0	0	0	0	0	0
OTU_2073	0	0	0	0	0	0	0	0	0	0	0	0	0	0	0	0	0	0	0	0	0	0	1	0	0	0	0	0	0	0	0	0	0	0	0	0	0	0	0	0	0	0	0	0	0	0	0	0	0
OTU_2074	2	0	0	0	0	0	0	0	0	1	0	0	0	0	0	0	0	0	0	2	1	0	0	0	0	0	1	0	0	0	0	0	0	0	0	0	0	0	0	0	0	0	0	2	0	2	0	0	0
OTU_2075	0	1	0	0	0	0	0	0	0	0	0	0	0	0	0	0	0	0	0	1	0	0	0	0	0	1	0	0	0	0	0	0	0	0	0	0	0	0	0	0	1	1	6	7	2	0	0	0	0
OTU_2076	0	0	0	0	0	0	0	0	0	0	0	0	0	0	0	0	0	0	0	0	0	0	0	0	0	0	0	0	0	0	0	0	0	0	0	0	0	0	0	0	0	0	0	0	0	0	0	0	0
OTU_2077	0	0	0	0	0	0	0	0	0	0	0	0	0	0	0	0	0	0	0	0	0	0	0	0	0	0	0	0	0	0	0	0	0	0	0	0	0	0	0	0	0	0	0	0	0	0	0	0	0
OTU_2078	0	0	0	0	0	0	0	0	0	0	0	0	0	0	0	0	0	0	0	0	0	0	0	0	0	0	0	0	0	0	0	0	0	0	0	0	0	0	0	0	0	0	0	0	0	0	0	0	0
OTU_2079	0	0	0	0	0	0	0	0	0	0	0	0	0	0	0	0	0	0	0	0	0	0	0	0	0	0	0	0	0	0	0	0	0	0	0	0	0	0	0	0	0	0	0	0	0	0	0	0	0
OTU_208	0	0	0	0	0	0	2	0	0	0	0	0	0	0	0	0	0	0	0	0	0	0	1	0	0	1	0	0	0	0	0	0	0	0	0	0	1	0	235	0	0	0	0	0	0	0	1276	212	428
OTU_2080	0	0	0	1	0	0	1	0	0	0	0	0	5	4	0	0	0	0	1	0	5	2	0	0	3	2	0	2	4	2	14	3	0	0	8	0	0	1	1	1	0	0	0	0	0	0	8	16	8
OTU_2081	0	0	0	0	0	0	0	0	0	0	0	0	0	0	0	0	0	0	0	0	0	0	0	0	0	0	0	0	0	0	0	0	0	0	0	0	0	0	0	0	0	0	0	0	1	0	0	0	0
OTU_2082	0	0	0	1	0	0	0	0	0	0	0	0	0	0	0	0	2	0	0	1	4	0	0	0	0	0	0	0	0	0	0	0	0	0	0	1	2	0	0	0	0	0	1	0	0	0	6	0	0
OTU_2083	3	1	0	0	2	0	0	0	0	1	0	0	2	0	0	0	0	0	0	1	2	0	0	0	0	3	0	0	2	0	0	0	0	0	0	1	0	0	0	0	0	0	0	0	3	0	0	0	0
OTU_2084	7	1	0	0	3	0	0	0	0	1	1	1	3	1	2	4	5	0	0	0	5	0	0	0	0	0	0	0	10	1	0	7	1	2	8	1	1	0	4	0	0	0	0	0	5	5	29	123	32
OTU_2085	22	0	2	21	2	2	0	1	0	0	0	0	0	0	2	2	4	1	0	0	5	0	0	0	5	5	3	0	0	0	3	0	0	0	3	2	0	3	0	0	0	1	0	0	28	0	12	0	0
OTU_2086	0	0	0	0	0	0	0	0	0	0	0	0	0	0	0	0	0	0	0	0	0	0	0	0	0	0	0	0	0	0	0	1	0	0	0	0	0	0	0	0	0	0	0	0	0	0	0	0	0
OTU_2087	15	2	0	0	0	0	0	0	0	2	1	1	3	3	1	3	2	5	0	0	2	2	0	0	0	1	0	2	0	0	5	2	0	1	5	0	0	0	1	0	0	2	0	0	0	0	0	9	0
OTU_2088	12	0	0	0	0	0	0	0	1	2	0	1	0	1	0	0	0	0	0	0	0	0	0	0	0	0	0	4	2	0	1	0	0	0	4	0	0	0	1	0	0	0	0	0	0	1	0	0	0
OTU_2089	849	4	84	275	24	2	0	1	3	2	27	18	59	2	82	61	46	35	0	10	0	3	52	26	102	91	200	9	31	95	37	7	0	0	183	3	37	53	6	1	3	84	10	21	512	2	310	30	1
OTU_209	10	99	42	12	10	124	176	129	88	141	54	31	2	6	15	58	19	68	63	213	34	11	109	0	62	58	47	0	1	0	0	31	1443	71	0	44	62	51	137	59	10	51	19	43	166	143	41	101	66
OTU_2090	1	1	0	0	0	0	0	0	1	0	0	0	0	1	0	0	0	0	0	0	0	0	0	0	0	0	0	0	0	0	1	0	0	0	0	0	0	0	0	0	0	0	0	0	0	0	0	0	0
OTU_2091	3	0	0	1	0	0	0	0	0	0	1	0	0	0	0	0	0	0	0	0	2	0	0	0	0	0	0	0	0	0	0	0	0	0	0	1	0	0	0	0	0	0	0	0	7	0	0	0	0
OTU_2092	0	0	0	0	0	0	0	0	0	0	0	0	0	0	0	0	0	0	0	0	0	0	0	0	0	0	0	0	0	0	0	0	0	0	0	0	0	0	0	0	0	0	0	0	0	0	0	0	0
OTU_2093	0	0	0	0	0	0	0	0	0	0	0	0	0	0	0	0	0	0	0	0	1	0	0	0	0	0	0	0	1	0	0	0	0	0	0	3	0	0	0	0	0	1	4	0	0	0	0	2	0
OTU_2094	4	0	0	0	0	0	0	0	4	0	0	0	0	0	0	0	0	0	0	0	0	0	0	0	0	0	0	0	0	0	0	0	1	0	0	0	0	0	0	0	0	0	0	0	0	0	0	0	0
OTU_2095	4	0	2	2	0	0	0	0	1	0	0	0	0	0	1	0	0	0	0	0	2	0	0	0	0	3	3	0	0	0	0	0	0	0	0	0	0	0	0	1	0	1	0	0	2	0	5	9	2
OTU_2096	1	1	0	4	1	0	0	1	1	2	0	2	0	0	0	0	0	0	1	3	2	0	0	0	0	1	1	0	0	0	0	1	0	0	0	1	1	3	0	1	0	0	0	0	4	0	4	4	6
OTU_2097	25	3	9	10	4	0	3	6	0	0	20	9	3	0	1	3	71	24	0	3	80	0	5	6	15	20	8	0	10	3	12	3	0	6	3	15	6	3	0	4	0	13	1	4	85	2	16	9	10
OTU_2098	0	0	0	3	0	0	2	0	0	2	1	2	0	0	1	8	8	1	0	3	2	0	0	0	0	0	0	0	0	0	0	3	0	0	0	0	3	0	1	0	0	0	0	0	8	0	1	0	0
OTU_2099	12	0	0	0	0	0	0	0	13	8	1	0	0	0	0	0	0	0	3	0	2	0	0	0	1	0	0	0	1	1	0	0	5	7	0	0	0	0	0	0	0	0	0	0	13	0	1	5	0
OTU_21	4336	6621	201	14751	2310	2715	1962	1880	2207	2640	9122	2732	2127	1058	4589	7287	15766	2338	583	2621	41843	4073	1158	423	1483	1987	4609	5850	8626	1737	1960	3375	4409	938	3089	4868	6904	4882	5636	609	7540	9109	1957	65	404	15052	1742	6661	2506
OTU_210	221	529	325	786	228	110	74	101	280	570	300	356	93	8	52	178	164	258	353	640	1422	49	495	242	200	493	566	431	397	193	116	286	57	2	246	258	358	104	42	170	55	313	1232	333	659	40	123	93	206
OTU_2100	0	0	0	1	0	0	0	0	0	0	0	0	0	0	0	0	0	0	0	0	0	0	0	0	0	0	0	0	0	0	0	0	0	0	0	0	0	0	0	0	0	0	0	0	0	0	0	0	0
OTU_2101	0	0	0	0	0	0	0	0	0	0	0	0	0	0	0	0	0	0	0	0	0	0	0	0	0	0	0	0	0	0	0	0	0	0	0	0	0	0	0	0	0	0	0	0	0	0	0	0	0
OTU_2102	0	0	0	0	0	0	0	0	0	0	0	0	0	0	0	0	0	0	0	0	0	0	0	0	0	0	0	0	0	0	0	0	0	0	0	0	0	0	0	0	0	0	0	0	0	0	0	0	0
OTU_2103	0	0	0	0	0	0	0	0	0	0	0	0	0	0	0	1	0	0	1	0	0	0	1	0	1	1	3	0	0	0	0	1	0	0	0	2	1	0	0	0	0	0	0	0	0	0	1	0	0
OTU_2104	0	0	0	0	0	0	0	0	0	1	1	0	0	0	0	0	4	0	0	0	2	0	0	0	0	3	1	0	0	0	5	1	0	0	0	0	1	1	0	0	0	1	0	0	0	0	2	0	1
OTU_2105	0	0	0	0	0	0	0	0	0	0	0	0	1	0	0	3	0	1	0	0	3	0	0	0	0	0	0	0	0	0	0	0	0	0	0	0	0	0	0	0	0	1	0	0	0	0	1	1	0
OTU_2106	0	0	0	0	0	0	0	0	0	0	0	0	0	0	0	0	0	0	0	0	0	0	0	0	0	0	0	0	0	0	0	0	0	0	0	0	0	0	0	0	0	0	0	0	0	0	0	0	0
OTU_2107	0	4	0	0	0	2	4	0	2	0	1	4	2	0	1	1	5	0	6	0	0	0	0	1	0	0	0	3	4	1	6	0	1	0	5	0	0	0	0	0	0	0	0	0	0	9	0	0	0
OTU_2108	0	1	0	0	0	0	0	0	0	0	0	0	0	0	0	1	0	0	0	0	0	0	0	0	0	0	0	0	0	0	0	0	0	0	0	0	1	0	0	0	0	0	0	0	0	0	0	0	0
OTU_2109	0	3	0	0	0	0	0	0	0	0	0	0	2	0	12	0	74	0	0	0	0	4	0	0	0	0	0	54	3	1	4	2	0	0	1	0	0	0	1	4	0	0	0	0	0	21	0	0	0
OTU_211	189	433	99	157	77	61	43	60	14	33	400	112	100	0	189	298	73	195	87	299	91	29	200	135	47	138	182	108	31	67	4	1586	42	6	139	0	36	56	10	52	10	71	400	93	51	1	156	74	116
OTU_2110	0	0	0	0	0	0	0	0	0	0	0	0	0	0	0	0	0	0	0	0	0	0	0	0	0	0	0	0	0	0	0	0	1	1	0	0	0	0	0	0	0	0	0	0	4	2	0	0	0
OTU_2111	0	221	0	0	0	0	0	0	0	0	0	24	58	0	215	104	1033	0	0	1	0	249	0	13	0	0	0	912	216	109	72	165	0	1	92	0	0	0	189	150	3	0	0	0	0	2048	0	0	0
OTU_2112	0	0	0	0	0	0	0	0	0	0	0	0	0	0	0	0	0	0	0	0	0	0	0	0	0	0	0	0	0	0	0	0	0	0	0	0	0	0	0	0	0	0	0	0	0	0	0	0	0
OTU_2113	0	8	1	0	1	0	1	0	0	0	0	0	0	0	4	3	0	1	2	0	4	0	1	2	0	5	10	0	1	1	2	0	0	0	0	46	0	0	0	0	0	0	0	7	27	0	0	2	2
OTU_2114	0	0	0	0	0	0	0	0	0	0	0	0	0	0	0	0	0	0	0	0	0	0	0	0	0	0	0	0	0	0	0	0	0	0	0	0	0	0	0	0	0	0	0	0	0	0	0	0	0
OTU_2115	0	0	0	0	0	0	0	0	0	0	0	0	0	0	0	0	0	0	0	0	0	0	0	0	0	0	0	0	0	0	0	2	0	0	0	0	0	0	0	0	0	0	0	0	0	0	0	0	0
OTU_2116	0	0	0	0	0	0	0	0	0	0	0	0	0	0	0	0	0	0	0	0	0	0	0	0	0	0	0	0	0	0	0	0	0	0	0	0	0	0	1	0	0	0	0	0	0	0	0	0	0
OTU_2117	0	0	0	0	0	0	0	0	0	0	0	0	0	0	0	0	0	0	0	0	0	0	0	0	0	0	0	0	0	0	0	0	0	0	0	0	0	0	0	0	0	0	0	0	0	0	0	0	0
OTU_2118	0	0	0	0	0	0	0	0	0	0	0	0	0	0	0	0	0	3	0	0	0	0	0	0	0	0	0	0	0	0	0	0	0	0	0	0	7	0	0	0	0	0	0	0	0	0	0	0	0
OTU_2119	0	0	0	0	0	0	0	0	0	0	0	0	0	0	0	1	0	0	0	0	0	0	0	0	0	0	0	0	0	0	0	0	0	0	0	0	0	0	0	0	0	0	0	1	0	0	0	0	1
OTU_212	0	0	0	0	0	0	0	0	0	0	0	0	0	0	0	0	0	0	0	1	0	0	0	0	0	0	1	0	0	0	0	0	90	24	0	0	1	0	73	0	0	0	0	0	0	0	0	4	14
OTU_2120	0	0	33	0	0	0	0	0	0	0	1	1	0	0	0	0	0	2	0	0	0	7	15	0	3	3	0	0	0	0	0	0	0	0	0	1	32	0	14	0	0	0	0	8	0	1	0	0	0
OTU_2121	2	2	1	11	1	2	1	1	0	2	3	3	0	0	0	2	4	0	0	0	8	0	4	0	2	3	1	4	0	0	0	0	0	0	0	6	6	0	0	0	0	2	3	1	4	0	0	0	0
OTU_2122	34	8	5	79	3	7	7	3	9	4	13	9	4	1	9	8	18	10	4	1	29	5	6	4	27	11	28	18	26	0	21	4	0	0	21	0	4	1	0	0	0	0	0	0	21	0	4	2	1
OTU_2123	0	2	1	0	0	0	0	0	0	0	3	2	0	0	4	3	2	0	0	0	1	0	0	0	0	3	1	0	2	0	0	0	0	0	0	0	2	0	0	0	0	0	0	0	1	0	0	0	0
OTU_2124	30	2	4	26	3	0	3	0	12	15	9	14	5	2	6	4	4	11	6	2	7	0	1	4	6	5	16	9	6	8	6	1	3	3	9	0	4	0	5	0	0	0	0	0	8	2	3	0	4
OTU_2125	0	0	1	0	0	0	0	0	0	0	0	0	0	0	0	0	0	1	0	0	3	0	1	0	0	1	1	0	0	0	0	0	0	0	0	0	0	0	0	0	0	0	0	0	0	0	0	0	0
OTU_2126	0	0	0	0	0	0	0	0	0	0	0	0	0	0	0	0	0	0	0	0	0	0	1	0	0	0	0	0	0	0	0	0	0	0	0	0	0	0	0	0	0	0	0	0	0	0	0	0	0
OTU_2127	0	0	0	2	0	0	0	0	6	2	0	0	0	0	0	1	0	0	3	4	3	0	2	0	0	0	0	0	0	0	0	0	0	0	0	0	0	0	0	0	0	0	0	0	1	0	0	0	0
OTU_2128	1	0	0	0	0	0	0	0	0	0	0	0	0	0	0	0	0	0	0	0	0	0	0	0	0	0	0	0	0	0	0	0	0	0	0	0	0	0	1	0	0	0	0	0	2	0	0	0	0
OTU_2129	0	0	0	1	0	0	0	0	0	0	0	0	0	0	0	0	1	0	0	0	0	0	0	0	0	0	0	0	0	0	0	0	0	0	0	0	0	0	0	0	0	0	0	0	2	0	0	0	0
OTU_213	182	0	144	500	78	118	13	15	197	102	1	55	34	8	0	4	1	174	92	216	129	30	100	89	72	57	186	23	25	24	12	50	58	9	36	50	15	20	10	41	15	20	74	244	417	35	97	63	94
OTU_2130	0	0	1	0	0	0	0	1	0	0	0	0	0	0	0	0	0	0	0	0	0	0	0	0	0	0	0	0	0	0	0	0	0	0	0	0	0	0	0	0	0	0	0	0	0	0	0	0	0
OTU_2131	0	0	0	0	0	0	0	0	0	0	0	0	0	0	0	0	0	0	0	0	0	0	0	0	0	0	0	0	0	0	0	0	0	0	0	0	0	0	0	0	0	0	0	0	0	0	0	0	0
OTU_2132	1	1	0	0	0	0	1	0	0	0	0	0	0	0	0	0	0	0	0	1	0	1	0	0	0	0	0	0	0	0	0	1	0	0	0	0	0	0	0	0	0	0	0	0	0	0	0	0	0
OTU_2133	0	0	0	0	0	0	0	0	0	0	0	0	0	0	0	0	0	0	0	0	0	0	0	0	0	0	0	0	0	0	0	0	0	0	0	0	0	0	0	0	0	0	0	4	44	0	0	0	0
OTU_2134	0	1	0	0	0	0	0	0	0	0	0	0	0	0	0	0	0	0	0	0	0	0	0	0	0	0	0	0	0	0	0	0	0	0	0	0	0	0	0	0	0	0	0	2	0	0	0	2	0
OTU_2135	0	0	0	0	0	0	0	0	0	0	0	0	0	0	0	0	0	0	0	0	0	0	0	0	0	0	0	0	0	0	0	0	0	0	0	0	0	0	0	0	0	0	0	0	0	0	0	0	0
OTU_2136	0	0	0	2	0	6	0	0	0	0	3	2	1	0	0	6	6	0	0	0	0	0	1	1	0	0	2	2	8	3	12	0	0	0	9	0	0	0	1	0	0	0	0	0	0	0	0	0	0
OTU_2137	0	0	1	0	0	0	0	0	0	0	0	0	0	0	0	0	0	0	0	0	2	0	1	0	0	0	0	0	0	0	0	0	0	0	0	0	0	0	0	0	0	0	1	0	0	0	0	0	0
OTU_2138	0	0	0	1	0	0	0	0	0	0	0	0	0	0	0	0	0	0	0	0	0	0	0	0	1	0	0	0	0	0	0	0	0	0	0	0	0	0	0	0	0	1	7	2	2	0	0	0	0
OTU_2139	0	1	0	0	0	0	0	0	0	1	0	0	0	0	0	0	0	0	0	0	0	0	0	0	0	0	0	0	0	0	0	0	0	0	0	0	0	0	0	0	0	0	0	7	1	0	0	0	0
OTU_214	0	0	0	0	0	0	0	0	0	0	0	0	0	0	0	0	0	0	0	0	0	0	0	0	0	0	0	0	0	0	0	0	0	0	0	0	0	0	0	0	0	0	0	0	0	0	0	0	0
OTU_2140	3	1	0	5	0	0	1	0	0	0	0	1	0	0	0	1	0	0	0	1	5	0	0	0	0	3	1	0	0	0	0	0	0	0	0	1	0	0	0	0	0	0	4	3	4	0	0	0	0
OTU_2141	0	0	0	0	0	0	0	0	0	0	0	0	0	0	0	0	0	0	0	0	0	0	0	0	0	0	0	0	0	0	0	0	0	0	0	0	0	0	0	0	0	0	0	0	0	0	0	0	0
OTU_2142	0	0	0	0	0	0	0	0	0	0	0	0	0	0	0	0	0	0	0	0	0	0	0	0	0	0	0	0	0	0	0	0	0	0	0	0	0	0	0	0	0	0	0	0	0	0	0	0	0
OTU_2143	0	0	0	1	0	0	0	0	0	0	1	0	0	0	1	0	0	0	0	0	0	0	1	0	0	2	0	0	0	0	0	0	0	2	0	0	0	0	0	0	0	0	0	0	1	0	1	0	0
OTU_2144	0	0	1	0	0	0	0	0	0	0	0	0	0	0	0	1	0	0	0	0	0	0	0	0	0	4	1	0	0	0	0	0	0	0	0	0	0	0	0	0	0	0	0	0	0	0	1	0	0
OTU_2145	1	1	6	3	0	0	2	0	0	0	0	0	0	0	1	1	1	0	1	1	4	0	0	0	1	1	0	0	2	1	0	1	0	0	0	0	0	0	0	0	0	4	0	2	4	1	0	2	0
OTU_2146	0	0	0	0	0	0	0	0	0	0	0	0	0	0	0	0	0	0	0	0	0	0	0	0	0	1	0	0	0	0	0	0	0	0	0	0	0	0	0	0	0	2	4	0	0	0	0	0	0
OTU_2147	0	0	0	2	0	0	0	0	0	2	0	0	0	0	0	1	0	0	0	0	0	0	0	0	0	0	0	0	0	0	0	0	0	0	0	4	0	0	0	0	0	0	0	0	1	0	0	0	0
OTU_2148	0	0	0	3	1	0	0	0	0	0	0	0	0	0	0	0	0	0	0	0	1	0	2	0	0	3	0	0	0	0	0	0	0	0	0	0	0	0	0	0	0	0	7	0	0	0	0	0	0
OTU_2149	0	0	1	0	3	0	0	0	0	0	0	0	0	0	0	0	0	1	1	1	0	0	0	0	0	1	1	0	0	0	0	0	0	0	0	0	0	0	0	0	0	2	1	0	0	0	1	0	0
OTU_215	286	235	309	213	158	262	177	279	297	415	492	194	217	79	337	69	735	684	256	280	247	160	188	207	209	220	205	497	251	162	77	1246	175	7	111	135	283	84	185	67	1	17	18	100	632	925	153	214	154
OTU_2150	0	0	0	0	0	0	0	0	1	0	0	0	0	0	0	1	0	0	1	1	0	0	1	0	0	0	0	0	0	0	0	0	0	0	0	12	2	0	0	0	0	0	21	0	0	0	0	0	0
OTU_2151	0	0	0	0	0	0	0	0	0	0	0	0	0	0	0	0	0	0	0	0	0	0	0	0	0	0	0	0	0	0	0	0	0	0	0	0	0	0	0	0	0	0	0	0	0	0	0	0	0
OTU_2152	0	0	0	0	0	0	0	0	0	1	1	0	0	0	0	0	0	0	0	0	4	0	0	0	0	0	0	0	0	0	0	0	0	0	0	7	1	1	0	1	1	5	20	4	1	0	0	0	0
OTU_2153	0	0	0	0	0	0	0	0	0	0	0	0	0	0	0	1	0	0	1	0	0	0	0	0	0	0	0	0	0	0	0	0	0	0	0	0	0	0	0	0	0	0	0	0	0	0	0	0	0
OTU_2154	0	1	2	6	0	0	0	0	0	1	0	0	1	0	0	11	0	2	0	3	1	0	5	0	3	2	3	0	1	0	0	0	0	0	0	5	2	0	0	0	0	1	17	0	0	0	0	0	0
OTU_2155	0	1	1	2	1	0	0	0	0	0	0	0	1	0	0	3	0	0	1	0	3	0	4	0	0	3	2	0	0	0	0	1	2	0	0	1	3	0	0	0	0	3	3	22	3	0	0	0	0
OTU_2156	0	0	0	0	0	0	0	0	0	0	0	0	0	0	0	0	0	0	0	0	0	0	0	0	0	0	0	0	0	0	0	0	0	0	0	0	0	0	0	0	0	0	0	0	0	0	0	0	0
OTU_2157	0	0	0	0	0	0	0	0	0	0	0	0	0	0	0	0	0	0	0	0	0	0	0	0	0	1	0	0	0	0	0	0	0	0	0	0	0	0	0	0	0	0	0	0	0	0	0	0	0
OTU_2158	0	0	0	0	0	0	0	0	0	1	0	0	0	0	0	0	0	1	0	0	0	0	0	0	0	0	0	0	0	0	0	0	0	0	0	0	0	0	0	1	0	0	0	0	0	0	1	0	0
OTU_2159	0	0	0	0	0	0	0	0	0	0	0	0	0	0	0	0	0	0	0	0	0	0	0	0	0	0	0	0	0	0	0	0	0	0	0	0	0	0	0	0	0	0	0	3	1	0	0	2	2
OTU_216	0	0	0	0	0	2	0	0	1	0	0	0	0	0	0	0	0	0	0	0	0	0	0	0	0	0	0	0	0	0	0	1	0	0	2	0	0	0	0	0	0	0	0	0	0	0	0	0	0
OTU_2160	0	0	0	0	0	0	0	0	0	0	0	0	0	0	0	0	0	0	0	0	0	0	0	0	0	0	0	0	0	0	0	0	0	0	0	0	0	0	0	0	0	0	0	0	0	0	0	0	0
OTU_2161	0	0	0	0	0	0	0	0	0	0	0	0	0	0	0	0	0	0	0	0	0	0	0	0	0	0	0	0	0	0	0	0	0	0	0	0	2	3	0	0	0	0	1	3	0	0	0	1	0
OTU_2162	0	0	0	2	0	0	0	0	0	0	0	0	0	0	0	0	0	0	0	0	0	0	0	0	0	0	0	0	0	0	0	0	0	0	0	0	0	0	0	0	0	0	1	0	0	0	0	0	0
OTU_2163	2	0	0	0	0	0	0	0	4	0	0	10	0	0	1	12	0	0	5	4	5	0	0	0	0	0	1	2	1	0	0	0	0	0	0	0	0	0	0	0	0	0	3	0	0	0	2	0	0
OTU_2164	3	3	2	0	4	0	0	1	0	0	0	1	2	0	0	22	0	0	0	0	8	0	2	0	3	13	42	0	0	0	0	0	0	0	1	380	60	3	0	0	12	16	57	22	16	0	0	3	0
OTU_2165	0	1	0	0	0	0	0	0	0	1	0	0	0	0	0	0	0	0	2	0	4	0	0	0	0	0	0	0	0	0	0	0	0	0	0	0	0	0	0	0	0	1	4	4	1	0	0	0	0
OTU_2166	0	0	0	0	0	0	0	0	0	0	0	1	0	0	0	1	0	0	0	0	0	0	0	0	0	0	0	0	0	0	0	0	0	0	0	0	0	0	0	0	1	0	0	0	0	0	0	0	0
OTU_2167	0	0	3	7	3	0	0	0	0	0	0	0	0	0	0	28	0	0	0	1	0	0	3	1	0	7	14	0	0	0	0	0	0	0	0	0	0	0	0	0	15	0	31	3	1	0	0	2	0
OTU_2168	0	0	0	0	0	0	0	0	0	0	0	0	0	0	0	3	0	0	0	0	0	0	0	0	0	0	1	0	0	0	0	0	0	0	0	0	0	0	0	0	0	0	1	2	1	0	0	0	0
OTU_2169	0	1	3	13	6	0	0	0	0	0	0	3	0	0	0	0	0	4	0	2	10	0	3	0	0	8	6	0	0	0	0	0	0	0	2	9	0	3	0	0	0	1	1	1	2	0	0	0	2
OTU_217	150	480	2	1	0	76	26	5	32	253	806	191	350	43	596	611	954	177	120	730	150	3	74	831	9	40	120	1123	1113	111	85	273	0	0	279	0	1	0	26	23	0	22	2	0	6	136	1	32	97
OTU_2170	3	0	0	0	0	0	0	0	2	5	0	0	0	0	0	0	0	0	1	0	0	0	0	0	0	0	0	0	0	0	0	0	1	2	0	0	0	0	0	0	0	0	0	0	9	0	0	1	0
OTU_2171	0	0	0	1	0	0	0	0	0	0	0	0	0	0	0	0	0	0	0	0	1	0	0	0	0	0	0	0	0	0	0	0	0	0	0	1	0	0	2	0	3	6	3	0	1	0	0	0	0
OTU_2172	0	0	0	0	0	0	0	0	0	0	0	0	0	0	0	2	0	2	0	0	0	0	0	2	0	0	1	0	0	0	0	0	0	0	0	13	0	0	0	0	0	0	0	1	2	0	0	0	0
OTU_2173	0	0	0	0	0	0	0	0	0	0	0	0	0	0	0	0	0	0	0	0	0	0	0	0	0	0	0	0	0	0	0	0	0	0	0	0	0	0	0	0	0	0	0	0	0	0	0	0	0
OTU_2174	0	0	0	0	0	0	0	0	0	0	0	0	0	0	0	0	0	0	0	0	0	0	0	0	0	0	0	0	0	0	0	0	0	0	0	0	0	0	0	0	0	0	0	0	0	0	0	0	0
OTU_2175	0	0	0	0	0	0	0	0	0	0	0	0	0	0	0	0	0	0	0	0	0	0	0	0	0	0	0	0	0	0	0	0	0	0	0	0	0	0	0	0	0	0	0	0	0	0	0	0	0
OTU_2176	0	0	6	0	0	0	4	1	0	0	0	0	0	0	2	8	0	6	0	0	0	0	6	0	0	1	0	0	0	0	0	0	0	0	0	1	0	0	0	0	0	0	0	0	0	0	4	0	0
OTU_2177	0	0	0	0	0	0	0	0	0	0	0	0	0	0	0	0	0	0	0	0	0	0	0	0	0	0	0	0	0	0	0	0	0	0	0	12	7	0	0	0	0	0	0	1	3	0	4	4	2
OTU_2178	0	0	0	0	0	0	0	0	0	0	0	0	0	0	0	0	4	2	0	0	1	0	0	0	0	0	0	0	0	0	0	0	0	0	0	1	0	0	0	0	0	0	0	0	1	0	0	0	0
OTU_2179	0	0	0	0	0	0	0	0	0	0	0	0	0	0	0	0	0	0	0	2	0	0	1	0	0	0	0	0	2	0	0	0	0	0	0	0	0	0	0	0	0	0	0	0	0	0	0	0	0
OTU_218	2	257	215	626	167	136	465	287	324	275	217	71	83	223	190	243	321	392	277	163	217	98	153	67	202	337	207	301	218	92	53	165	86	7	173	54	182	32	114	61	2	105	18	28	253	1072	172	226	275
OTU_2180	0	0	0	4	0	1	0	0	0	0	0	0	0	0	3	2	9	0	0	0	0	0	0	0	0	0	0	0	0	0	0	1	2	0	0	0	0	0	0	0	0	0	0	0	2	0	0	0	0
OTU_2181	0	0	0	0	0	0	0	0	0	0	0	0	0	0	0	0	0	0	0	0	0	0	0	0	0	0	0	0	0	0	0	0	0	0	0	0	0	0	0	0	0	0	0	0	0	0	0	0	0
OTU_2182	0	0	0	0	0	0	0	0	0	0	0	0	0	0	0	0	0	0	0	0	0	0	0	0	0	0	0	0	0	0	0	0	0	0	0	0	0	0	0	0	0	0	0	0	0	0	0	0	0
OTU_2183	0	0	0	0	0	0	0	0	0	0	0	0	0	0	0	0	0	0	0	0	1	0	0	0	0	0	0	0	0	0	0	0	0	1	0	0	1	0	0	0	0	0	0	0	0	0	0	0	0
OTU_2184	0	0	0	0	0	0	0	0	0	0	0	0	0	0	0	0	0	0	0	0	0	0	0	0	0	0	0	0	0	0	0	0	0	0	0	0	0	0	0	0	0	0	0	0	0	0	0	0	0
OTU_2185	11	0	1	0	0	1	1	0	1	0	0	0	3	1	1	21	0	0	9	7	11	0	4	0	0	8	1	0	0	0	0	0	0	0	0	7	0	0	0	0	0	6	1	74	55	0	0	2	6
OTU_2186	1	0	0	0	0	0	0	0	0	0	0	0	0	0	0	0	0	0	0	0	0	0	0	0	0	0	0	0	0	0	0	0	0	0	0	0	0	0	0	0	0	0	0	0	8	0	1	0	0
OTU_2187	0	0	0	1	0	0	0	0	0	0	0	0	0	0	0	0	0	0	4	5	3	0	2	0	0	0	1	0	0	0	0	0	0	0	0	0	0	0	0	0	0	0	5	0	0	0	1	2	0
OTU_2188	0	0	0	3	0	0	0	0	0	0	0	0	0	0	0	0	0	0	0	0	3	0	0	0	0	0	0	0	5	0	0	0	0	0	0	0	2	0	1	1	0	5	1	0	0	0	0	4	2
OTU_2189	0	0	2	6	0	0	0	0	0	0	0	0	0	0	0	0	0	0	0	0	0	0	0	0	0	0	0	0	0	0	0	0	0	0	0	0	0	0	0	0	0	0	0	0	0	0	0	0	0
OTU_219	10	1	32	4	58	29	42	40	10	13	53	1	18	0	15	501	3	1410	117	57	30	0	23	227	4	26	25	2	1	11	1	137	11	29	15	1	161	1	11	0	0	2	97	24	11	2	17	6	4
OTU_2190	0	1	1	1	0	0	0	0	0	0	3	10	0	0	0	1	0	16	0	1	1	0	1	0	4	0	7	2	0	4	0	0	8	0	0	3	0	0	0	0	0	0	0	3	2	0	1	1	4
OTU_2191	0	0	0	0	0	0	0	0	0	0	0	0	0	0	0	0	0	0	0	0	1	0	0	0	0	1	2	0	0	0	0	0	0	0	0	1	0	0	0	0	0	0	0	0	5	0	0	0	2
OTU_2192	0	0	0	0	0	0	0	0	0	0	0	0	0	0	0	0	0	0	0	0	0	0	0	0	0	0	0	0	0	0	0	0	0	0	0	0	0	0	0	0	0	0	0	0	0	0	0	0	0
OTU_2193	0	0	0	1	0	0	0	0	2	0	1	3	0	0	0	1	0	0	0	2	3	0	1	1	0	2	0	0	0	0	0	0	0	0	0	1	2	0	0	1	0	0	6	0	1	0	0	0	0
OTU_2194	0	0	0	0	0	0	0	0	0	0	0	0	0	0	0	0	0	0	0	0	0	0	0	0	0	0	0	0	0	0	0	0	0	0	0	0	0	0	0	0	0	0	0	0	0	0	0	0	0
OTU_2195	0	0	0	0	0	0	0	0	0	0	0	0	0	0	0	0	0	0	0	1	0	0	0	0	0	0	0	0	0	0	0	0	0	0	0	0	0	0	0	0	0	0	0	0	0	0	0	0	0
OTU_2196	0	0	0	0	0	0	0	0	0	2	0	0	0	0	1	5	4	0	0	0	0	0	0	0	0	0	0	0	0	0	0	0	0	0	0	0	5	0	0	0	0	0	0	0	0	0	0	1	0
OTU_2197	0	0	0	0	0	0	0	0	0	0	0	0	0	0	0	1	0	0	0	0	0	0	0	0	0	0	0	0	0	0	0	0	0	0	0	1	0	0	0	0	0	0	0	1	0	0	0	0	0
OTU_2198	2	0	0	0	0	0	0	0	1	0	0	0	0	0	0	0	0	0	0	0	2	0	0	0	0	0	0	0	0	0	0	0	0	0	0	0	0	0	0	0	0	0	0	0	0	0	0	0	0
OTU_2199	0	0	0	3	0	1	0	0	0	0	0	0	0	0	2	6	2	0	0	0	1	0	0	0	0	0	0	0	0	0	0	0	0	0	0	0	4	0	0	0	0	2	2	0	6	0	0	0	0
OTU_22	550	774	3390	7457	4958	17	2103	1816	1761	7850	1112	4303	5	1	37	22949	60	10814	696	1505	8682	443	811	4	515	593	50	150	65	1243	1011	1014	2093	292	4	13	2231	359	369	171	19061	2522	3941	533	73	16	15	1247	389
OTU_220	121	276	333	574	179	211	97	113	172	342	262	105	121	17	215	258	315	630	118	509	361	50	459	216	243	414	473	149	103	78	46	397	163	11	38	756	157	139	53	110	92	91	468	219	415	193	166	152	274
OTU_2200	0	0	0	0	0	0	0	0	0	0	0	0	0	0	0	0	0	0	0	0	0	0	0	0	0	0	0	0	0	0	0	0	0	0	0	0	0	0	0	0	0	0	0	0	0	0	0	0	0
OTU_2201	3	1	0	12	0	0	0	0	2	0	0	2	0	1	0	0	0	3	0	0	12	0	0	0	2	2	0	0	4	0	1	0	0	0	0	0	0	0	0	0	0	0	0	0	2	0	2	0	0
OTU_2202	0	0	0	1	0	0	0	0	4	1	1	3	0	0	0	3	2	0	0	1	13	0	5	0	0	3	0	0	0	0	0	0	0	0	0	0	0	0	0	0	2	11	71	1	0	0	0	0	0
OTU_2203	0	0	0	0	0	0	0	0	0	0	0	0	0	0	0	8	0	1	0	2	0	0	5	0	2	1	3	0	0	0	0	0	0	0	0	2	0	0	0	0	0	1	7	1	0	0	0	0	0
OTU_2204	0	0	0	0	0	0	0	0	0	0	0	0	0	0	0	0	0	0	0	0	0	0	0	0	0	0	0	0	0	0	0	0	0	0	0	2	0	0	0	0	0	0	2	0	0	0	0	0	0
OTU_2205	1	0	0	0	0	0	0	0	0	0	0	0	0	0	0	0	0	0	0	0	0	0	0	0	0	0	0	0	0	0	0	0	0	0	0	0	0	0	0	0	0	0	0	1	1	0	0	0	0
OTU_2206	0	0	0	0	0	0	0	0	0	0	0	0	0	0	0	0	0	0	0	0	0	0	0	0	0	0	0	0	0	0	0	0	0	0	0	0	0	0	0	0	0	0	0	3	0	0	0	0	0
OTU_2207	0	0	2	0	0	0	0	0	0	0	4	0	0	0	0	1	0	0	0	2	0	0	0	0	0	0	3	0	0	0	0	0	0	0	0	0	0	0	0	0	1	0	0	0	0	0	0	0	0
OTU_2208	4	7	1	11	0	10	1	1	0	4	3	5	5	0	2	1	2	1	0	3	5	1	1	4	0	4	3	5	4	1	4	2	0	1	4	1	1	4	0	0	1	2	0	3	6	0	5	3	10
OTU_2209	0	0	1	0	1	0	0	0	0	0	0	0	0	0	0	0	0	0	0	0	0	0	0	0	0	0	0	0	0	0	0	1	0	0	0	0	0	0	0	0	0	0	0	0	0	0	0	0	0
OTU_221	96	74	112	27	34	29	30	25	169	26	138	58	73	25	239	662	158	126	52	167	80	26	136	156	19	97	75	102	144	14	15	9	16	1	88	25	234	9	6	18	0	1	0	11	72	7	54	49	19
OTU_2210	0	0	0	0	0	0	0	0	0	0	0	0	0	0	0	0	0	0	0	0	0	0	0	0	0	0	0	0	0	0	0	0	0	0	0	0	0	0	0	0	0	0	0	0	0	0	0	0	0
OTU_2211	0	0	0	0	0	0	0	0	0	0	0	0	0	0	0	0	0	0	0	0	0	0	0	0	0	0	0	0	0	0	0	0	0	0	0	0	0	0	0	0	0	0	0	0	0	0	0	0	0
OTU_2212	0	0	0	0	0	0	0	0	22	15	0	13	0	0	1	0	0	96	18	0	0	75	0	0	7	0	0	33	10	0	16	85	1	0	0	3	8	1	18	15	0	13	2	0	0	93	0	0	0
OTU_2213	2	2	0	3	1	2	1	1	2	1	5	1	0	2	2	1	5	1	0	0	2	1	2	0	1	2	6	4	3	0	0	0	2	0	0	0	1	0	0	0	0	0	0	0	4	1	0	4	0
OTU_2214	0	0	0	0	0	0	0	0	2	0	0	0	0	0	0	0	0	0	0	0	0	0	0	0	0	0	0	2	0	0	0	0	0	0	0	0	0	0	0	0	0	0	0	0	0	0	0	0	0
OTU_2215	0	0	0	0	0	0	0	0	0	0	0	0	0	0	0	1	0	0	0	1	2	0	0	0	0	0	0	0	0	0	0	0	0	0	0	0	0	0	0	0	0	0	1	0	0	0	0	0	0
OTU_2216	0	0	0	0	0	0	0	0	0	0	0	0	0	0	0	0	0	0	0	0	0	0	0	0	0	0	0	0	0	0	0	0	0	0	0	0	0	0	0	0	0	0	0	0	0	0	0	0	0
OTU_2217	48	76	0	0	0	1	0	0	48	74	15	205	0	0	1	0	0	0	60	224	143	0	0	10	0	0	1	162	148	0	3	0	1	1	1	1	0	0	1	0	0	0	0	0	0	0	0	0	0
OTU_2218	3	0	0	0	0	0	0	0	5	6	0	6	0	0	0	0	0	0	4	5	2	0	0	1	0	0	0	18	20	0	0	0	0	0	0	0	0	0	0	0	0	0	0	0	0	0	0	0	0
OTU_2219	0	0	0	0	0	0	0	0	0	0	0	0	0	0	0	0	0	0	0	0	0	0	0	0	0	0	0	0	0	0	0	0	0	0	0	0	0	0	0	0	0	0	0	0	0	0	0	0	0
OTU_222	1	7	7	0	1	0	9	2	5	24	2	2	3	0	0	9	3	52	16	11	18	9	10	7	5	17	6	13	6	1	0	7	18	2	5	10	16	1	3	39	0	3	3	0	1	16	30	2	9
OTU_2220	0	0	0	0	0	0	0	0	0	0	0	0	0	0	0	0	0	0	0	0	0	0	0	0	0	0	0	0	0	0	0	0	0	0	0	0	0	0	0	0	0	0	0	0	0	0	0	0	0
OTU_2221	0	0	0	0	0	0	0	0	1	0	0	0	0	2	0	0	0	0	0	0	1	0	0	0	0	0	0	0	0	0	0	2	0	0	0	0	0	0	1	0	0	0	0	0	0	0	1	0	3
OTU_2222	0	0	0	0	0	0	0	0	1	0	0	0	0	0	0	0	0	0	0	1	2	0	0	0	0	0	0	0	0	0	0	0	0	0	0	0	0	0	0	0	0	0	0	0	0	0	0	0	0
OTU_2223	0	0	0	0	0	0	0	0	0	0	0	0	0	0	0	0	0	0	0	0	1	0	0	0	0	0	0	0	0	0	0	0	0	0	0	0	0	0	0	0	0	0	0	0	0	0	0	0	0
OTU_2224	0	0	0	0	0	0	0	0	0	0	0	0	0	0	0	0	0	0	0	2	0	0	0	0	0	0	0	0	0	0	0	0	0	0	3	0	0	0	0	0	0	0	0	0	0	0	0	0	0
OTU_2225	0	0	0	0	0	0	0	0	0	0	0	0	0	0	0	0	0	0	0	0	0	0	0	0	0	0	0	0	0	0	0	0	0	0	0	0	0	0	0	0	0	0	0	0	0	0	0	0	0
OTU_2226	0	0	5	21	0	1	1	1	1	0	0	0	3	3	2	0	0	0	0	0	3	3	1	1	6	0	3	9	5	0	2	3	0	0	3	0	0	0	0	0	0	1	0	0	0	0	5	1	0
OTU_2227	0	0	0	0	0	1	1	0	0	0	0	0	0	0	0	0	0	1	0	0	0	0	0	0	0	0	0	0	0	0	0	0	0	0	0	0	0	0	0	0	0	0	0	0	0	0	0	0	0
OTU_2228	0	1	0	0	0	0	0	0	0	0	0	3	0	0	0	0	0	0	1	0	11	0	2	0	0	0	0	0	0	0	0	0	0	0	0	1	0	0	0	0	0	1	6	0	0	0	0	0	0
OTU_2229	1	3	0	2	1	0	0	0	1	10	0	2	0	0	0	14	0	3	0	2	11	0	0	0	0	1	0	1	0	0	0	2	1	0	0	0	0	0	0	0	0	0	0	0	0	1	0	0	0
OTU_223	0	2	0	0	0	1	1	0	0	0	0	0	0	0	0	0	0	0	0	1	0	0	0	0	0	0	0	0	0	0	0	0	0	0	0	0	0	0	0	0	78	0	78	0	1	0	86	175	173
OTU_2230	0	0	0	0	0	0	0	0	0	0	0	0	0	0	0	0	0	0	0	1	0	0	1	0	0	0	0	0	0	0	0	0	0	0	0	1	0	0	0	0	0	0	2	0	0	0	0	0	0
OTU_2231	0	0	0	1	0	0	0	0	0	0	0	0	0	0	0	0	0	0	0	0	0	0	0	0	0	0	0	0	0	0	0	0	0	0	0	0	0	0	0	0	0	0	0	0	0	0	0	0	0
OTU_2232	0	0	0	0	0	0	0	0	0	0	0	0	0	0	0	0	0	0	0	0	0	0	0	0	0	0	0	0	0	0	0	0	0	0	0	0	0	0	1	0	0	0	0	0	0	0	0	0	0
OTU_2233	1	7	29	5	20	1	25	22	2	10	6	2	19	9	14	7	4	50	23	14	9	32	19	30	32	34	30	14	12	3	0	16	34	0	0	19	30	1	18	11	1	2	2	1	4	6	59	12	29
OTU_2234	0	0	0	0	0	0	0	0	0	0	0	0	0	0	0	20	0	0	0	0	3	0	0	0	0	0	0	0	0	0	0	0	3	0	0	0	4	1	0	0	0	0	0	0	0	0	0	0	0
OTU_2235	0	0	0	0	0	0	0	0	0	0	0	0	0	0	0	0	0	0	0	0	0	0	0	0	0	0	0	0	0	0	0	0	7	1	0	0	0	0	0	0	0	0	0	0	137	0	0	0	0
OTU_2236	0	0	0	0	0	0	0	0	0	0	0	0	0	0	0	0	0	0	0	0	0	0	0	0	0	0	0	0	0	0	0	0	0	0	0	0	0	0	0	0	0	0	0	0	0	0	0	0	0
OTU_2237	0	0	2	1	0	0	0	0	0	0	0	0	0	2	0	0	0	0	1	0	0	0	0	0	0	0	0	0	0	0	2	0	0	0	1	0	0	0	1	0	0	0	0	0	0	0	0	0	0
OTU_2238	0	0	0	0	0	0	0	0	0	0	0	0	0	0	0	0	0	0	0	0	0	0	0	0	0	0	0	0	0	0	0	0	0	0	0	0	0	0	0	0	0	0	0	0	0	0	0	0	0
OTU_2239	0	0	0	0	0	0	1	0	0	0	0	2	0	0	0	0	0	0	0	1	0	0	0	0	0	0	0	0	0	0	0	0	0	0	0	0	0	0	0	0	0	1	3	0	0	0	0	0	0
OTU_224	1	274	363	226	156	115	129	125	231	575	293	220	9	0	203	1026	0	424	306	595	28	1	549	212	103	438	420	184	214	20	11	335	29	10	1	497	502	195	46	0	1	41	382	23	25	1	373	103	211
OTU_2240	0	0	0	0	0	0	0	0	0	0	0	0	0	0	0	0	0	0	0	0	0	0	0	0	0	0	0	0	0	0	0	0	0	0	0	0	0	0	0	0	0	0	0	0	0	0	0	0	0
OTU_2241	0	0	0	0	0	0	0	0	0	0	0	0	0	0	0	0	2	0	0	0	0	1	0	0	0	0	0	1	0	0	0	0	0	0	0	0	0	0	0	0	0	0	0	0	0	0	0	0	0
OTU_2242	0	0	0	1	0	0	1	0	0	1	0	0	0	0	0	0	0	0	0	0	5	0	0	0	3	0	0	0	0	0	0	0	0	1	0	0	0	0	0	0	0	0	0	0	1	0	0	1	0
OTU_2243	0	0	0	0	0	0	0	0	0	0	0	0	0	0	0	0	0	0	0	0	0	0	0	0	0	0	0	0	0	0	0	0	0	0	0	0	2	0	0	0	0	0	0	0	0	0	0	0	0
OTU_2244	0	0	0	6	0	0	21	21	2	8	0	0	0	0	0	1	1	1	6	0	0	0	0	0	0	8	1	1	0	0	0	23	0	0	0	2	1	0	7	0	0	0	0	0	0	21	14	11	5
OTU_2245	0	0	0	0	0	0	0	0	0	0	0	0	0	0	0	0	0	0	0	0	0	0	0	0	0	0	0	0	0	0	0	0	0	0	0	0	0	0	0	0	0	0	0	0	0	0	0	0	0
OTU_2246	0	0	0	0	0	0	0	0	0	0	0	0	0	0	0	0	0	0	0	0	0	0	0	0	0	0	0	0	0	0	0	0	0	0	0	0	0	0	0	0	0	0	0	0	0	0	0	0	0
OTU_2247	0	0	0	0	0	0	0	0	0	0	0	0	0	0	0	0	0	0	0	0	1	0	0	0	0	0	0	0	0	0	0	0	0	0	0	0	0	0	0	0	0	0	0	0	0	0	0	0	0
OTU_2248	0	0	0	0	0	0	0	0	0	0	0	1	0	0	0	0	0	0	0	0	0	0	0	0	0	0	0	0	0	0	0	0	0	0	0	0	0	0	0	0	0	0	0	0	0	0	0	0	0
OTU_2249	0	0	0	0	0	0	0	0	0	0	0	0	0	0	0	0	0	0	0	0	0	0	0	0	0	0	0	0	0	0	0	0	0	0	1	0	0	0	0	0	0	0	0	0	0	0	0	0	0
OTU_225	0	240	277	428	106	379	925	914	459	386	167	131	271	333	272	367	645	385	132	121	2	260	169	223	165	265	203	1020	960	432	350	574	2	0	435	35	172	24	250	155	2	60	6	0	1	783	369	347	284
OTU_2250	3	1	0	0	0	0	2	0	2	0	1	0	0	1	0	0	0	0	0	1	0	8	0	0	0	0	0	4	1	0	5	18	0	0	2	0	0	0	3	5	0	0	0	0	0	2	0	0	0
OTU_2251	0	0	0	0	0	0	0	0	0	0	0	0	0	0	0	0	0	0	0	0	0	0	0	0	0	0	0	0	0	0	0	0	0	0	0	0	0	0	0	0	0	0	0	0	0	0	0	0	0
OTU_2252	0	1	0	0	0	0	0	0	6	0	0	0	0	0	0	0	0	0	0	0	0	0	0	0	0	0	0	0	0	0	0	0	0	0	2	0	0	0	0	0	0	0	0	0	0	0	0	0	0
OTU_2253	0	0	0	0	0	0	0	0	0	0	0	0	0	0	0	0	0	0	0	0	0	0	0	0	0	0	0	0	0	0	0	0	0	0	0	0	0	0	0	0	0	0	0	0	0	0	0	0	0
OTU_2254	0	0	0	0	0	0	0	0	2	1	0	0	0	0	0	0	0	0	0	0	0	0	0	0	0	1	0	1	0	0	1	0	0	0	4	0	0	0	0	0	0	0	0	0	0	246	1	0	1
OTU_2255	0	0	0	0	0	0	0	0	0	0	0	0	0	0	0	0	0	1	0	0	0	0	0	0	0	0	0	0	0	0	0	0	0	0	0	0	14	9	0	0	0	0	0	0	0	0	0	0	0
OTU_2256	0	0	0	0	0	0	0	0	0	0	0	0	0	0	0	0	0	0	0	0	0	0	0	0	0	0	0	0	0	0	0	0	0	0	0	0	0	0	0	0	0	0	0	0	0	0	0	0	5
OTU_2257	0	1	0	0	0	41	39	23	1	0	0	0	0	9	1	1	1	1	0	0	1	0	0	0	0	0	0	0	2	0	0	0	20	16	1	0	0	0	3	0	0	0	0	0	0	34	0	0	0
OTU_2258	0	0	0	0	0	0	0	0	0	0	0	0	0	0	0	0	0	0	0	0	0	0	0	0	0	0	0	0	0	0	0	0	0	0	0	0	0	0	0	0	0	0	0	0	0	0	0	0	0
OTU_2259	0	0	0	0	0	0	0	0	0	0	0	0	0	0	0	0	0	0	0	0	0	0	0	0	0	0	0	0	0	0	0	0	0	0	0	1	0	0	0	0	0	0	0	0	0	0	0	0	0
OTU_226	8	56	222	81	46	0	0	1	110	126	56	50	3	22	101	611	119	446	57	68	28	37	202	8	78	211	158	92	154	10	18	200	76	3	7	306	65	59	24	10	21	4	18	21	165	224	3	14	34
OTU_2260	0	0	0	2	0	3	0	0	0	0	0	0	2	0	0	1	0	0	0	0	0	0	0	0	0	0	0	0	1	0	0	1	0	0	0	0	0	0	0	0	0	0	0	0	0	0	0	0	0
OTU_2261	0	0	0	0	0	0	0	0	0	0	0	0	0	1	0	0	0	0	0	0	0	0	0	0	0	0	0	0	0	0	0	1	0	0	0	0	0	0	0	0	0	0	0	0	0	0	0	0	0
OTU_2262	0	0	0	0	0	0	0	0	2	0	0	0	0	0	0	0	0	0	2	0	0	1	0	0	0	0	0	0	0	0	0	0	0	0	0	0	0	0	1	0	0	0	0	0	0	3	0	0	0
OTU_2263	0	0	0	0	0	0	0	0	0	0	0	0	0	0	0	0	0	0	0	0	0	0	0	0	0	0	0	0	0	0	0	0	0	0	0	0	0	0	0	0	0	0	0	0	0	0	0	0	0
OTU_2264	0	0	0	0	2	0	0	0	0	2	0	0	1	0	0	0	0	0	0	2	0	0	0	0	0	0	0	1	0	3	0	0	0	0	0	0	0	0	0	1	0	0	0	0	0	5	3	0	0
OTU_2265	0	0	0	0	0	0	0	0	0	0	1	0	0	0	0	0	5	0	0	0	0	0	0	0	0	0	0	5	0	0	0	0	0	0	0	0	0	0	0	0	0	0	0	0	0	0	0	0	0
OTU_2266	0	0	0	0	0	0	0	0	0	0	0	0	0	0	0	0	0	0	0	0	0	0	0	0	0	0	0	0	0	0	0	0	0	0	0	0	0	0	0	0	0	0	0	0	0	0	0	0	0
OTU_2267	0	0	0	0	0	0	0	0	3	0	1	0	0	0	0	0	0	0	0	1	0	0	0	0	0	0	0	0	0	0	0	0	0	0	0	0	1	0	0	0	0	0	0	0	1	0	0	1	0
OTU_2268	38	0	0	0	0	0	0	0	0	0	0	0	0	0	0	0	0	0	0	0	11	0	0	0	0	0	0	0	0	0	0	0	6	0	1	16	50	27	6	20	0	0	4	14	33	0	7	36	17
OTU_2269	0	0	0	0	0	0	0	0	0	0	0	1	0	0	0	1	0	0	0	0	0	0	0	0	0	0	0	0	0	0	0	0	0	0	0	1	0	0	0	0	0	0	1	0	0	0	0	0	0
OTU_227	0	937	10	14	3	3	0	0	549	695	140	134	56	0	96	36	325	99	93	396	1	14	22	24	30	17	34	432	393	55	42	26	1	0	85	1	0	0	1	17	0	0	0	0	0	0	0	0	0
OTU_2270	0	0	0	1	0	0	0	2	0	0	3	0	0	0	0	0	4	3	0	0	0	0	0	0	0	1	0	0	0	0	0	1	0	0	0	0	0	0	0	0	0	0	0	0	3	0	1	0	0
OTU_2271	0	0	0	0	0	0	0	0	0	1	0	2	0	0	0	0	1	0	0	0	0	0	0	0	0	0	0	0	0	3	0	0	0	0	0	0	0	0	0	0	0	0	0	0	0	0	0	0	0
OTU_2272	0	0	0	0	0	2	0	0	1	0	0	0	0	6	0	0	0	0	0	0	0	0	0	0	0	0	0	0	0	0	0	0	0	0	0	0	1	0	0	0	0	0	0	0	0	0	0	0	0
OTU_2273	0	0	0	3	0	1	13	9	6	3	0	0	2	0	3	1	0	0	2	1	0	3	0	0	3	0	0	5	4	1	12	2	1	0	7	0	0	0	3	1	0	0	0	0	0	0	0	0	0
OTU_2274	0	0	1	0	0	0	0	0	0	0	0	0	0	0	0	2	0	0	0	0	0	0	1	0	2	1	0	0	0	0	0	1	0	0	0	1	0	0	0	0	0	0	0	0	0	1	0	1	0
OTU_2275	0	0	0	0	0	0	0	0	0	0	0	0	0	0	0	0	0	0	0	0	0	0	0	0	0	0	0	0	0	0	0	0	0	0	0	0	0	0	0	0	0	0	0	0	0	0	0	0	0
OTU_2276	0	0	0	0	0	0	0	0	0	0	0	0	0	0	0	0	0	0	0	0	0	0	0	0	0	0	0	0	0	0	0	0	0	0	0	0	0	0	0	0	0	0	0	0	0	0	0	0	0
OTU_2277	0	0	0	1	3	3	0	0	0	1	0	0	0	0	1	6	6	0	0	1	0	0	0	0	0	0	0	0	0	0	0	0	0	0	0	0	0	0	0	0	0	0	0	0	5	0	0	1	0
OTU_2278	0	1	0	3	2	4	0	0	2	0	4	0	0	0	2	1	15	1	1	11	0	0	0	0	0	0	1	5	1	3	0	1	1	0	0	0	2	0	0	0	0	0	0	0	0	0	0	0	0
OTU_2279	0	0	0	2	0	1	1	0	0	1	1	0	0	0	0	1	0	0	0	0	1	0	0	2	0	0	4	0	1	0	0	0	0	0	0	0	0	0	0	0	0	0	0	0	0	3	0	0	0
OTU_228	0	276	134	140	1	1	0	0	350	494	366	51	0	0	90	26	111	246	35	91	27	23	55	0	47	23	33	223	1	42	25	20	63	4	1	1	0	0	8	36	0	1	1	0	2	513	91	145	141
OTU_2280	0	0	0	0	0	0	0	0	0	0	0	0	0	0	0	0	0	0	0	0	0	0	0	0	0	0	0	0	0	0	0	0	0	0	0	0	0	0	0	0	0	0	0	0	0	0	0	0	0
OTU_2281	0	0	0	0	0	0	0	0	0	0	0	0	0	0	0	0	0	0	0	0	0	0	0	0	0	0	0	0	0	0	0	0	0	0	0	0	0	0	0	0	0	0	1	0	0	0	0	0	0
OTU_2282	0	0	0	0	0	0	0	0	0	0	0	0	0	0	0	0	0	0	0	0	0	0	0	0	1	0	0	0	0	0	0	0	0	0	0	0	0	0	0	0	0	0	0	0	0	0	0	0	0
OTU_2283	0	0	2	0	0	0	0	0	0	3	0	0	0	0	0	1	0	0	0	0	0	0	0	0	0	8	0	0	0	0	0	0	0	0	0	2	0	0	0	0	0	0	0	0	0	1	16	2	0
OTU_2284	0	0	0	0	0	0	0	0	0	0	0	0	0	0	0	0	0	0	0	0	0	0	0	0	0	0	0	0	0	0	0	0	0	0	0	0	0	0	0	0	0	0	0	0	0	0	0	0	0
OTU_2285	0	0	0	0	0	0	0	0	0	0	0	0	0	0	0	0	0	0	0	0	0	0	0	0	0	0	0	0	0	0	0	0	0	0	0	0	0	0	1	0	0	0	0	0	0	0	0	0	0
OTU_2286	0	0	0	0	0	0	0	0	1	0	0	0	0	0	0	3	0	0	4	0	0	0	1	0	0	5	0	0	0	0	0	0	0	2	0	0	0	0	0	0	0	0	0	0	0	2	0	0	0
OTU_2287	0	0	0	0	0	0	0	0	0	0	0	0	0	0	0	2	0	0	0	0	2	0	0	0	0	0	0	0	0	0	0	0	0	0	0	0	0	0	0	0	0	0	0	0	0	0	0	0	0
OTU_2288	0	11	0	0	0	14	21	13	11	8	1	4	15	3	10	6	8	0	1	0	0	11	0	0	0	0	0	47	29	1	15	33	0	0	23	1	0	1	4	4	0	1	0	0	0	25	0	0	0
OTU_2289	0	0	0	0	0	0	0	0	0	0	0	0	0	0	0	0	0	0	0	0	1	0	0	0	0	0	0	0	0	0	0	0	0	0	0	0	0	0	0	0	0	0	0	0	0	0	0	1	0
OTU_229	79	0	1	1	0	1	11	23	0	1	0	338	0	0	3	79	0	0	0	2	95	3	210	0	2	268	383	0	0	0	0	118	9	0	1	1194	217	96	0	5	0	0	1740	392	13	1	3	384	207
OTU_2290	0	0	0	0	0	0	0	0	0	0	0	0	0	0	0	0	0	0	0	0	0	0	0	0	0	0	0	0	0	0	0	0	0	0	0	0	0	0	0	0	0	0	0	0	0	0	0	0	1
OTU_2291	0	0	0	0	0	0	0	0	0	0	0	0	0	0	0	0	0	0	0	0	0	0	0	0	0	0	0	0	0	0	0	0	0	1	0	0	0	0	0	0	0	0	0	0	0	2	5	0	0
OTU_2292	0	0	0	0	0	0	0	0	0	0	0	0	0	0	0	0	0	0	0	0	0	0	0	0	0	0	0	0	0	0	0	0	0	0	0	0	0	0	0	0	0	0	0	0	0	0	0	0	0
OTU_2293	0	0	0	0	0	0	0	0	0	0	0	0	0	0	0	0	0	0	0	0	0	0	0	0	0	0	0	0	0	0	0	0	0	0	0	0	0	0	0	0	0	0	0	0	0	0	0	0	0
OTU_2294	0	0	0	0	0	0	0	0	0	0	0	0	0	0	0	0	0	0	0	0	0	0	0	0	0	0	0	0	0	0	0	0	0	0	0	0	0	0	0	0	0	0	0	0	0	0	0	0	0
OTU_2295	0	0	0	0	0	0	0	0	0	0	0	0	0	0	0	0	0	0	0	0	0	0	0	0	0	0	0	0	0	0	0	0	0	0	0	0	0	0	0	0	0	0	0	0	0	0	0	0	0
OTU_2296	0	0	0	0	0	0	0	0	0	0	0	0	0	0	0	0	0	0	0	0	0	0	0	0	0	0	0	0	0	0	0	0	0	0	0	0	0	0	0	0	0	0	0	0	0	0	0	0	0
OTU_2297	0	0	0	0	0	0	0	0	0	0	0	0	0	0	0	0	8	0	0	0	0	1	0	0	0	0	0	0	2	0	0	4	0	0	0	0	0	0	0	1	0	0	0	0	0	0	0	0	0
OTU_2298	0	0	0	0	0	0	0	0	0	0	0	0	0	0	0	0	0	0	0	0	0	0	0	0	0	0	0	0	0	0	0	0	0	0	0	0	0	0	0	0	0	0	0	0	0	0	0	2	0
OTU_2299	1	6	1	2	2	1	0	0	8	4	9	13	0	1	1	6	2	3	4	13	20	0	0	0	8	0	13	1	4	1	1	1	48	19	1	16	0	0	24	3	0	2	1	33	400	17	3	28	18
OTU_23	536	272	1436	2321	2429	1249	63	50	748	991	1659	496	235	66	446	368	2023	154	222	1673	3384	158	1881	815	1131	2942	2691	581	195	203	53	139	16	6	120	538	33	87	400	358	1806	9021	24628	1058	761	474	213	198	327
OTU_230	0	0	1	0	0	0	0	0	0	0	0	0	0	0	0	0	0	195	1	0	0	0	0	0	0	0	1	0	0	0	0	0	0	0	0	0	0	0	15	38	0	0	0	0	0	99	0	0	0
OTU_2300	0	0	0	0	0	0	0	0	0	0	0	0	0	0	0	0	0	0	0	0	0	0	0	0	0	0	0	0	0	0	0	0	0	0	0	0	0	0	0	0	0	0	0	0	6	0	0	0	0
OTU_2301	0	0	0	0	0	0	0	0	0	0	0	0	0	0	1	0	0	0	0	0	0	0	0	0	0	0	0	0	0	0	0	0	0	0	0	0	0	0	0	0	0	0	0	0	0	1	0	0	0
OTU_2302	8	0	0	0	0	0	0	0	0	2	0	0	0	0	0	49	0	78	0	0	0	0	0	0	0	0	0	0	0	0	0	1	0	0	0	0	41	0	0	0	0	0	0	9	1	2	0	1	0
OTU_2303	0	7	11	8	13	2	2	1	0	0	1	3	13	0	0	17	14	10	19	4	5	0	27	24	2	29	12	3	3	0	1	61	1	3	3	13	8	3	10	0	2	3	75	4	14	0	5	6	9
OTU_2304	0	0	0	0	0	0	0	0	0	0	0	0	0	0	0	0	0	0	0	0	0	0	0	0	0	0	0	0	0	0	0	0	0	0	0	0	0	0	0	0	0	0	0	0	0	0	0	0	0
OTU_2305	0	0	0	0	0	0	0	0	0	0	0	0	0	0	0	0	0	0	0	1	0	0	0	0	0	0	0	0	0	0	0	0	0	0	0	0	0	0	33	0	0	0	0	0	0	0	0	0	0
OTU_2306	0	0	0	0	0	0	0	0	0	0	0	0	0	0	0	0	0	0	0	0	0	0	0	0	0	2	1	0	0	0	0	0	0	0	0	2	0	0	0	0	0	1	0	0	0	0	0	0	1
OTU_2307	0	0	0	0	0	0	0	0	0	0	0	0	0	0	1	3	0	0	0	0	0	1	0	0	0	0	0	0	1	0	0	0	0	0	0	0	0	0	0	0	0	0	0	0	0	0	1	0	0
OTU_2308	0	0	0	0	0	0	0	0	0	0	0	0	0	0	0	0	0	0	0	0	0	0	0	0	0	0	0	0	0	0	0	0	0	0	0	0	0	0	0	0	0	0	0	0	1	0	0	0	0
OTU_2309	5	0	2	7	0	0	0	0	0	0	1	1	3	0	0	4	0	1	0	2	5	0	0	4	1	0	1	0	1	0	0	4	0	0	0	0	1	0	0	0	1	1	1	4	1	0	1	0	0
OTU_231	42	0	0	0	17	85	0	0	193	367	165	42	7	0	0	2	0	1166	35	1	7	0	0	0	0	0	52	0	0	0	0	0	4	0	2	0	0	0	0	0	12	9	129	140	344	1	1	160	149
OTU_2310	0	0	0	0	0	0	0	0	0	0	0	0	0	0	0	0	0	0	0	0	0	0	0	0	0	0	0	0	0	0	0	0	0	0	0	0	0	0	0	0	0	0	0	0	0	0	0	0	0
OTU_2311	0	0	5	17	0	2	11	2	0	0	0	0	4	2	3	0	0	1	1	2	12	3	0	2	1	4	0	13	3	1	15	3	1	0	7	1	0	0	0	3	0	0	0	0	10	0	6	2	4
OTU_2312	0	0	0	0	0	0	0	0	0	0	0	0	0	0	0	0	0	0	0	0	0	0	0	0	0	0	0	0	0	0	0	0	0	0	0	0	0	0	0	0	0	0	0	0	0	0	0	0	0
OTU_2313	0	0	0	0	0	0	0	0	0	0	0	0	0	0	0	0	0	0	0	0	0	0	0	0	0	0	1	0	0	0	0	1	0	0	0	0	0	0	0	0	0	0	0	1	0	0	0	0	0
OTU_2314	0	0	0	0	0	0	0	0	0	0	0	0	0	0	0	4	0	0	0	0	2	0	0	0	0	0	0	0	0	0	0	0	2	0	0	0	1	0	0	0	0	0	0	0	0	0	0	0	0
OTU_2315	26	5	0	14	1	11	7	2	32	15	14	17	6	5	15	5	10	7	15	21	4	4	0	0	2	4	11	51	11	7	10	5	8	13	13	0	2	1	0	1	0	0	0	2	13	57	15	24	12
OTU_2316	0	0	0	0	0	0	0	0	0	0	0	0	0	0	0	0	0	0	0	0	0	0	0	0	0	0	1	0	0	0	0	0	2	0	0	0	0	0	0	0	0	0	0	0	12	0	1	3	1
OTU_2317	0	0	0	0	0	0	0	0	0	0	0	0	0	0	0	0	0	0	0	0	0	0	0	0	0	0	0	0	0	0	0	0	0	0	0	0	0	0	0	0	0	0	0	0	0	0	0	0	0
OTU_2318	0	0	0	0	0	0	0	0	0	0	0	0	0	0	0	0	0	0	0	0	0	0	0	0	0	0	0	0	0	0	0	0	0	0	0	0	0	0	0	0	0	0	0	0	0	0	0	0	0
OTU_2319	0	0	0	0	0	0	0	0	0	0	0	0	0	0	0	0	0	0	0	0	0	0	0	0	0	0	0	0	0	0	0	0	0	0	0	0	0	0	0	0	0	0	0	0	0	0	0	0	0
OTU_232	0	0	0	0	0	0	0	0	0	0	0	0	0	0	0	0	0	0	0	1	0	0	0	0	0	0	0	0	0	0	0	0	0	0	0	0	0	0	0	0	0	0	0	610	1	0	0	13	7
OTU_2320	0	0	0	0	0	0	0	0	0	0	0	0	0	0	0	0	0	0	0	0	0	0	0	0	0	0	0	0	0	0	0	0	0	0	0	0	0	0	0	0	0	0	0	0	0	0	0	0	0
OTU_2321	0	0	1	0	0	0	0	1	0	0	0	0	1	0	0	0	7	0	2	0	2	0	0	0	1	0	1	3	2	0	3	1	0	0	0	0	1	0	0	0	0	0	0	0	0	0	0	1	0
OTU_2322	0	0	0	0	0	0	0	0	0	0	0	0	0	0	0	0	0	0	0	0	0	0	0	0	2	0	0	0	0	0	0	0	0	0	0	0	0	0	0	0	0	0	0	0	0	0	0	0	0
OTU_2323	0	0	6	94	2	6	12	6	3	0	0	1	10	0	2	3	2	24	0	0	82	4	6	8	16	21	4	21	28	9	14	10	0	0	14	4	7	10	0	0	0	0	1	6	7	0	5	1	5
OTU_2324	0	10	1	16	1	2	1	1	0	0	0	9	0	0	7	54	3	0	0	0	0	4	2	0	1	5	2	1	0	1	0	16	0	0	1	1	4	0	0	1	0	12	1	0	3	9	8	0	0
OTU_2325	0	0	0	0	0	0	0	0	0	0	0	0	0	0	0	0	0	0	0	0	0	0	0	0	0	0	0	0	0	0	0	0	0	0	0	0	0	0	0	0	0	0	0	0	0	0	0	0	0
OTU_2326	0	0	0	0	0	0	0	0	0	0	0	0	0	0	0	0	0	0	0	0	0	0	0	0	0	0	0	0	0	0	0	0	0	0	0	0	0	0	0	0	0	0	0	0	0	0	0	0	0
OTU_2327	0	0	0	0	0	0	0	0	0	0	0	0	0	0	0	0	0	0	0	0	0	0	0	0	0	0	0	0	0	0	0	0	0	0	0	1	0	0	0	0	0	0	0	0	0	0	0	0	0
OTU_2328	0	0	1	0	0	0	0	0	0	0	0	0	0	0	0	0	0	0	0	0	3	0	0	0	0	1	0	0	0	0	0	0	0	0	0	8	0	0	0	0	0	2	1	1	0	0	0	0	0
OTU_2329	0	0	0	0	0	0	0	0	0	0	0	0	0	0	0	0	0	0	0	0	0	0	0	0	0	0	0	0	0	0	0	0	0	0	0	0	0	0	0	0	0	0	0	0	0	0	0	0	0
OTU_233	0	72	0	1	0	0	20	13	123	215	2	36	38	37	98	0	2	0	113	31	105	141	0	38	10	0	0	381	253	84	38	94	45	0	40	0	81	0	92	7	1	35	4	1	0	862	101	55	2
OTU_2330	0	0	2	0	0	0	0	0	1	1	0	0	0	0	0	0	0	0	0	0	0	0	0	0	2	0	0	0	0	0	0	0	0	0	0	0	0	0	0	0	0	0	0	0	0	0	0	0	2
OTU_2331	0	0	0	0	0	0	0	0	0	0	0	0	0	0	0	5	0	0	0	0	0	0	0	0	0	0	1	0	0	0	0	0	0	0	0	0	1	0	0	0	0	0	1	0	0	0	0	0	0
OTU_2332	0	0	0	1	0	0	0	0	0	0	0	0	3	0	2	26	1	8	0	0	0	0	0	0	0	0	0	0	0	0	0	0	0	0	0	0	3	0	0	0	0	0	2	4	0	0	0	0	0
OTU_2333	0	0	0	0	0	0	0	0	0	0	0	0	0	0	0	0	0	0	0	0	1	0	0	0	0	2	2	0	0	0	0	0	0	0	0	0	0	0	0	0	0	0	0	2	2	0	0	0	0
OTU_2334	0	0	0	0	0	0	0	0	0	0	0	0	0	0	0	3	0	0	0	0	0	0	0	0	0	0	0	0	0	0	0	0	0	0	0	7	0	0	0	0	0	0	8	4	4	0	0	0	0
OTU_2335	0	0	0	0	0	0	0	0	0	0	0	0	0	0	0	0	0	0	0	0	0	0	0	0	0	0	0	0	0	0	0	0	0	0	0	1	0	0	0	0	0	0	0	0	0	0	0	0	0
OTU_2336	0	0	0	0	0	0	0	0	0	0	0	0	0	0	0	0	0	0	0	0	0	0	0	0	0	0	0	0	0	0	0	0	0	0	0	0	0	0	0	0	0	0	0	0	0	0	0	0	0
OTU_2337	0	2	2	5	0	1	2	0	0	0	3	1	2	1	3	4	7	7	1	0	0	0	3	1	2	3	0	3	4	2	2	1	2	0	8	3	0	0	0	0	0	2	0	0	0	0	1	1	1
OTU_2338	0	0	0	0	0	0	0	1	0	0	0	0	0	0	0	0	1	1	0	0	0	0	0	0	0	0	0	0	0	0	0	0	0	0	0	0	3	8	0	0	0	0	0	12	1	0	0	0	0
OTU_2339	0	0	0	0	0	0	0	0	0	0	0	0	0	0	0	0	0	0	0	0	0	0	0	0	0	0	0	0	0	0	0	0	0	0	0	0	0	0	0	0	0	0	0	0	0	0	0	0	0
OTU_234	0	76	67	135	6	51	108	124	65	54	136	116	0	0	91	355	216	82	69	91	81	0	146	0	37	119	162	1	0	0	0	5	18	10	0	0	2	61	38	64	1	203	0	111	134	8	61	307	884
OTU_2340	0	0	0	1	0	0	0	0	0	0	0	0	0	0	0	0	0	0	0	0	0	0	0	0	0	0	0	0	0	0	0	0	0	0	0	0	0	0	0	0	0	0	0	0	0	0	0	0	0
OTU_2341	8	5	2	6	0	1	0	0	1	3	4	6	0	0	0	6	7	1	1	6	19	0	0	2	4	1	5	1	0	0	0	0	0	0	0	4	1	1	0	1	0	0	4	2	24	0	0	0	1
OTU_2342	1	0	1	0	0	0	0	0	10	3	0	0	0	1	2	0	0	0	0	1	0	0	0	0	0	0	0	0	0	0	1	0	0	0	1	0	0	0	1	0	0	0	0	0	0	0	0	0	0
OTU_2343	0	0	0	0	0	0	0	0	0	0	0	0	0	0	0	0	0	0	2	0	0	0	0	0	0	0	0	0	0	0	0	1	0	0	0	0	0	0	0	0	0	0	0	0	0	0	0	0	0
OTU_2344	0	0	0	0	0	0	0	0	0	0	0	0	0	0	0	0	0	0	0	0	0	0	0	0	0	0	0	0	0	0	0	0	0	0	0	0	0	0	0	0	0	0	0	0	0	0	0	0	0
OTU_2345	0	0	0	0	0	0	0	0	3	1	0	0	0	1	0	2	0	3	2	0	0	0	0	0	0	0	0	1	0	0	0	0	6	0	0	0	3	0	0	0	0	0	0	0	2	4	3	2	1
OTU_2346	6	10	0	0	0	2	0	1	4	0	3	2	2	3	6	5	10	6	2	2	4	0	0	0	1	0	0	12	4	4	5	1	1	5	0	1	1	2	0	0	0	2	0	0	6	11	0	1	1
OTU_2347	0	1	0	2	0	1	0	0	0	0	0	0	0	0	0	3	0	0	1	0	1	0	0	2	0	0	0	0	0	0	0	6	0	0	0	0	0	0	0	0	0	0	0	0	0	2	0	0	0
OTU_2348	0	0	0	0	0	0	0	0	0	0	0	0	0	0	0	1	0	0	0	0	0	0	0	0	0	0	0	0	0	0	0	0	0	0	0	0	0	0	0	0	0	0	0	0	0	0	0	0	0
OTU_2349	0	0	0	2	1	0	0	0	0	0	0	0	0	0	0	0	0	0	0	0	0	0	0	0	0	0	3	0	0	0	0	0	0	0	0	0	0	1	0	1	0	1	1	0	0	0	0	0	0
OTU_235	0	0	0	0	0	0	0	0	1	0	0	5	0	0	0	520	3	0	0	0	0	0	78	0	0	0	0	0	0	0	0	0	0	0	0	0	1	0	0	0	0	0	0	10	0	0	0	4	12
OTU_2350	0	0	0	0	0	0	0	0	0	0	0	0	0	0	0	3	0	0	0	0	0	0	0	0	0	0	0	1	0	0	0	0	0	0	0	0	0	0	0	0	0	0	1	0	0	0	0	0	0
OTU_2351	0	0	0	0	0	0	0	0	0	0	0	0	0	0	0	0	0	0	0	0	0	0	0	0	0	0	0	0	0	0	0	0	0	0	0	0	0	0	0	0	0	1	0	0	0	0	0	0	0
OTU_2352	0	0	0	0	0	0	0	0	0	0	0	0	0	0	0	0	2	0	0	0	0	0	0	0	0	0	0	0	0	0	0	0	0	0	0	0	0	0	0	0	0	0	0	0	0	20	0	6	12
OTU_2353	0	0	1	0	0	0	0	0	0	0	0	1	0	0	0	0	0	0	1	0	0	0	0	0	0	1	0	0	0	0	0	0	0	0	0	0	0	0	0	0	0	0	1	0	0	0	0	0	0
OTU_2354	0	0	0	0	0	0	0	0	0	0	0	0	0	0	0	0	0	0	0	0	0	0	0	0	0	0	0	0	0	0	0	0	0	0	0	0	0	0	0	0	0	0	0	0	0	0	0	0	0
OTU_2355	0	3	0	6	1	0	0	0	0	0	1	0	0	0	0	1	2	0	0	0	4	0	0	4	0	0	0	0	0	1	4	1	0	0	0	0	0	0	0	0	0	0	0	0	18	0	2	0	3
OTU_2356	75	3	2	11	3	5	14	5	14	11	14	12	6	10	10	4	32	0	12	11	13	4	2	0	18	1	16	60	32	5	36	6	10	15	40	1	0	0	5	2	0	0	0	0	19	23	12	11	1
OTU_2357	0	0	1	12	0	1	0	0	0	0	3	4	1	1	6	0	15	0	0	0	7	0	0	1	9	2	7	6	4	0	4	0	0	0	4	0	0	0	0	0	0	0	0	0	1	0	0	2	0
OTU_2358	17	0	1	35	0	0	0	0	2	0	0	0	6	0	4	4	4	0	0	0	9	3	0	0	3	3	0	0	1	6	3	0	1	0	6	0	0	0	0	0	0	5	1	0	1	0	2	0	1
OTU_2359	0	0	0	0	0	0	0	0	0	0	0	0	0	0	0	0	0	0	0	0	0	0	0	0	0	0	0	0	0	0	0	0	0	0	0	0	0	0	0	0	0	1	0	0	0	0	0	0	0
OTU_236	0	0	0	0	0	0	0	0	0	0	0	0	0	0	1	3	0	0	1	0	0	0	0	0	0	0	1	0	0	0	0	0	910	135	0	0	0	0	2	0	0	0	0	15	1	0	0	0	0
OTU_2360	0	0	0	0	0	0	0	0	0	0	0	0	0	0	0	0	0	0	0	0	0	0	0	0	0	0	0	0	0	0	0	0	0	0	0	0	1	1	0	0	0	0	4	1	2	0	0	0	0
OTU_2361	0	0	0	0	0	0	0	0	0	0	0	0	0	0	0	0	0	0	0	0	0	0	0	0	0	0	0	0	0	0	0	0	0	0	0	0	0	0	0	0	0	0	0	0	0	0	0	0	0
OTU_2362	0	0	0	0	0	0	0	0	0	1	0	2	0	0	0	0	0	0	1	0	1	0	0	0	1	0	0	0	0	0	0	0	0	0	0	0	0	0	0	1	0	2	3	0	1	0	0	0	0
OTU_2363	0	0	0	0	0	0	0	0	0	0	0	0	0	0	0	0	0	0	0	0	0	0	0	0	0	1	0	0	0	0	0	0	0	0	0	0	0	0	0	0	0	0	0	0	0	0	0	0	0
OTU_2364	0	0	1	1	0	0	0	0	0	2	1	2	2	0	3	4	5	0	0	1	1	0	0	4	0	0	0	1	0	0	0	1	5	2	0	0	1	0	6	0	0	4	12	2	1	12	1	4	1
OTU_2365	0	1	1	1	4	0	0	0	0	0	1	0	0	0	0	2	1	1	1	8	0	0	3	0	6	1	3	0	0	0	0	1	0	0	0	0	0	0	0	0	0	0	0	3	1	0	0	0	0
OTU_2366	0	0	0	0	0	0	0	0	0	0	0	0	0	0	0	0	0	0	0	0	0	0	0	0	0	0	0	0	0	0	0	0	0	0	0	0	0	0	0	0	0	0	0	0	0	0	0	0	0
OTU_2367	6	0	0	6	0	0	0	0	0	0	1	1	0	0	0	3	1	0	0	0	0	0	0	0	0	0	0	0	1	1	4	1	0	0	4	0	0	0	1	0	0	0	0	0	5	0	2	0	0
OTU_2368	0	0	0	2	0	0	0	0	0	0	0	0	0	0	0	0	0	1	0	0	0	0	0	0	0	0	0	0	0	0	0	0	0	0	0	0	0	0	0	0	0	0	0	0	1	0	0	0	0
OTU_2369	18	22	1	0	5	0	1	2	8	11	3	13	0	0	2	23	5	6	13	20	63	0	4	5	2	6	11	1	0	2	0	5	0	0	3	32	32	13	5	0	0	0	1	1	26	0	2	11	9
OTU_237	0	0	0	0	0	0	0	0	0	0	0	0	0	0	0	0	0	0	0	0	46	0	0	0	0	0	0	0	0	0	0	0	828	28	0	0	0	0	0	0	0	0	0	0	0	0	70	58	103
OTU_2370	0	0	0	0	0	0	0	0	0	0	0	0	0	0	0	0	0	0	0	0	0	0	0	0	0	0	0	0	0	0	0	0	0	0	0	0	0	0	0	0	0	0	0	0	0	0	0	0	0
OTU_2371	0	0	1	0	0	0	0	0	0	0	0	0	0	0	0	1	0	0	0	0	0	0	1	0	0	0	2	1	0	0	0	0	0	0	0	0	0	0	0	0	0	0	1	0	0	0	1	0	3
OTU_2372	0	0	0	0	0	0	0	0	0	0	0	0	0	0	0	0	0	0	0	0	0	2	0	0	0	0	0	0	0	0	0	1	0	0	0	0	0	0	0	0	0	0	0	0	0	0	0	0	0
OTU_2373	0	0	2	18	0	0	0	0	0	0	0	0	2	0	0	5	5	23	2	0	4	0	2	5	1	4	2	4	8	0	12	0	1	0	8	2	4	3	0	0	0	1	1	0	5	0	0	1	1
OTU_2374	0	1	20	5	9	0	8	0	0	0	0	0	0	0	0	0	0	0	1	4	1	0	32	0	6	46	19	0	0	0	0	0	0	0	0	0	1	0	0	0	0	0	0	0	1	0	17	2	5
OTU_2375	0	5	0	4	0	0	0	0	1	2	9	4	1	0	2	0	2	0	1	4	1	0	5	0	3	1	3	3	1	0	0	0	0	0	0	8	3	0	1	0	0	2	1	0	5	0	2	1	4
OTU_2376	0	1	2	6	0	0	0	0	0	0	0	0	0	0	0	2	0	0	0	1	4	0	0	0	0	2	0	0	0	0	0	0	0	0	0	5	1	2	0	0	0	0	13	5	4	0	0	0	1
OTU_2377	0	0	0	0	0	0	0	0	0	0	0	0	0	0	0	0	0	4	0	0	0	0	0	0	0	0	0	0	0	0	0	0	0	0	0	0	1	0	0	0	0	0	0	0	2	0	0	0	0
OTU_2378	0	0	6	11	10	0	0	0	0	0	0	0	0	0	0	6	0	12	1	0	2	0	5	0	0	8	5	0	0	0	0	0	0	0	0	0	0	0	0	0	0	1	4	49	15	0	0	0	0
OTU_2379	0	0	0	0	0	0	0	0	0	0	0	0	0	0	0	0	0	0	0	0	0	0	0	0	0	0	0	0	0	0	0	0	0	0	0	0	0	0	0	0	0	0	0	0	0	0	0	0	0
OTU_238	199	0	431	153	150	33	30	40	11	29	0	33	12	1	1	1	1	482	40	0	164	0	135	53	109	330	583	65	43	13	3	1	41	21	20	896	244	133	6	0	0	163	359	34	181	4	84	18	25
OTU_2380	0	0	1	0	0	0	0	0	0	0	0	0	0	0	0	0	0	0	0	0	0	0	0	0	0	0	0	0	0	0	0	0	0	0	0	0	0	0	0	0	0	0	0	0	0	0	0	0	0
OTU_2381	0	0	0	0	0	0	0	0	0	0	0	0	0	0	0	0	0	0	0	0	0	0	0	0	0	0	0	0	0	0	0	0	0	0	0	0	0	0	0	0	0	0	0	0	1	1	0	1	0
OTU_2382	0	0	0	0	0	0	0	0	0	0	0	0	0	0	0	0	0	0	0	0	0	0	0	0	0	0	0	0	0	0	0	0	0	0	0	0	0	0	0	0	0	0	0	0	0	0	0	0	0
OTU_2383	0	3	0	0	1	0	1	0	2	1	0	0	0	0	0	2	0	0	3	3	0	0	0	0	1	0	1	0	0	0	0	0	0	0	0	0	4	2	0	0	0	0	0	1	1	0	0	0	1
OTU_2384	0	0	0	1	0	0	0	0	0	0	0	0	0	0	0	0	0	1	0	0	0	0	0	0	2	0	0	0	0	0	0	0	0	0	0	0	0	0	0	0	0	0	0	0	1	0	0	0	0
OTU_2385	0	0	0	0	0	0	0	1	2	0	0	0	0	1	0	0	0	0	0	0	0	0	0	3	0	0	0	0	0	0	0	0	0	0	0	0	0	3	0	0	0	0	0	0	0	0	0	0	0
OTU_2386	0	0	0	0	0	0	0	0	0	0	0	0	0	0	0	0	0	0	0	0	0	0	0	0	0	0	0	0	0	0	0	0	0	0	0	0	0	0	0	0	0	0	0	0	0	0	0	0	0
OTU_2387	0	0	0	0	0	0	0	0	0	0	0	0	0	0	0	0	0	0	0	0	0	0	0	0	0	0	0	0	0	0	0	0	0	0	0	0	0	0	0	0	0	0	0	0	0	0	0	0	0
OTU_2388	0	0	0	0	0	0	0	0	0	0	0	0	0	0	0	0	0	0	0	0	0	0	1	0	0	0	2	0	0	0	0	0	0	0	0	0	0	0	0	0	3	0	0	0	0	0	0	0	0
OTU_2389	0	0	0	0	0	0	0	0	0	0	0	0	0	0	0	0	0	0	0	0	0	0	0	0	0	0	0	0	0	0	0	0	0	0	0	0	0	0	0	0	0	0	0	0	0	0	0	0	0
OTU_239	384	777	201	307	146	13	61	49	347	536	434	472	23	0	117	316	167	192	143	1058	393	8	251	74	103	175	363	485	362	48	27	32	23	5	18	221	138	62	6	90	36	63	242	407	656	8	130	64	165
OTU_2390	0	0	0	0	1	2	0	0	0	0	0	1	0	0	0	2	0	0	0	1	0	0	0	0	0	0	0	0	0	0	0	0	0	0	0	2	0	0	0	0	0	0	4	0	0	0	0	0	0
OTU_2391	0	0	1	0	0	0	0	2	0	0	0	0	0	0	0	2	0	0	0	0	2	0	0	0	0	0	1	0	0	0	0	0	0	0	0	1	3	0	0	0	0	0	4	0	0	0	0	0	0
OTU_2392	9	8	2	4	5	6	0	0	3	3	23	4	4	0	3	8	2	5	3	29	9	0	4	5	4	3	13	5	2	0	0	4	0	0	0	0	5	1	0	0	0	1	7	5	23	0	6	4	7
OTU_2393	0	0	0	0	0	0	0	0	0	0	0	0	0	0	0	0	0	0	0	0	0	0	0	0	0	0	0	0	0	0	0	0	0	0	0	0	0	0	0	0	0	0	1	0	0	0	0	0	0
OTU_2394	0	13	62	45	38	0	1	1	0	0	0	3	6	0	0	1	2	11	29	7	5	0	87	0	26	48	58	0	9	4	2	4	1	0	7	8	4	0	0	0	0	6	121	0	0	0	75	3	7
OTU_2395	0	0	0	2	0	0	0	0	0	0	0	0	0	0	0	0	0	0	0	0	0	0	1	0	0	0	0	0	0	0	0	0	0	0	0	0	0	0	0	0	0	0	0	1	0	0	0	0	0
OTU_2396	0	0	0	0	0	0	0	0	0	0	0	0	0	0	0	0	0	0	0	0	0	0	0	0	0	1	0	0	0	0	0	0	0	0	0	0	0	0	0	0	1	0	9	1	0	0	0	0	0
OTU_2397	2	0	1	4	0	0	0	0	0	0	1	0	0	0	0	0	1	0	0	0	7	0	0	0	0	0	0	0	0	0	0	0	0	0	0	0	0	0	0	0	1	1	7	2	1	0	1	0	0
OTU_2398	0	0	1	0	0	0	0	0	0	0	1	1	0	0	0	0	0	6	0	0	0	0	0	0	1	4	0	0	0	0	0	0	0	0	0	1	1	0	0	0	0	0	0	0	5	0	0	0	0
OTU_2399	0	0	0	2	0	0	0	0	0	1	0	0	0	0	0	1	0	0	1	0	0	0	4	0	0	2	0	0	0	0	0	0	0	0	0	0	0	0	0	0	0	0	2	0	0	0	0	0	0
OTU_24	0	0	1	1	0	0	0	0	0	2	3	1	0	0	1	0	1	1	0	2	0	0	0	4	3	0	0	3	0	0	0	1	1	1	2	0	1	0	7278	140	0	0	1	0	1	16923	0	0	0
OTU_240	114	130	125	223	232	118	36	205	62	145	179	114	22	1	77	619	52	647	75	274	136	16	233	44	43	175	341	47	34	105	19	306	29	4	35	52	51	0	8	37	11	69	206	73	193	6	123	149	285
OTU_2400	3	1	0	0	0	0	0	0	1	0	0	0	3	0	0	0	1	0	0	1	0	0	0	0	0	2	0	0	0	0	0	0	0	0	0	2	0	0	0	0	0	0	1	4	0	0	0	0	0
OTU_2401	0	0	0	0	0	0	0	0	0	0	0	0	0	0	0	0	0	0	0	0	0	0	0	0	0	0	0	0	0	0	0	0	0	0	0	0	0	0	0	0	0	0	0	0	0	0	0	0	0
OTU_2402	0	0	0	0	0	0	0	0	0	0	2	0	0	0	0	0	0	0	0	0	0	0	0	0	0	0	0	0	0	0	0	0	0	0	0	0	0	0	0	0	0	0	0	0	0	0	0	0	0
OTU_2403	0	0	0	0	0	0	0	0	0	0	0	0	0	0	0	0	0	0	0	0	2	0	0	0	1	0	0	0	0	0	0	0	0	0	0	0	0	0	0	0	0	1	0	0	0	0	0	0	0
OTU_2404	0	1	1	0	0	1	0	0	1	0	0	0	0	0	0	1	2	0	0	0	19	0	2	0	0	3	0	0	0	0	0	0	0	0	0	6	0	2	0	1	1	3	15	3	1	0	0	0	1
OTU_2405	2	0	0	0	0	0	0	0	0	0	0	0	0	0	0	0	0	0	0	0	0	0	0	0	0	1	0	0	0	0	0	0	0	0	0	0	0	0	0	0	0	0	0	3	2	0	0	0	0
OTU_2406	0	0	0	0	0	2	0	0	0	0	2	0	0	0	8	0	0	0	0	3	0	0	0	2	0	0	0	0	0	0	0	0	0	0	0	0	0	0	0	0	0	0	0	0	0	0	0	0	0
OTU_2407	0	0	0	3	0	0	0	0	0	0	0	0	0	0	0	0	0	0	0	0	0	0	0	0	0	0	0	0	0	0	1	0	0	0	0	0	0	0	0	0	0	0	0	0	0	0	0	0	0
OTU_2408	12	6	3	4	3	15	0	3	11	6	14	6	0	0	0	3	0	0	1	6	3	0	0	0	2	0	3	1	1	0	0	4	0	0	0	7	0	0	0	0	0	0	4	2	9	7	3	1	1
OTU_2409	0	0	0	0	0	0	0	0	0	0	0	0	0	0	0	0	0	2	0	0	1	2	0	0	0	0	0	0	7	0	0	0	0	0	0	0	2	0	3	0	0	0	0	1	0	0	0	5	1
OTU_241	138	0	0	0	0	2	29	47	0	0	0	0	50	0	0	0	0	0	0	0	0	20	0	70	0	0	0	13	66	36	3	386	0	0	18	0	0	0	0	1	0	0	0	0	0	16	15	30	48
OTU_2410	0	1	0	1	0	1	0	0	0	0	0	0	0	0	0	1	1	0	0	2	0	0	0	0	0	0	1	0	0	0	0	0	0	0	0	3	0	2	0	0	0	0	0	0	0	0	0	0	0
OTU_2411	0	0	0	0	0	0	0	0	0	0	0	0	0	0	0	0	0	0	0	0	0	0	0	0	0	0	0	0	0	0	0	0	0	0	0	0	0	0	0	0	0	0	0	0	0	0	0	0	0
OTU_2412	0	0	0	2	0	0	0	0	1	0	0	0	0	0	0	0	2	0	0	0	1	0	0	0	1	0	0	0	0	0	0	0	1	0	0	0	0	0	0	0	0	0	0	0	1	0	0	0	1
OTU_2413	0	1	0	1	0	0	0	0	14	19	0	0	0	0	0	4	0	0	17	23	10	0	6	0	0	0	0	0	0	0	0	0	0	0	0	0	0	0	0	0	0	0	0	0	0	1	0	0	0
OTU_2414	15	0	1	2	0	1	0	1	2	1	0	0	1	10	0	1	0	2	0	0	5	1	0	0	4	0	0	17	2	0	3	0	0	0	2	0	0	0	0	0	0	0	1	0	0	0	63	232	17
OTU_2415	0	0	0	0	0	0	0	0	0	0	0	0	0	0	0	0	0	0	0	0	0	0	0	0	0	0	0	0	0	0	0	0	0	0	0	0	0	0	0	0	0	0	0	0	0	0	0	0	0
OTU_2416	0	0	0	2	0	3	0	0	1	0	0	0	0	4	0	0	0	0	0	0	0	0	0	0	0	0	0	1	2	0	0	0	0	1	0	0	0	0	0	0	0	0	0	0	0	0	2	3	0
OTU_2417	0	7	5	207	20	3	0	0	0	0	0	7	0	0	1	6	0	0	0	10	31	0	8	0	8	5	15	7	1	7	0	2	5	4	1	15	10	24	0	0	113	95	22	28	253	1	20	20	6
OTU_2418	0	0	0	2	0	1	0	0	12	12	0	0	12	2	1	0	0	0	6	0	0	28	0	3	0	1	1	12	5	7	23	1	0	0	7	0	0	0	4	0	0	0	0	0	1	2	9	7	6
OTU_2419	0	0	0	0	0	0	0	0	0	0	0	0	0	0	0	0	0	0	0	0	0	0	0	0	0	0	0	0	0	0	0	0	0	1	0	0	0	0	0	0	0	0	0	0	0	0	0	0	0
OTU_242	0	1	3	1	0	0	0	0	0	1	0	2	0	0	0	0	2	3	1	1	0	193	1	0	1	1	2	1	0	0	0	757	0	0	0	0	0	0	0	0	0	0	0	3	3	0	0	0	0
OTU_2420	0	0	0	0	0	0	0	0	5	0	0	0	0	1	0	0	0	0	0	0	0	1	0	0	0	0	0	1	2	0	10	0	0	0	7	0	0	0	0	0	0	0	0	0	0	0	0	0	0
OTU_2421	316	29	0	0	2	12	27	12	78	27	47	47	49	35	34	0	1	0	7	43	0	46	0	26	3	6	12	215	126	23	127	78	2	0	160	0	0	0	34	16	1	0	0	0	0	83	0	0	0
OTU_2422	0	0	0	0	0	0	0	0	1	1	0	0	0	1	0	0	0	0	1	0	0	1	0	0	0	0	0	0	2	0	9	0	0	0	2	0	0	0	0	0	0	0	0	0	0	0	0	0	0
OTU_2423	0	0	0	0	1	0	0	0	0	0	0	0	0	0	0	5	0	0	0	0	0	0	0	0	0	0	1	0	0	0	0	0	0	0	0	0	0	0	0	0	0	0	0	0	0	0	0	0	0
OTU_2424	0	0	0	0	0	0	0	0	0	0	0	0	0	0	0	0	0	0	0	0	0	0	0	0	0	0	0	0	0	0	0	0	0	0	0	0	0	0	0	0	0	0	0	0	0	0	0	0	0
OTU_2425	0	0	0	0	0	0	0	0	14	0	1	0	0	2	0	0	0	1	0	0	0	2	0	0	0	0	0	2	0	2	18	0	0	0	3	0	0	0	0	0	0	0	0	0	0	0	0	2	0
OTU_2426	0	0	0	0	0	5	4	2	175	38	4	2	74	153	4	0	3	2	30	31	0	239	0	14	0	0	0	497	73	37	407	51	2	0	195	0	0	0	74	29	0	2	1	0	0	33	0	0	0
OTU_2427	0	0	0	2	0	0	0	0	0	0	0	1	0	0	0	0	0	0	0	0	0	0	0	0	0	0	0	0	0	0	0	0	0	0	0	0	0	0	0	0	0	0	0	0	3	0	0	0	0
OTU_2428	0	0	0	0	0	0	0	0	6	0	0	1	0	0	0	0	0	0	0	1	0	0	0	0	0	0	0	0	0	0	0	0	0	0	0	0	0	0	0	0	0	0	0	0	0	0	0	0	0
OTU_2429	0	0	0	0	0	0	0	0	0	0	0	0	0	0	0	0	0	0	0	0	0	0	0	0	0	0	0	0	0	0	0	0	0	0	0	0	0	0	0	0	0	0	0	0	0	0	0	0	0
OTU_243	19	0	255	0	1	0	1	0	0	0	1	1	0	0	0	1	5	341	0	1	159	0	0	0	0	1	0	0	0	0	0	128	21	4	0	448	350	110	0	0	51	314	397	118	1	0	31	118	321
OTU_2430	6	0	2	4	1	0	3	0	0	0	6	1	0	1	0	0	2	2	0	0	5	0	0	0	4	2	0	0	0	0	7	0	0	0	2	0	0	0	0	0	0	0	0	0	12	0	6	9	4
OTU_2431	0	2	0	0	0	0	0	0	0	3	0	0	0	4	3	0	1	0	0	0	1	0	0	0	0	0	0	3	0	0	6	0	0	0	7	0	0	0	0	0	0	0	0	0	0	0	0	0	0
OTU_2432	0	0	0	0	0	0	0	0	0	0	0	0	0	0	0	0	0	0	0	0	0	0	0	0	0	0	0	0	0	0	2	0	0	0	0	0	0	0	0	0	0	0	0	0	0	0	0	0	0
OTU_2433	0	0	0	0	2	0	0	0	0	0	0	0	0	0	0	0	0	0	0	0	1	0	0	0	0	0	0	0	0	0	0	0	0	0	0	0	0	0	0	0	0	0	0	0	0	0	0	0	0
OTU_2434	0	0	0	0	0	4	2	0	6	5	1	0	13	36	0	0	0	0	2	6	0	26	0	5	0	0	0	58	7	9	62	7	0	0	36	0	0	0	7	9	0	0	0	0	0	4	14	51	21
OTU_2435	0	0	0	0	0	0	0	0	0	1	0	0	0	0	0	0	0	0	0	0	2	0	0	0	0	0	0	0	0	0	0	0	0	0	0	0	0	0	0	0	0	0	0	0	0	0	0	0	0
OTU_2436	0	0	0	0	0	0	1	1	2	0	0	0	0	0	0	1	0	2	1	0	0	0	2	0	0	0	0	0	0	0	0	0	0	0	0	0	0	0	0	0	0	0	1	0	0	0	2	0	0
OTU_2437	0	0	0	0	0	0	0	0	0	0	0	0	0	0	0	0	0	0	0	0	0	0	0	0	0	0	0	0	0	0	0	0	0	0	0	0	0	0	0	0	0	0	0	0	0	0	0	0	0
OTU_2438	6	0	1	13	0	0	0	0	0	0	0	0	0	0	0	2	1	1	0	0	3	0	0	0	2	1	0	0	0	0	0	0	0	0	0	2	0	0	0	0	0	0	0	0	4	0	3	0	2
OTU_2439	0	0	0	0	0	0	0	0	0	0	0	0	0	0	0	0	0	0	0	0	0	0	0	0	0	0	0	0	0	0	0	0	0	0	0	0	0	0	0	0	0	0	0	1	0	0	0	0	0
OTU_244	1	0	0	3	0	17	0	2	12	3	12	6	0	0	8	10	38168	7	0	2	3	0	263	0	691	3	91	5	7	0	3	11647	3	0	0	2	0	0	37	0	0	2	3	0	0	40	0	0	0
OTU_2440	0	0	0	0	0	0	0	0	0	0	0	0	0	0	0	0	0	0	0	0	0	0	0	0	0	0	0	0	0	0	0	0	0	0	0	0	0	0	0	0	1	0	0	3	5	0	0	3	1
OTU_2441	0	0	0	0	0	0	0	0	0	0	0	0	0	0	0	0	0	0	0	0	0	0	0	0	0	0	0	0	0	0	0	0	0	0	0	0	0	0	0	0	0	0	8	1	0	0	0	0	0
OTU_2442	0	0	0	0	0	0	0	0	0	0	0	0	0	0	0	0	0	0	0	0	0	0	0	0	0	0	0	0	0	0	0	0	0	0	0	0	0	0	0	0	0	0	0	0	0	0	0	0	0
OTU_2443	0	0	0	0	0	0	0	0	0	0	0	0	0	0	1	0	0	0	0	1	0	0	0	0	0	0	4	0	0	0	0	0	0	0	0	0	0	0	0	0	0	0	0	3	3	0	0	0	0
OTU_2444	0	0	0	0	0	0	0	0	0	0	0	0	0	0	0	0	0	0	0	0	0	0	0	0	0	0	0	0	0	0	0	0	0	0	0	0	0	0	0	0	0	0	0	0	0	0	0	0	0
OTU_2445	0	0	0	0	0	0	0	0	0	0	0	0	0	0	0	0	0	0	0	0	0	0	0	0	0	0	0	0	0	0	0	0	0	0	0	0	0	0	0	0	0	0	0	0	0	0	0	0	0
OTU_2446	2	1	1	0	0	0	0	0	2	0	0	1	0	0	0	0	0	0	0	1	1	0	0	0	0	0	0	0	0	0	0	0	0	0	0	0	13	2	0	0	2	2	17	2	0	0	0	2	0
OTU_2447	0	0	1	0	0	0	0	0	0	0	0	0	0	0	0	0	0	0	0	0	0	0	1	0	0	0	0	0	0	0	0	0	0	0	0	3	1	0	0	0	0	0	0	0	0	0	0	0	0
OTU_2448	0	0	0	3	1	0	0	0	0	0	0	1	1	0	0	0	0	0	0	3	1	0	2	0	1	0	0	0	0	0	0	0	0	0	0	0	0	0	0	0	0	0	3	0	0	0	0	0	1
OTU_2449	0	0	0	0	0	0	0	0	0	0	0	0	0	0	0	0	0	0	0	0	0	0	0	0	0	0	0	0	0	0	0	0	0	0	0	0	0	0	0	0	0	0	0	0	0	0	0	0	0
OTU_245	0	0	0	0	0	0	0	0	0	0	0	0	0	0	0	0	0	0	0	0	0	0	0	0	0	0	0	0	0	0	0	0	6	0	0	0	0	0	0	0	0	0	0	16	49	2	0	8	7
OTU_2450	0	0	2	0	0	0	0	0	0	0	0	0	0	0	0	0	0	0	0	0	3	0	0	0	0	1	0	0	0	0	0	0	0	0	0	0	0	0	0	1	0	0	1	0	0	0	0	0	1
OTU_2451	0	0	0	0	0	0	0	0	0	0	0	0	0	0	0	0	0	0	0	0	0	0	0	0	0	0	1	0	0	0	0	0	0	0	0	2	0	0	0	1	0	0	1	0	0	0	1	3	0
OTU_2452	0	4	3	2	0	0	0	0	0	10	0	6	0	0	0	5	0	0	2	2	3	0	0	0	1	0	1	1	2	0	0	0	0	0	0	0	5	0	2	0	0	1	3	3	16	0	0	1	0
OTU_2453	0	0	0	0	0	0	0	0	0	0	0	0	0	0	0	0	0	0	0	1	0	0	0	0	0	0	0	0	0	0	0	0	0	0	0	0	0	0	0	0	0	1	12	1	2	0	1	2	0
OTU_2454	0	0	0	0	0	0	0	0	0	0	0	0	0	0	0	0	0	0	0	0	0	0	0	0	0	0	0	0	0	0	0	0	0	0	0	0	0	0	0	0	0	0	0	1	0	0	0	0	0
OTU_2455	0	0	0	0	0	0	0	0	0	0	0	0	0	0	0	0	0	0	0	0	0	0	0	0	0	0	0	0	0	0	0	0	0	0	0	0	0	0	0	0	0	0	1	0	0	0	0	0	0
OTU_2456	0	0	0	0	0	0	0	0	0	0	0	0	0	0	0	1	0	0	0	0	0	0	0	0	0	0	0	0	0	0	0	0	0	0	0	0	0	0	0	0	0	0	0	0	0	0	0	0	0
OTU_2457	0	0	0	0	0	0	0	0	0	0	0	0	0	0	0	0	0	0	0	0	0	0	0	0	0	0	0	0	0	0	0	0	0	0	0	0	1	0	0	0	0	0	0	0	0	0	0	0	0
OTU_2458	0	0	0	0	0	0	0	0	0	0	0	0	0	0	0	0	0	0	0	0	0	0	0	0	0	0	0	0	0	0	0	0	0	0	0	0	0	0	0	0	0	0	0	0	0	0	0	0	0
OTU_2459	0	0	0	1	0	0	0	0	0	0	0	0	0	0	0	0	0	0	0	1	0	0	1	0	0	1	0	0	0	0	0	0	0	0	0	0	0	0	0	0	0	0	2	0	1	0	0	0	0
OTU_246	10	0	0	0	0	1	0	0	0	0	0	27	1	0	0	1	0	0	83	0	43	0	0	0	108	0	0	0	0	0	0	0	54	34	0	1	0	1	0	0	0	0	0	108	1004	0	0	96	108
OTU_2460	0	0	0	0	0	0	0	0	0	0	0	0	0	0	0	0	0	0	0	0	0	0	0	0	0	0	0	0	0	0	0	0	0	0	0	0	0	0	0	0	0	0	0	0	0	0	0	0	0
OTU_2461	0	0	0	0	0	0	0	0	0	0	0	0	0	0	0	0	0	0	0	0	0	0	0	0	0	0	0	0	0	0	0	0	0	0	0	0	0	0	0	0	0	0	0	0	2	0	0	0	0
OTU_2462	0	0	10	21	0	0	0	0	0	0	0	0	0	0	0	2	0	1	2	2	2	0	3	0	1	0	6	0	0	0	0	0	0	0	0	0	0	0	0	0	0	1	38	8	2	0	0	0	0
OTU_2463	0	0	0	0	0	0	0	0	0	0	0	0	0	0	0	0	0	0	0	0	1	0	0	0	0	1	0	0	0	0	0	0	0	0	0	0	0	0	0	0	0	0	0	0	0	0	1	0	0
OTU_2464	0	0	0	1	0	0	0	0	0	0	0	0	0	0	0	0	0	0	0	0	0	0	0	0	0	0	0	0	0	0	0	0	0	0	0	0	0	1	0	1	0	0	5	0	1	0	0	0	0
OTU_2465	0	0	0	0	0	0	0	0	0	0	0	0	0	0	0	0	0	0	0	0	0	0	0	0	0	0	0	0	0	0	0	0	0	0	0	0	0	0	0	0	0	0	0	0	0	0	0	0	0
OTU_2466	0	0	0	0	0	0	0	0	0	0	0	0	0	0	0	0	0	0	0	0	0	0	0	0	0	0	0	0	0	0	0	0	0	0	0	0	0	0	0	0	0	0	0	0	0	0	0	0	0
OTU_2467	0	0	1	0	0	0	0	0	0	0	0	0	0	0	0	0	0	0	0	2	0	0	0	0	0	0	0	0	0	0	0	0	0	0	0	0	0	0	0	0	0	0	0	1	2	0	2	5	5
OTU_2468	0	0	0	4	0	0	0	0	0	0	0	0	0	0	0	0	0	0	1	0	1	0	0	0	0	0	2	0	0	0	0	0	0	0	0	0	0	0	0	0	2	0	2	1	0	0	0	0	0
OTU_2469	0	0	0	0	0	0	0	0	0	0	0	0	0	0	0	0	0	0	0	0	2	0	0	0	0	0	0	0	0	0	0	0	0	0	0	0	0	0	0	0	0	0	0	0	0	0	1	0	0
OTU_247	15	13	19	37	2	1	1	0	3	15	32	16	0	0	12	50	1	0	3	11	7	13	28	0	9	21	28	0	1	0	0	313	152	0	0	1	17	3	7	3	0	0	0	7	41	6	236	199	182
OTU_2470	0	24	0	0	0	9	17	5	36	66	23	18	25	6	56	33	54	17	12	0	0	12	0	6	0	0	0	47	69	19	56	28	0	0	33	1	22	3	12	2	0	11	0	0	0	14	0	0	0
OTU_2471	7	1	5	9	3	1	0	0	0	0	14	4	0	0	1	5	5	8	0	0	8	0	3	6	1	7	10	0	2	2	1	0	1	0	2	16	3	1	0	4	1	1	0	0	32	0	4	2	2
OTU_2472	0	0	1	0	0	0	0	0	0	0	0	0	0	0	0	0	0	0	0	0	0	0	0	0	4	0	1	0	0	0	0	0	0	0	0	3	0	0	0	0	0	1	0	0	0	0	0	0	0
OTU_2473	0	0	0	0	0	0	0	0	0	0	0	0	0	0	0	0	0	2	1	0	0	0	0	0	0	0	0	0	0	0	0	0	0	0	0	0	0	0	0	0	0	0	1	0	0	0	0	0	0
OTU_2474	0	0	0	1	0	0	0	0	0	0	0	0	0	0	0	2	0	1	0	0	0	0	2	0	0	0	0	0	0	0	0	0	0	0	0	0	0	0	0	0	0	2	5	12	5	0	0	0	0
OTU_2475	7	0	1	2	0	0	0	0	0	0	0	3	0	0	3	0	7	5	0	2	29	0	0	0	2	0	0	0	0	0	0	0	16	9	1	1	7	1	0	0	0	2	0	6	34	0	10	9	10
OTU_2476	0	0	0	0	0	0	0	0	0	0	0	0	0	0	0	0	0	0	0	0	0	0	0	0	0	0	0	0	0	0	0	0	0	0	0	0	0	0	0	0	0	0	0	0	0	0	0	0	0
OTU_2477	0	0	0	0	0	0	0	0	0	0	0	0	0	0	0	1	0	0	0	0	0	0	0	0	0	0	0	0	0	0	0	0	0	0	0	0	0	0	0	0	0	0	0	0	2	0	0	0	0
OTU_2478	0	3	2	4	1	1	0	0	0	0	0	0	0	0	2	0	0	0	0	0	0	0	0	0	2	0	5	0	0	0	0	0	0	0	0	0	0	0	0	0	1	0	1	0	0	0	2	0	0
OTU_2479	0	0	0	0	0	0	0	0	0	0	0	0	0	0	0	0	0	0	0	0	0	0	0	0	0	0	0	0	0	0	0	0	0	0	0	12	2	0	0	0	0	0	0	0	5	0	0	3	1
OTU_248	0	0	0	0	0	0	0	0	0	0	0	0	0	0	0	0	0	1	0	0	0	0	0	0	0	0	0	0	0	0	0	0	0	0	0	17	0	0	63	0	0	8	27	0	0	0	0	0	0
OTU_2480	0	0	0	0	0	0	0	0	0	0	0	0	0	0	0	0	0	0	0	0	0	0	0	0	0	0	0	0	0	0	0	0	0	0	0	0	0	0	0	0	0	0	0	0	0	0	0	0	0
OTU_2481	0	0	2	0	0	0	0	0	0	0	0	0	0	0	0	0	0	0	0	0	2	0	0	0	0	0	0	0	0	0	0	0	0	0	0	0	0	0	0	0	0	0	1	2	0	0	0	0	0
OTU_2482	0	1	12	13	5	3	0	0	0	10	0	0	3	0	2	32	0	1	3	0	5	0	10	1	6	16	18	2	0	0	1	2	0	3	0	1	2	0	0	0	8	5	30	1	2	0	1	0	0
OTU_2483	2	0	0	0	0	0	0	0	0	0	0	0	0	0	0	0	0	0	0	0	0	0	0	0	0	0	0	0	0	0	0	0	0	0	0	0	0	0	0	0	0	0	0	0	1	0	0	1	0
OTU_2484	0	0	0	0	0	0	0	0	0	0	0	0	0	0	0	0	0	0	0	0	0	0	0	0	0	0	0	0	0	0	0	0	0	0	0	0	0	0	0	0	0	0	0	0	0	0	0	0	0
OTU_2485	0	4	1	1	0	0	0	0	0	0	0	0	0	0	0	0	0	0	0	0	0	0	0	0	0	3	2	0	0	0	0	0	0	0	0	0	0	0	0	0	0	1	0	5	3	0	1	2	0
OTU_2486	0	0	0	0	0	0	0	0	0	0	0	0	0	0	0	0	0	0	0	0	0	0	0	0	0	0	0	0	0	0	0	0	0	0	0	0	0	0	0	0	0	0	0	0	0	0	0	0	0
OTU_2487	0	0	0	1	0	1	0	0	0	1	1	2	0	0	0	0	0	1	0	1	0	1	0	0	0	0	0	1	2	0	0	0	0	0	0	0	1	0	1	0	0	0	0	1	1	0	0	0	0
OTU_2488	0	0	0	0	0	0	0	0	0	0	0	0	0	0	0	0	0	0	0	0	0	0	0	0	0	0	0	0	0	0	0	0	0	0	0	2	1	0	0	0	2	1	12	0	1	0	0	0	1
OTU_2489	0	0	0	0	0	0	0	0	0	0	0	0	0	0	0	0	0	0	0	0	0	0	0	0	0	0	0	0	0	0	0	0	0	0	0	0	0	0	0	0	0	0	0	0	0	0	0	0	0
OTU_249	0	0	0	0	0	0	0	0	0	0	0	0	0	0	0	1	0	0	0	0	0	0	0	0	0	0	0	0	0	0	0	0	0	0	0	0	0	0	0	0	0	0	0	0	0	1	0	0	0
OTU_2490	0	0	0	1	0	8	0	0	0	1	8	1	23	0	4	0	0	1	0	21	0	0	0	38	0	0	24	0	0	0	0	0	0	0	0	0	1	1	0	0	2	3	0	0	0	0	0	0	3
OTU_2491	0	0	0	0	0	0	0	0	0	1	3	0	0	0	0	5	0	1	0	0	0	0	0	0	0	0	0	0	0	0	0	0	0	0	0	2	0	0	0	0	0	0	2	0	0	0	0	0	0
OTU_2492	0	0	0	0	0	0	0	0	0	0	0	0	0	0	0	0	0	0	0	0	0	0	0	0	0	0	0	0	0	0	0	0	0	0	0	0	0	0	0	0	0	0	0	0	0	0	0	0	0
OTU_2493	0	0	0	3	0	0	0	0	0	0	0	0	0	0	0	0	0	0	0	0	0	0	0	0	0	0	0	0	0	0	0	0	0	0	0	1	0	1	2	0	2	5	9	0	2	0	1	0	0
OTU_2494	0	0	0	0	0	0	0	0	0	0	0	0	0	0	0	0	0	0	0	0	0	0	0	0	0	0	0	0	0	0	0	0	0	0	0	0	0	0	0	0	0	0	0	0	2	0	0	0	0
OTU_2495	0	0	0	0	0	0	0	0	0	0	0	0	0	0	0	0	0	0	0	0	0	0	0	0	0	0	0	0	0	0	0	0	0	0	0	0	0	0	0	0	0	0	0	0	0	0	0	0	0
OTU_2496	0	0	0	0	0	0	0	0	0	0	0	0	0	0	0	0	0	0	0	0	0	0	0	0	0	0	0	0	0	0	0	0	1	1	0	11	1	3	0	0	0	0	0	1	5	0	3	15	11
OTU_2497	0	0	0	0	0	0	0	2	0	0	0	0	0	0	0	0	0	0	1	0	0	0	0	0	0	0	0	0	0	0	0	1	0	0	0	0	0	0	0	0	0	0	0	0	1	0	0	0	0
OTU_2498	0	3	0	0	0	0	0	0	1	0	0	2	0	0	0	2	0	0	1	0	0	0	0	0	0	0	0	0	0	0	0	0	0	0	0	0	0	0	0	0	0	0	1	4	0	0	0	0	0
OTU_2499	0	0	0	0	0	0	0	0	0	0	0	0	0	0	0	0	0	0	0	0	0	0	0	0	0	0	0	0	0	0	0	0	0	0	0	0	0	0	0	0	0	0	0	0	0	0	0	2	0
OTU_25	2053	17	8498	8232	879	2201	2322	1786	1066	378	111	43	563	4801	86	84	139	5820	1031	48	1475	233	4852	454	5940	6020	8403	4494	1961	1252	929	1851	1740	188	1571	53	16	19	636	298	19	164	159	78	66	11	7056	10127	2338
OTU_250	39	193	122	66	145	50	6	9	49	43	467	139	40	4	102	104	3	472	12	652	111	0	237	53	90	129	215	107	113	29	19	27	0	0	39	0	0	0	0	2	0	3	43	21	175	30	11	12	45
OTU_2500	0	0	0	2	0	0	0	0	0	1	0	2	0	0	0	0	0	0	0	1	4	0	0	0	0	0	0	0	0	0	0	0	0	0	0	0	4	3	0	0	0	0	5	4	0	0	0	0	0
OTU_2501	0	0	0	0	0	0	0	0	0	0	0	0	0	0	0	0	0	0	0	0	0	0	0	0	0	0	0	0	0	0	0	0	0	0	0	0	0	0	0	0	0	0	0	1	8	1	0	0	0
OTU_2502	0	0	0	0	0	0	0	0	0	0	0	0	0	0	0	0	0	0	0	0	0	0	0	0	0	0	0	0	0	0	0	0	0	0	0	0	0	0	0	0	0	0	0	0	0	0	0	0	0
OTU_2503	0	0	0	0	0	0	0	0	1	0	0	2	0	0	0	0	0	0	0	5	0	0	1	0	0	1	1	0	0	0	0	0	0	0	0	0	0	0	0	0	0	0	0	0	0	0	0	0	0
OTU_2504	0	0	0	0	0	0	0	0	0	0	0	0	0	0	0	0	0	0	0	0	0	0	0	0	0	0	0	0	0	0	0	0	0	0	0	0	0	0	0	0	0	0	0	2	0	0	0	0	0
OTU_2505	0	0	0	0	0	0	0	0	0	0	0	0	0	0	0	0	0	0	0	0	1	0	0	0	0	0	0	0	0	0	0	0	0	0	0	0	0	0	0	0	0	0	11	0	0	0	0	0	0
OTU_2506	0	0	10	5	0	0	0	0	0	0	0	1	0	0	0	9	0	4	0	0	3	0	10	0	5	6	3	0	0	0	0	0	0	0	0	0	0	0	0	0	0	0	11	0	0	0	1	0	0
OTU_2507	0	0	0	2	0	1	0	0	0	0	4	0	1	0	6	0	0	0	0	28	2	0	0	9	0	0	13	0	0	0	0	0	0	2	0	0	0	0	0	0	0	0	0	9	19	0	11	2	3
OTU_2508	0	1	0	0	0	0	0	0	0	0	0	1	0	0	0	0	0	0	0	5	15	0	0	0	0	0	0	0	0	0	0	0	0	0	0	0	0	0	0	0	0	0	0	0	0	0	0	0	0
OTU_2509	0	0	0	1	0	0	0	0	0	0	0	0	0	0	0	0	0	0	0	0	0	0	0	0	0	0	0	0	0	0	0	0	0	0	0	0	0	0	0	0	0	0	0	0	0	0	0	0	0
OTU_251	0	0	0	0	0	0	0	0	0	0	0	0	0	0	0	0	0	0	0	0	0	560	0	0	0	0	0	159	32	0	0	428	0	0	0	0	0	0	171	0	0	0	0	0	0	0	83	0	0
OTU_2510	0	0	0	0	0	0	0	0	0	0	0	0	0	0	0	0	0	0	0	0	0	0	0	0	0	0	0	0	0	0	0	0	0	0	0	0	0	0	0	0	0	0	0	0	0	0	0	0	0
OTU_2511	0	0	0	0	0	0	0	0	0	0	0	0	0	0	0	0	0	0	0	0	0	0	0	0	0	0	0	0	0	0	0	0	0	0	0	0	0	0	0	0	0	0	0	0	0	0	0	0	0
OTU_2512	1	0	0	0	0	0	0	0	0	0	0	0	0	0	0	0	0	0	0	0	0	0	0	0	0	0	0	0	0	0	0	0	0	0	0	0	0	2	0	1	0	0	0	0	5	0	0	0	0
OTU_2513	0	1	1	6	2	0	0	0	2	0	2	3	0	0	0	0	0	1	1	0	1	0	0	0	0	1	2	0	0	0	1	0	0	0	0	20	0	2	0	1	0	1	12	42	12	0	0	0	0
OTU_2514	0	0	0	6	0	0	0	0	0	0	0	1	0	0	0	7	1	0	1	5	6	0	5	0	0	0	0	0	0	0	0	0	0	0	2	0	2	1	0	0	0	2	0	1	0	0	5	0	0
OTU_2515	0	0	1	0	0	2	0	0	0	0	0	0	1	0	3	1	0	0	0	4	0	0	0	4	0	0	2	0	0	0	0	1	0	0	0	0	0	0	0	0	0	0	0	1	1	0	1	0	0
OTU_2516	0	2	6	13	3	0	0	2	1	2	1	0	0	0	0	6	1	0	3	12	6	0	22	2	19	6	3	0	1	0	1	1	0	3	0	0	0	0	0	2	0	4	3	69	5	0	0	0	0
OTU_2517	0	0	0	0	0	2	0	0	0	0	1	0	6	0	1	0	0	0	0	0	0	0	0	3	0	0	0	0	0	0	0	0	0	0	0	0	0	0	0	0	0	0	0	0	0	0	0	0	0
OTU_2518	0	0	0	8	3	7	1	0	0	0	2	0	11	0	4	5	2	0	0	4	0	0	3	26	1	0	10	0	0	0	0	0	0	0	1	0	1	0	0	0	3	0	0	0	0	0	0	0	0
OTU_2519	0	0	0	0	0	0	0	0	0	0	0	0	0	0	0	0	0	0	0	0	0	0	0	0	0	0	0	0	0	0	0	0	0	0	0	0	0	0	0	0	0	0	0	0	0	0	0	0	0
OTU_252	111	207	19	7	28	56	102	81	76	14	69	16	52	60	201	343	223	638	24	229	90	320	64	152	0	14	26	517	895	125	28	423	292	1	71	110	134	32	68	77	5	31	29	13	26	10	378	13	28
OTU_2520	3	0	0	7	0	0	0	0	0	0	0	0	0	0	0	0	0	0	0	0	1	0	0	0	0	0	0	0	0	1	0	0	0	0	0	0	0	0	0	0	0	0	0	0	0	0	0	0	0
OTU_2521	3	0	0	0	0	0	0	1	5	0	0	1	3	0	0	0	0	0	0	0	1	0	0	0	0	0	0	0	1	0	1	0	0	0	0	0	0	0	0	1	0	0	0	0	0	0	1	5	0
OTU_2522	0	0	0	0	0	1	0	0	0	0	0	0	0	0	0	0	0	0	0	0	0	0	0	0	0	3	0	0	0	0	0	0	0	0	0	0	0	0	0	0	0	0	0	0	0	0	0	0	0
OTU_2523	0	0	0	1	1	0	0	1	0	0	1	0	0	0	0	0	0	0	0	0	0	0	0	0	0	0	0	0	0	0	3	0	0	0	2	0	0	0	0	0	0	0	0	0	0	0	0	0	0
OTU_2524	0	0	0	0	0	0	0	0	0	0	0	0	0	0	0	0	0	1	0	0	0	0	2	0	0	0	0	0	0	0	0	0	0	0	0	1	0	0	0	0	0	0	0	0	0	0	0	0	0
OTU_2525	0	0	0	2	0	4	1	0	0	0	0	0	0	3	0	0	0	0	0	0	0	0	0	0	1	0	1	1	0	0	0	0	0	0	0	0	0	0	0	0	0	0	0	0	0	0	0	0	0
OTU_2526	0	0	0	0	0	0	0	0	0	0	0	0	0	0	0	2	0	0	0	0	0	0	0	0	0	2	0	0	0	0	0	0	0	0	0	0	0	0	0	0	0	0	0	0	0	0	0	0	1
OTU_2527	0	0	0	0	0	0	0	0	0	0	0	0	0	0	0	0	0	0	0	0	1	0	0	0	0	0	0	0	0	0	0	1	0	0	0	0	0	0	1	0	0	0	0	0	0	0	0	0	0
OTU_2528	7	11	0	5	1	0	0	0	0	0	2	1	7	0	15	8	52	1	0	0	5	10	0	0	0	2	0	40	13	5	7	6	1	2	2	0	1	1	13	5	0	1	1	0	10	63	5	5	7
OTU_2529	0	0	0	0	0	0	0	2	0	2	0	1	0	0	0	0	7	0	0	0	0	0	0	0	0	0	0	0	0	0	0	0	0	0	0	0	0	0	0	0	0	0	0	0	0	0	0	0	0
OTU_253	0	0	0	0	0	0	0	0	0	0	0	0	0	0	0	0	0	0	0	0	0	0	0	0	0	0	0	0	0	0	0	0	60	0	0	0	0	0	0	0	0	0	0	0	0	1123	0	0	0
OTU_2530	0	1	4	2	2	0	0	0	2	2	0	0	0	0	0	0	0	0	0	0	6	0	2	0	10	2	4	0	0	0	0	0	0	0	0	0	0	4	0	0	0	0	0	9	16	0	0	0	2
OTU_2531	0	0	0	0	0	0	0	0	0	0	0	0	0	0	0	0	0	0	0	0	0	0	0	0	0	0	0	0	0	0	0	0	0	0	0	0	0	0	0	0	0	0	0	0	0	0	0	0	0
OTU_2532	0	0	0	0	0	3	0	0	0	0	4	0	0	0	1	0	0	0	0	1	0	0	0	1	0	0	1	0	0	0	0	0	0	0	0	0	0	0	0	0	0	0	2	0	0	0	0	0	0
OTU_2533	2	8	4	3	0	2	7	5	4	1	10	18	17	2	8	9	35	2	20	10	2	10	0	1	3	2	7	22	28	10	31	44	0	0	34	2	7	0	13	9	0	0	0	0	0	0	0	2	3
OTU_2534	0	0	0	0	0	0	0	0	0	0	0	0	0	0	0	0	0	0	0	0	0	0	0	0	0	0	0	0	0	0	0	0	0	0	0	0	0	0	0	0	0	0	1	0	0	0	0	0	0
OTU_2535	0	0	0	0	0	0	0	0	0	0	0	0	0	0	0	0	0	0	0	0	0	0	0	0	0	0	0	0	0	0	0	0	0	0	0	0	0	0	0	0	0	0	0	0	0	0	0	3	0
OTU_2536	0	0	0	0	0	0	0	0	0	0	0	0	0	0	0	0	0	0	0	0	0	0	0	0	0	0	0	0	0	0	0	0	0	0	0	0	0	0	0	0	0	1	0	0	0	0	0	0	0
OTU_2537	0	0	0	0	0	0	0	0	0	0	0	0	0	0	0	0	0	0	0	0	0	0	0	0	0	0	0	0	0	0	0	0	0	0	0	0	0	0	0	0	0	0	0	0	0	0	0	0	0
OTU_2538	0	0	0	0	0	0	0	0	0	0	0	0	0	0	0	1	0	0	0	0	0	0	0	0	0	0	0	0	0	0	0	0	0	0	0	0	2	0	0	0	0	0	0	0	0	0	0	0	0
OTU_2539	0	0	0	0	0	0	1	1	0	2	1	2	0	0	0	5	6	1	0	3	1	0	0	2	0	1	1	0	3	0	0	1	0	0	0	0	3	0	0	0	0	0	1	0	3	0	0	1	2
OTU_254	299	126	56	104	28	0	0	0	10	22	68	71	39	0	21	63	5	712	19	89	84	72	48	50	32	44	63	63	39	94	23	146	19	6	42	0	1	0	3	24	1	27	103	285	84	0	57	47	150
OTU_2540	0	1	0	0	0	0	0	0	2	1	0	0	2	0	0	0	0	0	0	0	2	0	1	0	0	0	0	0	0	0	0	0	0	0	0	8	2	0	0	1	1	0	8	0	0	0	0	0	0
OTU_2541	0	7	13	7	8	0	0	0	0	0	0	0	0	0	0	0	0	1	1	1	3	0	41	0	19	35	25	0	0	0	0	0	0	0	1	14	0	0	0	0	0	39	40	0	0	0	3	0	1
OTU_2542	0	0	0	10	0	0	0	0	0	0	0	0	0	0	0	0	0	2	0	0	0	0	1	0	0	3	1	0	0	7	0	0	0	2	0	0	0	0	0	0	0	0	0	1204	63	0	0	7	2
OTU_2543	0	0	0	0	0	0	0	0	0	0	0	0	0	0	0	0	0	9	2	0	0	0	0	0	0	0	0	0	0	0	0	0	0	0	0	0	0	0	0	0	0	0	2	2	7	0	0	0	0
OTU_2544	0	0	0	0	0	1	0	0	0	0	0	0	0	0	0	0	0	0	0	0	0	0	0	0	0	0	0	1	1	0	0	0	0	0	0	0	0	0	0	0	0	0	0	0	0	0	0	0	0
OTU_2545	0	0	0	0	0	0	0	0	0	0	0	0	8	0	0	0	0	22	0	0	5	0	0	3	0	0	0	8	1	0	1	23	0	3	1	0	0	0	0	0	12	85	0	6	132	0	0	0	0
OTU_2546	0	0	0	0	0	0	0	0	0	0	0	0	0	0	0	0	0	0	0	0	2	0	0	0	0	0	0	0	0	0	0	0	0	0	0	0	0	0	0	0	0	0	0	1	0	0	2	0	0
OTU_2547	0	0	4	5	8	2	2	1	0	0	0	2	5	0	1	1	0	3	0	4	0	2	3	0	7	3	5	0	0	0	0	0	0	0	0	0	0	0	0	1	0	0	0	3	3	0	1	0	0
OTU_2548	0	32	9	105	0	7	8	10	230	96	35	23	13	3	31	31	71	21	32	18	0	9	1	2	8	23	12	20	28	7	13	16	4	5	16	2	10	5	1	4	0	9	0	1	114	18	17	75	3
OTU_2549	0	0	0	0	0	0	0	0	0	0	0	0	0	0	0	0	0	1	0	0	0	0	0	0	2	3	1	0	0	0	0	0	0	0	0	2	0	0	0	0	0	0	1	0	0	0	0	0	1
OTU_255	47	48	247	317	66	1	1	0	115	268	152	59	28	0	62	526	115	292	19	295	138	4	383	45	168	252	391	53	63	0	4	0	23	1	18	512	229	25	4	1	11	0	24	131	278	24	129	122	243
OTU_2550	0	0	1	0	1	0	0	0	0	0	0	0	0	0	0	0	0	0	0	1	2	0	1	0	0	0	0	0	0	0	0	0	0	0	0	0	0	1	0	0	0	0	1	0	0	0	0	0	0
OTU_2551	0	0	0	0	0	0	0	0	0	0	0	0	0	0	0	0	0	0	0	0	5	0	0	0	0	0	0	0	0	0	0	0	0	0	0	0	0	0	0	0	0	0	0	0	0	0	0	0	0
OTU_2552	3	0	0	2	0	0	0	0	0	4	3	1	0	0	0	4	0	1	0	0	0	0	0	0	0	3	0	0	0	0	0	0	0	0	0	0	0	0	0	0	2	0	6	0	0	0	1	0	0
OTU_2553	0	0	6	21	3	0	0	2	1	5	0	1	0	0	0	0	0	13	0	0	6	0	3	0	1	5	2	0	0	0	1	0	1	0	0	18	8	2	0	0	1	0	10	2	1	0	0	0	0
OTU_2554	2	0	5	15	0	0	1	0	0	0	0	0	0	0	0	0	0	3	0	0	4	0	5	0	8	5	7	1	0	0	0	2	0	0	0	0	0	0	0	0	0	0	0	0	0	0	2	1	2
OTU_2555	0	0	0	0	0	0	0	0	0	1	0	0	0	0	0	0	0	0	0	0	0	0	0	0	0	0	0	0	0	0	0	0	0	0	0	0	0	0	0	0	0	0	0	19	2	0	0	2	0
OTU_2556	0	0	0	0	1	0	0	0	0	0	0	0	0	0	0	0	0	0	0	0	0	0	0	0	0	0	0	0	0	0	0	0	0	0	0	0	0	0	0	0	0	0	0	0	0	0	0	0	0
OTU_2557	0	0	3	3	0	0	0	0	0	1	0	0	0	0	0	0	0	1	0	0	0	0	1	0	10	1	0	0	0	0	0	1	0	0	0	0	0	0	0	0	0	0	0	0	0	0	0	0	0
OTU_2558	0	0	0	0	0	0	0	0	0	0	0	0	0	0	0	0	0	0	0	0	0	0	0	0	0	0	0	0	0	0	0	0	0	0	0	0	0	0	0	0	0	0	0	0	0	0	0	0	0
OTU_2559	0	0	0	0	0	0	0	0	0	0	0	0	0	0	0	0	0	0	0	0	0	0	0	0	0	0	0	0	0	0	0	0	0	0	0	2	0	0	0	0	0	0	0	0	0	0	0	0	1
OTU_256	0	36	65	92	3	0	1	0	0	0	116	39	9	0	19	5	195	0	0	0	0	0	28	4	47	14	65	24	0	0	0	0	0	2	0	0	5	0	0	11	3	0	7	20	130	1	9	0	1
OTU_2560	2	0	0	3	0	0	0	0	0	0	1	1	0	0	2	2	1	0	0	0	2	0	1	0	0	0	0	0	0	0	1	0	0	0	0	3	0	0	0	0	0	0	0	0	0	0	0	5	1
OTU_2561	2	0	0	1	0	0	0	0	0	0	0	0	0	0	0	1	2	0	0	0	0	0	0	0	0	0	0	0	0	0	0	0	1	0	0	0	0	0	0	0	0	0	0	0	0	0	0	0	0
OTU_2562	0	0	0	0	0	1	0	0	0	0	0	0	0	0	0	0	0	0	0	0	0	0	0	0	0	0	0	0	0	0	0	0	0	0	0	0	0	0	0	0	0	0	0	0	0	0	0	0	0
OTU_2563	0	0	0	1	0	0	0	0	0	0	0	0	0	0	1	0	0	0	0	0	1	0	0	1	0	0	0	0	0	0	0	0	0	0	0	0	0	0	0	0	0	0	0	0	0	0	0	0	0
OTU_2564	0	0	0	0	0	0	0	0	0	0	0	0	0	0	0	0	0	0	0	0	0	0	0	0	0	0	0	0	0	0	0	0	0	0	0	0	0	0	0	0	0	0	0	0	1	0	1	0	0
OTU_2565	39	0	86	167	6	0	3	5	0	1	4	4	3	7	4	0	1	33	0	0	42	0	45	15	112	101	116	1	5	2	11	3	0	0	7	0	2	0	2	0	1	2	0	0	4	1	49	34	15
OTU_2566	3	4	2	2	1	8	1	0	0	2	14	6	6	0	3	0	6	0	0	6	1	0	1	5	5	0	2	2	4	1	0	0	2	0	0	4	0	3	0	0	1	2	1	4	14	0	9	0	14
OTU_2567	0	0	0	5	0	1	0	0	6	1	1	0	0	1	0	0	4	0	0	0	0	0	0	0	0	0	1	0	0	0	1	1	0	0	2	0	0	0	1	0	0	1	0	0	2	0	1	0	0
OTU_2568	0	0	0	0	0	0	0	0	0	0	0	0	0	0	0	0	0	0	0	0	0	0	0	0	0	0	0	0	0	0	0	0	0	0	0	0	0	0	0	0	0	0	0	0	0	0	0	0	0
OTU_2569	0	0	1	1	5	0	0	0	0	0	0	0	0	0	0	0	0	2	0	2	0	0	3	0	2	7	0	0	0	0	0	0	0	0	0	1	0	0	0	0	0	0	0	0	1	0	1	1	1
OTU_257	79	0	86	124	37	0	2	1	1	4	1	0	53	0	0	2	2	1	2	2	59	115	82	39	7	178	55	18	31	0	10	514	215	46	3	4	46	47	20	61	0	97	35	55	4	15	36	33	19
OTU_2570	0	0	4	3	0	1	0	0	0	0	1	0	0	1	0	0	0	1	0	0	8	0	2	0	1	4	1	3	0	0	2	0	0	2	0	0	0	0	0	0	0	0	0	0	0	0	6	6	0
OTU_2571	0	1	0	5	0	0	0	0	0	0	0	0	0	0	0	6	0	0	0	0	2	0	0	0	0	0	1	0	0	0	0	0	0	0	0	1	0	6	0	0	0	4	4	0	0	0	0	0	0
OTU_2572	0	1	0	1	0	0	0	0	0	0	8	7	0	1	3	14	18	3	0	0	0	0	0	3	0	0	0	0	2	2	2	1	0	0	1	4	1	0	0	0	0	1	0	0	0	0	0	0	0
OTU_2573	0	0	0	0	0	0	0	0	0	0	0	0	0	0	0	3	0	0	3	0	0	0	0	0	0	0	2	0	0	0	0	0	0	0	0	0	0	0	0	0	0	0	0	0	3	0	0	0	0
OTU_2574	0	0	0	0	0	0	0	0	0	0	0	0	0	0	0	0	0	0	0	0	0	0	0	0	0	0	0	0	0	0	0	0	0	0	0	0	0	0	0	0	0	0	0	0	0	0	0	0	0
OTU_2575	17	79	0	0	0	11	3	0	43	39	8	3	3	0	0	6	17	1	11	0	0	8	0	1	0	0	0	13	4	0	1	30	1	3	0	6	11	1	0	0	0	13	3	2	0	8	9	3	2
OTU_2576	18	8	13	26	9	8	0	0	2	15	7	67	0	0	0	11	5	2	1	70	132	1	17	1	19	5	37	5	2	1	0	0	4	5	1	21	4	3	0	0	5	2	27	80	218	2	0	12	5
OTU_2577	0	0	0	0	0	0	0	0	0	0	0	0	0	0	0	0	0	0	0	0	0	0	0	0	0	0	1	0	0	0	0	0	0	0	0	0	0	0	0	0	0	0	0	0	0	0	0	0	0
OTU_2578	0	0	0	0	0	0	0	0	0	0	0	0	0	0	0	0	0	0	0	0	0	0	0	0	0	0	0	0	0	0	0	0	0	0	0	0	0	0	0	0	0	0	1	0	0	0	2	0	0
OTU_2579	0	0	0	3	0	0	0	0	0	0	0	0	1	0	0	0	0	0	0	0	0	0	0	0	0	0	2	0	0	0	0	0	0	0	0	0	0	0	0	0	0	4	1	0	0	0	2	0	1
OTU_258	0	0	0	0	0	307	0	0	1	1	0	0	98	104	0	2	0	344	0	1	2	0	0	37	0	0	0	123	112	0	54	2	122	38	0	11	64	8	46	42	14	82	25	0	3	626	54	0	0
OTU_2580	0	0	0	0	0	0	0	0	0	0	0	0	0	0	0	0	0	0	0	0	0	0	0	0	0	0	0	0	0	0	0	0	0	0	0	0	0	0	0	0	0	0	0	0	0	0	0	0	0
OTU_2581	0	0	0	0	0	0	0	0	0	0	0	0	0	0	0	0	0	0	0	0	0	0	0	0	0	0	0	0	0	0	0	0	0	0	0	0	0	0	0	0	0	0	0	0	0	0	0	0	0
OTU_2582	0	0	0	0	0	0	0	0	0	0	0	0	0	0	0	0	0	0	0	0	0	0	0	0	0	4	0	0	1	0	0	0	0	0	0	0	0	0	0	0	0	0	1	0	0	0	0	0	0
OTU_2583	0	0	1	0	0	0	0	0	0	0	0	0	0	0	0	1	0	0	0	0	0	0	2	0	0	0	1	0	0	0	0	0	0	0	0	0	0	0	0	0	0	0	0	2	1	0	3	0	0
OTU_2584	0	0	0	0	0	0	0	0	0	0	0	0	0	0	0	2	0	3	2	0	0	0	2	0	0	0	1	0	0	0	0	0	0	0	0	0	0	0	0	0	0	0	2	0	0	0	0	0	0
OTU_2585	0	0	0	0	0	0	0	0	0	0	0	0	0	0	0	0	0	0	0	0	0	0	0	0	0	0	2	0	0	0	0	0	0	0	0	0	0	0	0	0	0	0	0	0	0	0	0	0	0
OTU_2586	0	0	0	0	0	0	0	0	2	0	1	0	0	4	0	0	3	0	0	0	0	0	0	0	0	0	0	2	0	0	4	0	0	0	0	0	0	0	0	0	0	0	0	0	0	0	0	0	0
OTU_2587	0	0	0	0	0	0	0	0	0	0	0	0	0	0	0	0	0	0	0	0	0	0	0	0	0	0	0	0	0	0	0	0	0	0	0	0	0	0	0	0	0	0	0	0	0	0	0	0	0
OTU_2588	0	0	0	0	0	0	0	0	0	0	0	0	0	0	0	0	0	0	0	0	0	0	2	0	0	0	0	0	0	0	0	0	0	0	0	0	0	0	0	0	0	0	0	0	0	0	0	0	0
OTU_2589	2	0	0	0	0	2	0	0	0	0	3	3	0	0	0	0	0	0	0	2	0	0	0	0	0	0	0	2	0	0	0	0	0	0	0	0	0	0	0	1	0	1	0	0	0	5	0	0	0
OTU_259	510	67	185	77	1	1	5	18	207	361	293	99	0	0	101	83	102	249	104	372	159	12	224	0	136	59	96	467	0	0	24	289	662	19	0	14	17	21	19	5	20	0	1	167	136	35	222	341	594
OTU_2590	0	10	0	0	0	2	0	0	0	2	0	0	0	0	0	2	0	0	0	0	1	1	0	0	0	0	0	2	1	0	0	5	0	0	0	0	1	0	0	0	0	0	0	0	0	4	4	2	1
OTU_2591	0	0	0	6	0	1	1	0	0	0	0	0	2	0	4	7	5	1	0	0	3	0	0	0	0	2	2	2	3	0	0	4	0	0	0	3	2	0	1	0	0	3	5	3	3	0	0	3	0
OTU_2592	0	0	0	0	0	0	0	0	0	0	0	0	0	0	0	0	0	0	0	0	0	0	0	0	0	0	0	0	0	0	0	0	0	0	0	0	1	0	0	0	0	0	0	0	0	0	0	0	0
OTU_2593	0	0	0	0	0	0	0	0	0	0	0	0	0	0	0	0	0	0	0	0	1	0	0	0	0	0	0	0	0	0	0	0	0	0	0	1	0	0	0	0	0	0	1	0	0	0	0	0	0
OTU_2594	0	0	0	0	0	0	0	0	1	0	0	0	0	0	0	1	2	0	0	0	1	0	0	0	0	0	0	0	0	0	0	0	0	0	0	0	0	0	0	0	0	0	0	0	0	0	0	1	0
OTU_2595	6	2	10	31	14	3	0	0	4	2	1	3	0	0	0	17	1	5	4	14	9	0	32	0	4	14	31	4	0	0	0	3	0	0	0	16	6	0	0	1	0	3	30	10	16	0	6	7	4
OTU_2596	0	0	0	0	0	0	0	0	0	0	0	0	0	0	0	0	0	0	0	0	0	0	0	0	0	0	0	0	0	0	0	0	0	0	0	0	0	0	0	0	0	0	0	0	0	0	0	0	0
OTU_2597	0	0	0	0	0	0	0	0	0	0	6	0	0	0	2	0	0	0	0	0	0	0	0	0	0	0	0	0	0	0	0	0	0	0	0	0	0	0	0	0	0	0	0	0	0	0	0	0	0
OTU_2598	0	0	0	0	0	0	0	0	0	0	0	0	0	0	0	0	0	0	0	0	0	0	0	0	0	0	0	0	0	0	0	0	0	0	0	0	0	0	0	0	0	0	0	0	0	0	0	0	0
OTU_2599	0	0	0	0	0	0	0	0	0	0	0	0	0	0	0	0	0	0	0	0	0	0	0	0	0	0	0	0	0	0	0	0	0	0	0	0	0	0	0	0	0	0	0	0	0	0	0	0	0
OTU_26	6215	515	2314	4698	627	276	8	6	7	16	833	326	814	247	1543	953	1786	2245	2	353	7	256	816	977	1552	1788	2682	398	1051	2982	469	343	7	3	2750	189	1257	590	183	95	64	830	208	680	13192	73	7211	418	120
OTU_260	2	0	0	0	0	0	0	0	1	1	0	0	0	0	0	0	0	0	1	0	0	0	0	0	0	0	0	0	0	0	1	0	632	0	0	0	0	0	0	0	0	0	0	0	1	0	0	0	0
OTU_2600	0	0	0	0	0	0	0	0	0	0	0	0	0	0	0	0	0	0	0	0	0	0	0	0	0	0	0	0	0	0	0	2	0	0	0	0	0	0	0	0	0	0	0	0	0	0	0	0	0
OTU_2601	0	0	0	0	0	0	0	0	0	0	0	0	0	0	0	0	0	0	0	0	0	0	0	0	0	0	0	0	0	0	0	0	0	0	0	0	0	0	0	0	0	0	0	0	0	0	0	0	0
OTU_2602	0	0	0	2	0	1	0	0	0	0	0	0	4	0	2	1	1	0	0	0	0	0	0	1	1	0	0	3	1	0	2	0	0	0	1	0	0	1	0	0	0	0	0	0	0	0	0	1	0
OTU_2603	1	0	2	1	1	0	0	0	17	12	1	1	2	0	4	1	1	0	3	0	0	1	0	0	1	0	2	1	1	0	2	0	0	0	0	0	0	0	0	0	0	0	0	0	1	0	1	4	5
OTU_2604	0	0	0	6	1	0	0	0	0	0	0	0	0	0	0	0	0	0	0	0	7	0	0	0	5	1	0	3	0	0	1	2	0	0	3	0	0	0	0	0	0	0	0	0	0	0	2	4	2
OTU_2605	0	0	0	0	0	0	0	0	0	0	0	1	0	0	0	0	0	0	0	0	0	0	0	0	0	0	0	0	0	0	0	0	2	0	0	0	1	0	1	0	0	0	0	0	5	0	2	8	1
OTU_2606	0	1	0	0	0	0	0	0	1	0	0	1	0	0	0	0	3	0	0	0	0	0	0	0	0	0	0	0	0	0	0	8	0	0	0	0	0	0	0	0	0	0	0	0	0	0	0	0	0
OTU_2607	0	0	0	2	0	0	0	0	0	0	0	0	0	0	0	0	0	0	0	0	4	0	0	0	0	0	0	0	0	0	0	0	0	0	0	0	0	0	0	0	0	0	0	0	0	0	0	0	0
OTU_2608	1	1	0	0	0	0	0	0	0	7	0	0	0	0	0	0	0	6	0	0	0	0	0	0	0	0	0	0	0	0	0	0	0	0	0	0	0	0	0	0	0	0	0	0	7	1	0	1	0
OTU_2609	0	0	0	2	0	0	0	0	0	1	0	0	0	0	0	0	0	0	0	0	1	0	1	0	0	0	0	0	0	0	0	0	0	0	0	0	0	1	0	0	0	0	1	1	15	7	1	0	0
OTU_261	0	1	0	1	0	0	1	1	3	2	4	2	45	1	0	3	0	1	1	1	3	59	1	62	0	3	1	18	28	39	9	758	2	1	53	2	27	18	40	14	0	11	5	0	6	11	1	0	6
OTU_2610	0	0	0	0	0	0	0	0	0	0	0	0	0	0	0	6	0	0	0	0	4	0	0	0	0	0	0	0	0	0	0	0	0	0	0	0	1	2	0	0	0	0	0	0	0	0	0	0	0
OTU_2611	0	0	0	0	0	0	0	0	0	11	0	0	0	0	0	0	0	0	11	2	0	0	0	0	0	0	0	0	0	0	0	0	0	0	0	0	0	0	0	0	0	0	0	1	0	0	0	4	0
OTU_2612	2	0	0	1	0	0	2	0	0	0	0	2	0	0	0	0	6	0	0	0	17	0	0	0	4	1	0	4	3	1	1	0	0	2	2	2	1	0	0	0	0	0	0	0	7	0	0	0	0
OTU_2613	0	0	0	0	0	0	0	0	0	0	0	0	0	0	0	0	0	0	1	0	0	0	0	0	0	0	0	0	0	0	0	0	0	0	0	0	0	0	0	0	0	0	2	1	1	0	0	2	0
OTU_2614	0	0	0	0	0	0	0	0	0	0	1	0	0	0	0	1	0	0	0	0	0	0	0	0	0	0	1	0	0	0	0	0	0	0	0	2	0	0	0	0	0	0	0	0	0	0	0	0	0
OTU_2615	0	0	0	0	0	0	0	0	0	0	0	0	0	0	0	0	0	0	0	0	0	0	0	0	0	0	0	0	0	0	0	0	0	0	0	0	0	0	0	0	0	0	0	0	0	0	0	0	0
OTU_2616	5	2	1	6	0	4	2	2	3	1	3	0	2	1	5	0	5	0	3	0	0	0	1	0	4	3	4	9	4	3	3	2	2	0	7	0	0	0	2	1	0	0	0	0	2	0	0	3	1
OTU_2617	0	0	0	0	0	0	0	0	0	0	0	0	0	0	0	0	0	0	0	0	0	0	0	0	0	0	0	0	0	0	0	4	0	0	0	0	0	0	0	0	0	0	0	0	0	0	0	0	0
OTU_2618	0	7	8	3	0	0	0	0	0	0	0	0	0	0	0	0	0	2	1	2	0	0	8	0	0	4	8	0	0	1	0	0	0	0	0	0	0	0	0	0	0	2	2	0	0	0	0	0	1
OTU_2619	0	0	0	0	0	1	0	0	0	1	25	0	0	0	0	0	0	0	0	0	1	0	3	0	12	0	127	0	0	0	0	0	0	0	0	0	0	1	0	0	0	0	0	0	1	0	0	0	0
OTU_262	1	206	160	152	19	3	0	2	13	190	0	16	0	0	2	88	2	590	12	11	74	0	259	0	100	116	549	3	2	0	2	2	1	2	0	0	0	0	0	0	7	7	127	0	73	0	27	15	9
OTU_2620	0	0	0	0	0	0	0	0	0	0	0	0	0	0	0	0	0	0	0	0	0	0	1	0	0	2	0	0	0	0	0	0	0	0	0	0	0	0	0	0	0	0	0	1	0	0	0	0	0
OTU_2621	10	0	0	7	0	0	0	0	3	0	0	1	0	0	0	0	3	5	0	0	1	0	0	2	0	1	0	2	1	0	2	1	0	0	3	2	0	0	0	1	0	2	0	0	2	4	9	41	8
OTU_2622	0	0	0	0	0	0	2	1	0	0	0	0	0	0	0	0	0	0	0	0	0	1	0	0	0	0	0	0	0	0	0	5	0	0	0	0	0	0	0	0	0	0	0	0	0	0	0	0	0
OTU_2623	0	0	0	0	0	0	0	0	0	0	0	0	0	0	0	0	0	0	0	0	0	0	0	0	0	0	0	0	0	0	0	0	0	0	0	0	0	0	0	0	0	0	0	0	0	0	0	0	0
OTU_2624	0	0	0	0	0	0	0	0	0	0	0	0	0	0	0	0	0	0	0	0	0	0	0	0	0	0	0	0	0	0	0	0	0	0	0	0	0	0	0	0	0	0	0	0	0	0	0	0	0
OTU_2625	0	0	0	0	0	0	0	0	0	0	0	0	0	0	0	0	0	0	0	0	0	0	0	0	0	0	0	0	0	0	0	0	0	0	0	0	0	0	0	0	0	0	0	0	0	0	0	0	0
OTU_2626	0	0	0	0	0	0	0	0	0	0	0	0	0	0	0	0	0	0	0	0	0	0	0	0	0	0	0	0	0	0	0	0	0	0	0	0	0	0	0	0	0	0	0	0	0	0	0	0	0
OTU_2627	2	3	1	2	0	1	0	0	0	2	0	5	0	0	0	4	0	17	4	2	1	0	1	0	3	0	6	3	0	0	0	0	3	0	0	0	1	0	2	0	0	0	0	22	32	2	0	0	5
OTU_2628	0	0	0	0	0	0	0	0	0	0	0	0	0	0	0	0	0	0	0	0	0	0	0	0	0	0	0	0	0	0	0	0	0	0	0	0	0	0	0	0	0	0	0	0	0	0	0	0	0
OTU_2629	0	0	0	0	0	0	0	0	0	5	0	0	0	0	0	0	0	0	0	0	1	0	1	0	0	0	0	0	0	0	0	1	0	0	0	0	0	0	0	0	0	0	0	1	1	0	0	0	0
OTU_263	602	352	167	171	112	281	73	100	247	328	335	232	20	9	103	257	0	170	49	403	223	45	121	56	82	112	152	45	53	14	19	108	58	7	70	72	139	72	17	35	30	57	0	105	186	125	297	59	142
OTU_2630	8	0	30	200	2	12	4	1	3	0	1	0	4	19	0	1	2	13	11	0	19	0	23	0	48	44	77	17	8	2	17	2	1	0	20	0	0	0	2	0	0	1	0	0	0	1	9	12	2
OTU_2631	0	1	0	3	0	0	1	0	1	4	1	0	0	0	2	2	2	0	0	0	0	0	0	0	0	0	2	0	3	1	0	0	0	1	0	0	0	2	1	0	0	1	0	0	0	2	0	0	0
OTU_2632	0	0	0	0	1	0	2	0	0	2	0	0	0	0	0	0	0	0	0	0	1	0	0	5	0	1	2	1	0	0	0	3	0	0	0	0	0	0	0	0	0	0	0	0	0	0	0	0	0
OTU_2633	0	0	0	0	0	0	0	0	0	0	0	0	0	0	0	4	0	1	0	0	0	0	0	0	1	0	0	0	0	0	0	0	0	0	0	0	0	0	0	0	0	0	0	0	0	0	1	0	1
OTU_2634	0	0	1	0	0	0	0	0	0	0	0	0	0	0	0	0	0	1	0	4	2	0	4	0	4	3	1	0	0	0	0	1	0	0	1	0	0	0	0	0	0	2	4	1	0	0	0	0	0
OTU_2635	0	0	0	0	0	0	0	0	0	0	0	0	0	0	0	0	0	0	0	0	0	0	0	0	0	0	0	0	0	0	0	0	0	0	0	0	0	0	0	0	0	0	0	0	0	0	0	0	0
OTU_2636	0	0	0	0	0	0	0	0	0	0	0	0	0	0	0	0	0	0	0	0	0	0	0	0	0	0	0	0	0	0	0	0	0	0	0	0	0	0	0	0	0	0	0	0	0	0	0	0	0
OTU_2637	0	0	0	0	0	0	0	0	2	0	0	2	0	0	0	0	0	0	0	0	1	0	0	0	1	0	0	0	0	0	0	0	0	0	0	0	0	0	0	0	0	0	0	0	0	0	0	0	4
OTU_2638	0	0	0	0	0	0	0	0	0	0	0	0	0	0	0	0	0	0	0	0	0	0	0	0	0	0	0	0	0	0	0	0	0	0	0	0	0	0	0	0	0	0	0	0	0	0	0	0	0
OTU_2639	0	0	0	0	0	0	0	0	2	0	0	0	0	1	0	0	0	0	0	0	0	0	0	0	0	0	0	1	1	0	4	0	0	0	0	0	0	0	0	0	0	0	0	0	0	0	0	1	0
OTU_264	130	193	126	149	0	8	3	11	118	285	159	67	127	13	122	334	36	9	208	93	225	7	27	259	15	0	0	330	163	103	27	110	19	4	37	7	439	4	13	9	1	8	159	3	46	5	18	30	39
OTU_2640	0	1	0	0	0	0	0	0	1	0	0	0	0	0	0	0	0	0	0	0	4	0	0	0	2	1	3	0	0	0	0	0	0	0	0	4	0	0	1	0	1	0	0	1	5	0	0	0	0
OTU_2641	0	0	0	0	0	0	0	0	0	0	0	0	0	0	0	0	0	0	0	0	0	0	0	0	0	0	0	0	0	0	0	0	0	0	0	0	0	0	0	0	0	0	0	0	0	0	0	0	0
OTU_2642	0	0	0	5	0	1	0	0	5	0	1	1	5	105	0	0	0	1	1	0	1	1	1	0	1	0	0	21	5	2	34	3	1	0	4	0	0	0	4	0	0	2	1	0	0	0	18	65	7
OTU_2643	0	0	0	0	0	0	0	0	0	0	0	0	0	0	0	0	0	0	0	0	0	0	0	0	0	0	0	2	0	0	0	0	0	0	0	0	0	0	0	0	0	0	0	0	0	0	0	0	0
OTU_2644	0	0	5	8	0	16	3	2	1	0	0	0	0	16	0	0	0	1	0	0	0	0	3	0	12	11	19	4	3	0	2	3	0	0	2	0	0	0	0	1	0	0	0	0	0	0	2	0	0
OTU_2645	0	0	0	0	0	0	0	0	0	0	0	1	0	0	0	0	0	0	0	0	1	0	0	0	0	0	0	1	1	0	0	0	0	0	0	0	0	0	1	0	0	0	0	0	0	0	0	0	0
OTU_2646	0	0	0	0	0	0	0	0	0	0	0	0	0	0	0	0	0	0	0	0	0	0	6	0	16	8	5	0	0	0	0	0	0	0	0	0	0	0	0	0	0	0	0	0	0	0	0	0	0
OTU_2647	0	0	0	0	0	0	0	0	1	0	0	2	0	0	1	0	1	0	0	0	0	0	0	0	0	0	0	0	0	0	1	0	0	0	0	0	0	0	0	0	0	0	0	0	0	0	0	0	0
OTU_2648	0	2	3	8	0	0	0	0	2	2	2	1	0	0	0	13	3	1	2	23	24	0	8	0	0	10	3	1	1	2	1	0	0	0	2	20	6	3	0	0	0	3	30	20	7	3	0	0	0
OTU_2649	0	2	1	5	0	0	0	0	0	0	0	0	0	0	0	2	0	0	0	1	2	0	4	0	1	0	3	0	0	0	0	2	0	0	0	0	0	0	0	0	0	0	2	2	0	0	1	0	0
OTU_265	240	41	160	265	110	58	7	17	112	118	108	98	25	4	83	225	186	367	91	214	576	23	179	27	74	262	116	100	222	71	32	309	203	114	36	514	627	250	171	164	102	525	1177	110	985	272	229	182	254
OTU_2650	0	0	0	0	0	0	0	0	0	1	0	0	0	1	0	0	0	0	0	0	0	0	0	0	0	0	0	0	0	0	0	0	0	0	0	0	0	0	0	0	0	0	0	0	0	0	0	3	0
OTU_2651	0	0	0	0	0	0	2	1	1	0	0	2	0	0	0	0	1	0	0	1	2	0	0	0	0	0	0	0	2	0	1	1	0	3	0	0	0	0	0	0	0	0	0	0	3	0	0	1	5
OTU_2652	0	27	0	0	0	14	5	1	53	46	9	22	0	6	13	15	19	1	8	4	60	9	0	0	0	0	0	70	34	0	8	3	8	3	0	0	0	0	8	1	0	0	0	0	0	0	0	0	0
OTU_2653	8	0	0	1	0	0	0	0	0	0	0	0	0	0	0	0	1	0	0	0	8	0	0	0	0	1	1	1	0	0	1	0	0	0	4	0	0	0	0	0	0	0	0	0	1	0	0	0	3
OTU_2654	0	1	0	0	0	0	7	1	0	3	3	8	2	0	0	19	1	0	1	3	0	0	0	0	1	3	0	4	6	0	0	2	0	0	0	2	2	2	0	3	0	0	0	0	2	0	0	0	6
OTU_2655	3	0	0	0	0	0	0	0	0	0	0	0	1	2	1	0	0	0	0	0	0	0	0	0	0	0	0	3	2	0	6	0	0	0	4	0	0	0	0	0	0	0	0	0	3	0	0	1	2
OTU_2656	0	5	3	6	0	0	0	0	3	9	1	1	1	0	0	6	0	0	1	0	5	0	2	0	2	1	1	4	0	0	0	0	0	1	5	0	4	3	0	0	0	3	0	2	8	0	0	1	1
OTU_2657	6	0	0	0	0	0	0	0	0	0	0	1	0	0	0	0	0	0	0	0	0	3	0	0	0	0	0	0	0	0	0	0	1	1	0	0	1	0	3	0	0	0	0	0	1	0	1	1	1
OTU_2658	0	0	0	0	0	2	0	0	1	2	0	0	2	11	0	0	0	1	0	0	0	0	0	0	0	0	1	7	0	2	6	0	0	0	3	0	0	0	0	0	0	0	0	0	0	0	7	32	2
OTU_2659	0	0	14	0	0	0	0	0	0	0	0	0	7	2	0	0	0	9	0	0	9	0	8	13	1	6	1	1	0	0	0	8	0	0	1	0	0	0	0	0	0	0	0	0	0	0	0	0	0
OTU_266	57	31	114	71	189	8	34	26	111	216	67	69	25	0	24	79	95	123	81	691	127	18	208	24	74	123	98	181	94	40	39	106	43	7	0	315	258	17	24	3	53	69	148	73	121	29	30	67	78
OTU_2660	0	0	0	4	2	0	0	0	7	3	0	1	0	0	0	3	0	0	1	1	15	0	6	0	0	6	0	0	0	0	0	0	0	0	0	2	0	4	0	0	0	0	0	7	42	0	0	0	1
OTU_2661	0	1	0	6	0	0	0	0	0	2	0	0	0	0	0	8	0	6	0	0	0	0	0	0	0	1	0	0	0	0	0	0	0	0	0	4	0	0	0	0	0	0	2	3	0	0	0	0	0
OTU_2662	0	0	0	0	0	0	0	0	0	0	0	0	0	0	0	0	0	0	0	0	1	0	0	0	0	0	0	0	0	0	0	0	0	0	0	0	0	0	0	0	0	0	0	0	0	0	0	0	0
OTU_2663	0	0	0	0	0	0	0	0	9	8	0	0	6	9	0	0	0	0	1	0	0	1	0	0	1	0	0	10	1	3	23	0	0	0	15	0	0	0	1	0	0	0	0	0	1	0	7	31	6
OTU_2664	0	0	0	0	0	0	0	0	0	0	0	0	0	0	0	0	0	0	0	0	0	0	0	0	0	0	0	0	0	0	0	0	0	0	0	0	0	0	0	0	0	0	0	0	0	0	0	0	0
OTU_2665	0	0	0	0	0	0	0	0	12	1	1	0	0	0	0	0	0	0	0	0	4	0	5	0	0	0	0	0	0	0	0	0	0	0	0	1	0	0	0	0	0	0	0	2	0	0	0	0	0
OTU_2666	0	0	0	0	0	0	0	0	0	0	0	2	0	0	0	0	0	0	0	1	4	0	0	0	0	0	0	0	0	0	0	0	0	0	0	0	0	0	0	0	1	1	2	1	1	0	0	0	0
OTU_2667	0	0	0	1	0	0	0	0	2	0	0	0	2	0	1	0	2	1	0	0	0	0	0	0	0	0	5	0	0	0	5	0	0	0	1	0	0	0	0	0	0	0	0	0	0	0	0	0	0
OTU_2668	0	0	1	4	0	0	0	0	34	6	0	2	0	0	4	3	1	0	2	22	12	0	6	0	1	2	0	0	0	0	0	0	0	2	0	1	0	1	0	0	0	0	0	2	2	8	0	1	0
OTU_2669	1	0	0	4	0	0	0	0	0	0	0	0	3	0	0	1	1	0	0	0	5	0	1	0	0	0	1	1	1	1	0	0	0	0	2	0	0	0	0	0	0	0	0	0	0	0	2	2	0
OTU_267	0	0	0	0	0	0	0	0	0	0	0	0	0	0	0	0	0	0	0	0	0	0	0	0	0	1	1	0	0	0	0	0	0	0	0	0	0	0	0	0	0	0	0	89	2	0	0	5	33
OTU_2670	0	0	0	0	0	0	0	0	0	1	0	0	0	0	0	0	0	0	0	0	0	0	1	0	0	0	0	4	0	1	6	0	0	0	2	0	0	0	0	0	0	0	0	0	0	0	0	3	1
OTU_2671	0	0	0	3	0	1	0	0	0	0	0	0	0	0	0	0	0	0	0	0	0	0	0	0	0	1	0	0	0	0	0	1	0	0	0	0	0	0	0	0	0	0	0	0	0	0	0	0	0
OTU_2672	0	0	1	5	0	0	0	0	1	0	0	0	0	1	0	0	0	1	0	0	0	0	0	0	2	0	2	0	0	0	0	0	0	0	0	0	0	0	0	0	0	0	0	0	0	0	0	0	0
OTU_2673	208	8	34	294	4	2	6	2	0	0	23	30	8	8	12	12	33	28	0	0	129	0	19	7	59	96	52	2	7	7	23	1	0	1	10	10	6	3	0	1	0	19	0	1	95	0	73	57	29
OTU_2674	0	0	0	1	0	0	0	1	0	0	0	0	0	0	0	1	0	3	0	2	2	0	2	0	0	0	0	0	0	0	0	4	1	0	0	1	0	0	0	0	0	0	0	0	0	0	1	2	0
OTU_2675	0	0	0	0	1	2	0	1	0	0	4	2	0	0	0	6	0	3	1	0	3	0	4	0	0	0	0	0	0	0	0	0	0	0	0	3	0	0	0	0	0	1	8	1	3	0	0	1	2
OTU_2676	4	0	0	1	0	2	1	0	2	0	0	0	0	0	0	2	6	0	0	0	4	0	0	0	0	0	0	2	2	0	0	0	0	0	0	4	0	0	0	0	0	0	0	2	11	0	1	1	1
OTU_2677	0	0	0	0	0	0	0	0	0	0	3	0	0	0	0	0	0	0	0	0	0	0	0	0	0	0	0	0	0	0	0	0	0	0	0	0	0	0	0	0	0	0	0	0	1	0	1	0	0
OTU_2678	0	0	0	0	0	0	0	0	0	1	0	0	0	0	0	0	0	0	0	1	1	0	0	0	0	0	0	0	0	0	0	0	0	0	0	0	0	0	0	0	0	0	0	0	0	0	0	0	0
OTU_2679	2	2	3	4	0	0	0	0	0	0	0	0	0	0	0	0	0	1	0	0	3	1	0	0	1	1	0	0	0	0	0	0	0	0	0	0	0	1	0	0	2	0	0	0	0	0	0	1	0
OTU_268	132	127	84	149	101	150	89	154	47	116	190	93	16	18	129	232	259	131	35	197	88	24	88	42	36	71	95	101	106	57	13	260	91	14	80	36	68	36	76	106	7	38	72	43	368	157	81	113	271
OTU_2680	0	0	0	3	1	0	0	0	0	0	0	0	0	0	0	0	0	0	0	0	1	0	1	0	0	0	1	0	0	0	0	0	0	0	0	0	0	0	0	0	0	0	0	1	6	0	0	0	0
OTU_2681	1	1	2	11	1	1	0	0	3	1	2	0	0	0	0	0	4	0	0	2	7	0	2	0	1	1	10	0	0	2	0	1	1	0	0	0	1	0	0	0	0	1	13	5	0	0	2	0	1
OTU_2682	0	0	0	0	0	8	20	5	0	0	1	1	0	0	0	0	0	0	1	0	0	3	0	0	0	0	0	2	1	0	0	12	0	1	0	0	0	0	0	0	0	0	0	0	0	0	0	0	0
OTU_2683	3	0	2	1	0	0	0	0	5	0	0	2	0	0	0	0	0	0	0	0	0	0	0	0	0	1	2	1	0	0	0	2	0	0	2	0	1	0	0	0	0	0	0	0	1	0	1	0	1
OTU_2684	0	0	0	0	0	0	0	0	0	0	0	2	0	0	0	0	0	0	0	0	1	0	0	0	0	0	0	0	0	0	0	0	0	0	0	0	0	0	0	0	0	0	0	0	0	0	0	0	0
OTU_2685	0	0	0	0	0	0	0	0	0	0	0	0	0	0	0	0	0	0	0	0	0	0	0	0	0	0	0	0	0	0	0	0	0	0	0	0	0	0	0	0	0	0	0	0	0	0	0	0	0
OTU_2686	0	0	0	4	0	0	0	0	0	0	0	0	0	0	0	0	0	0	0	0	1	0	0	0	0	0	0	0	0	0	0	0	0	0	0	0	0	0	0	0	0	0	0	0	2	0	0	0	0
OTU_2687	0	0	0	0	0	0	0	0	0	0	0	0	0	0	0	0	0	0	0	0	0	0	0	0	0	0	0	0	0	0	0	0	0	0	0	0	0	0	0	0	0	0	1	0	0	0	0	0	0
OTU_2688	0	0	0	1	0	1	1	0	0	0	0	0	0	0	0	0	1	0	0	0	2	0	0	0	0	0	0	1	0	0	3	0	0	0	3	0	0	0	0	1	0	0	0	0	0	0	0	0	0
OTU_2689	0	0	0	0	0	0	0	0	1	0	0	1	0	0	0	0	0	0	0	0	0	0	0	0	0	0	0	1	0	0	0	0	0	0	0	0	0	0	0	0	0	0	0	0	0	0	0	0	0
OTU_269	0	0	2	0	0	0	2	0	0	0	0	0	0	0	0	0	1	588	162	2	0	0	0	0	0	0	1	0	0	0	0	0	1	0	0	0	1426	2117	0	11	1	0	0	0	2	0	0	41	12
OTU_2690	0	0	2	1	0	0	0	0	0	0	0	0	0	0	1	0	0	0	0	0	1	0	0	0	0	0	0	0	0	0	0	0	1	0	0	0	8	0	0	0	0	0	15	0	0	0	0	0	0
OTU_2691	0	0	0	0	0	0	0	0	0	0	0	0	0	0	0	0	0	0	0	0	0	0	0	0	0	0	0	0	0	0	0	0	0	0	0	5	0	0	0	0	0	0	1	0	0	0	0	0	0
OTU_2692	0	0	0	0	0	0	0	0	0	0	0	0	0	0	0	0	0	0	0	0	0	0	0	0	0	0	0	0	0	0	0	0	0	0	0	0	0	0	0	0	0	0	0	0	0	0	0	0	0
OTU_2693	0	0	0	1	0	0	0	0	2	6	0	3	0	0	0	0	3	0	0	1	0	0	0	0	2	3	1	4	2	0	3	1	0	0	1	0	0	0	0	0	0	0	0	0	0	2	0	0	0
OTU_2694	1	6	1	63	3	74	90	81	10	5	21	11	7	22	13	2	42	1	11	14	3	26	16	0	40	9	33	76	30	16	16	32	0	8	33	0	0	1	1	3	0	0	0	0	0	0	2	7	0
OTU_2695	1	0	8	57	0	2	3	1	0	0	0	1	4	3	1	0	0	6	0	0	13	1	3	0	13	4	5	3	1	0	9	1	0	2	6	0	0	0	0	0	0	0	0	0	1	0	3	3	0
OTU_2696	0	0	3	11	2	7	0	0	2	2	0	0	0	5	1	1	2	0	0	1	3	0	5	0	4	5	13	16	5	5	2	0	0	1	4	0	0	0	0	0	0	0	0	0	0	0	0	9	6
OTU_2697	0	0	0	0	0	12	6	5	0	0	0	0	0	0	0	0	0	0	1	0	0	3	0	0	0	0	0	0	0	0	0	8	0	2	0	0	0	0	0	0	0	0	0	0	0	0	0	0	0
OTU_2698	0	0	0	0	0	0	0	0	0	0	0	0	0	0	0	0	0	0	0	0	0	0	0	0	0	0	0	0	0	0	0	0	0	0	0	0	0	0	0	0	0	0	0	0	0	0	0	0	0
OTU_2699	0	0	0	0	0	0	0	0	0	0	3	0	0	0	1	0	6	0	0	0	0	0	0	0	0	0	1	1	3	0	1	0	0	0	2	0	0	0	0	0	0	0	0	0	0	0	0	0	0
OTU_27	5	853	537	901	454	617	2495	1994	3680	2436	2727	1112	1662	1210	1934	1586	2500	222	2117	2164	13	6372	350	775	395	1186	943	6164	4674	2408	2779	6553	12	9	4533	1	140	20	3725	2543	0	4	2	2	7	4304	7	7	1
OTU_270	6	49	2	0	0	13	0	0	2	2	143	14	16	0	27	168	693	14	25	78	21	9	10	0	4	1	0	5	3	0	0	327	26	0	23	31	51	15	68	73	4	1	14	105	84	33	10	232	498
OTU_2700	0	0	8	7	3	0	0	0	3	1	0	0	0	0	0	9	0	0	56	0	1	0	7	0	2	64	15	0	0	0	0	0	10	1	0	4	2	0	0	0	0	0	0	0	0	25	12	2	2
OTU_2701	0	0	0	11	0	2	0	0	0	0	1	0	4	1	6	1	3	1	0	0	0	0	0	0	3	1	6	1	0	0	3	0	0	0	7	0	1	1	0	0	0	0	0	0	0	0	3	0	0
OTU_2702	0	0	0	0	0	0	0	0	0	0	2	4	3	0	1	2	2	0	0	0	0	0	0	0	0	0	0	0	1	1	6	0	0	0	4	0	0	0	0	0	0	0	0	0	0	0	0	0	0
OTU_2703	0	0	1	5	0	0	1	0	0	0	6	0	0	0	3	2	5	2	0	0	0	0	0	2	3	2	1	0	0	2	1	0	1	0	0	0	0	0	0	0	0	0	0	0	0	0	1	0	0
OTU_2704	0	0	0	0	0	0	0	0	0	0	0	0	0	0	0	0	0	0	0	0	0	0	0	0	0	0	0	0	0	0	0	0	0	0	0	0	0	0	0	0	0	0	0	0	0	0	0	0	0
OTU_2705	0	0	0	2	0	0	0	0	0	0	0	0	0	0	0	0	0	0	0	0	0	0	0	0	0	0	1	0	0	0	1	0	0	0	0	0	0	0	0	0	0	0	0	0	0	0	0	1	0
OTU_2706	0	0	0	1	0	0	0	0	0	0	0	0	0	0	0	0	1	0	0	0	3	0	0	1	0	0	0	0	1	0	1	1	0	0	0	0	0	0	0	0	0	2	0	0	0	0	0	0	0
OTU_2707	0	0	1	8	0	0	0	1	0	0	0	0	0	0	0	0	0	0	0	0	0	0	0	0	3	3	2	0	0	0	0	0	0	0	0	0	0	0	0	0	0	0	0	0	0	0	3	0	0
OTU_2708	7	6	8	42	2	0	1	2	1	0	23	20	2	1	4	9	113	26	0	0	91	0	3	2	16	20	9	3	15	5	12	2	2	4	16	40	19	4	1	3	0	13	1	3	126	0	8	14	13
OTU_2709	0	0	4	26	1	5	4	1	0	1	0	2	2	9	2	0	3	2	0	1	9	0	2	2	13	5	9	25	17	6	17	3	0	2	2	0	0	2	0	1	0	1	0	0	1	0	2	1	2
OTU_271	0	85	134	608	27	2	0	0	11	0	0	10	0	0	4	24	31	300	51	80	1	65	189	0	166	122	136	1	0	0	0	0	0	1	0	0	8	5	0	0	0	0	0	40	83	1	4	4	6
OTU_2710	0	0	0	0	0	1	0	0	0	0	0	0	0	0	0	0	0	0	0	0	0	0	0	0	0	0	0	0	0	1	0	0	0	0	0	0	0	0	0	0	0	0	0	0	0	0	0	0	0
OTU_2711	0	0	0	0	0	0	0	0	0	0	0	1	0	0	1	0	0	0	0	0	5	0	0	0	0	0	0	0	0	0	0	0	0	0	0	0	0	0	0	0	0	0	0	0	0	0	0	0	0
OTU_2712	3	0	2	2	0	0	0	0	0	0	0	0	0	0	0	0	0	0	1	0	1	0	0	0	0	0	0	0	0	0	0	0	0	0	0	0	0	0	0	0	0	0	0	0	1	0	1	2	0
OTU_2713	0	0	0	0	0	0	0	0	0	0	0	0	0	0	0	0	0	0	0	0	0	0	0	0	0	0	0	0	0	0	0	0	0	0	0	0	0	0	0	0	0	0	0	0	0	0	0	0	0
OTU_2714	0	0	0	0	0	0	0	0	0	0	0	0	0	0	0	0	0	0	0	0	0	0	0	0	0	0	0	0	0	0	0	0	0	0	0	0	0	0	0	0	0	0	0	0	1	0	0	0	0
OTU_2715	0	0	0	0	0	0	1	0	0	0	0	0	0	0	0	0	0	0	0	0	0	0	0	0	0	0	0	0	0	0	0	0	0	0	0	0	0	0	0	0	0	0	0	0	0	0	0	0	0
OTU_2716	0	0	0	0	0	0	0	0	0	0	0	0	0	0	0	0	0	0	0	0	0	0	0	0	0	0	0	0	0	0	0	0	0	0	0	0	0	0	0	0	0	0	0	0	0	0	0	0	0
OTU_2717	0	0	0	0	0	0	0	0	0	0	0	0	0	0	0	0	0	0	0	0	0	0	0	0	0	0	0	0	0	0	0	0	0	0	0	0	0	0	0	0	0	0	0	0	0	0	0	0	0
OTU_2718	0	6	0	0	0	1	0	0	3	0	2	0	0	0	7	1	0	0	0	3	2	0	0	0	0	0	0	1	0	0	0	0	2	0	0	0	0	0	0	0	0	0	0	0	0	0	0	0	0
OTU_2719	0	15	0	0	0	14	4	4	46	61	23	20	0	9	14	24	29	0	6	2	68	10	0	0	1	0	0	42	24	1	5	3	10	10	0	0	0	0	4	0	0	0	0	0	0	1	0	0	0
OTU_272	2	0	0	0	0	0	1	0	0	0	0	0	0	0	0	0	0	0	0	0	31	0	0	0	0	0	1	0	0	0	0	0	6	0	0	0	116	0	0	0	0	0	0	223	37	0	15	7	15
OTU_2720	0	0	0	0	0	0	0	0	0	0	0	0	0	0	0	0	0	0	0	0	0	0	0	0	0	0	0	0	0	0	0	0	0	0	0	0	0	0	0	0	0	0	0	0	0	0	0	0	0
OTU_2721	0	0	0	0	0	0	0	0	0	0	0	0	0	0	0	0	1	0	0	0	0	0	0	0	0	0	0	0	1	0	2	0	0	0	0	0	0	0	0	0	0	0	0	0	2	0	0	0	0
OTU_2722	0	0	0	0	0	0	0	0	2	0	0	0	0	0	0	0	0	0	0	0	0	0	0	0	0	0	1	0	0	0	0	0	0	0	0	0	0	0	1	0	0	2	1	0	1	0	0	1	0
OTU_2723	22	0	0	3	0	0	0	1	13	4	1	4	6	3	2	1	4	2	3	4	1	2	0	0	0	1	0	5	6	1	3	0	0	0	0	0	1	1	0	1	0	1	0	6	0	0	1	5	2
OTU_2724	0	0	0	0	0	1	0	0	1	0	0	0	0	0	0	0	0	0	0	0	0	0	0	0	1	0	0	2	2	0	0	3	0	0	0	0	0	0	0	0	0	0	0	0	0	0	0	0	0
OTU_2725	0	0	0	0	0	0	0	0	0	0	0	0	0	0	0	0	0	0	0	0	0	0	0	0	0	0	0	0	0	0	0	0	0	0	0	0	0	0	0	0	0	0	0	0	0	0	0	0	0
OTU_2726	0	0	0	0	0	0	0	0	0	0	0	1	0	0	0	0	0	0	0	0	1	0	0	0	0	0	1	0	0	0	0	0	0	0	0	0	0	0	0	0	0	0	1	0	0	0	0	0	0
OTU_2727	0	0	0	0	0	0	0	0	0	0	0	0	0	0	0	0	0	1	0	0	1	0	1	3	0	0	0	0	0	0	0	0	0	0	0	5	1	2	0	0	1	0	5	0	0	0	1	0	1
OTU_2728	0	0	0	0	0	0	0	0	0	0	0	0	0	0	0	0	0	0	0	0	0	0	0	0	0	0	0	0	0	0	0	0	0	0	2	0	0	0	0	0	0	1	0	0	0	0	0	0	0
OTU_2729	0	0	0	0	0	0	0	0	0	0	0	0	0	0	0	5	0	0	0	0	0	0	0	0	0	0	0	0	0	0	0	0	0	0	0	0	2	0	0	0	0	0	0	0	2	0	0	0	1
OTU_273	0	0	0	0	0	0	0	0	0	0	0	0	0	0	0	0	0	0	0	0	0	0	0	0	0	0	0	1	0	0	0	0	0	0	0	0	0	0	30	2	0	0	0	0	0	498	0	0	0
OTU_2730	0	4	1	0	1	0	1	0	0	0	0	0	0	0	1	0	0	0	3	0	0	0	2	0	0	2	16	0	0	0	0	0	0	0	0	0	1	0	0	0	0	3	25	0	0	0	2	0	0
OTU_2731	0	0	0	0	0	0	0	0	0	0	0	0	0	0	0	0	0	0	0	0	0	0	0	0	0	0	2	0	0	0	0	0	0	0	0	16	4	0	0	0	0	0	0	14	2	0	0	0	0
OTU_2732	0	0	0	0	0	0	0	0	0	0	0	0	0	0	0	0	0	0	0	0	0	0	0	0	0	0	0	0	0	0	0	0	0	0	0	0	0	0	0	0	0	0	0	0	0	0	0	0	0
OTU_2733	0	0	1	0	0	0	0	0	0	0	0	0	0	0	0	0	0	0	0	0	0	0	0	0	0	0	3	0	0	0	0	0	0	0	0	0	0	0	0	0	0	0	1	0	0	0	0	0	1
OTU_2734	0	0	0	1	0	0	0	0	0	0	1	1	0	0	0	0	0	0	0	0	0	0	0	0	1	0	0	0	0	0	0	0	0	0	0	1	1	0	0	0	0	0	1	0	0	0	0	0	0
OTU_2735	0	3	0	1	0	0	0	0	1	0	0	0	0	0	0	1	0	0	0	0	1	0	3	0	0	0	2	1	0	0	0	0	0	0	0	0	0	0	0	0	0	0	0	2	2	0	0	0	0
OTU_2736	8	8	4	60	2	3	1	0	1	3	0	0	8	0	0	7	0	0	8	15	37	0	9	0	4	48	4	0	2	0	0	0	0	0	8	0	0	0	0	0	0	1	2	27	15	0	4	13	6
OTU_2737	0	0	0	0	0	0	0	0	1	0	0	0	0	0	0	1	0	0	0	0	0	0	0	0	0	1	0	0	0	0	0	0	0	2	0	0	0	0	0	0	0	2	0	0	5	0	1	2	1
OTU_2738	0	0	0	0	0	0	0	0	0	0	0	0	0	0	0	0	0	0	0	0	0	0	0	0	0	0	0	0	0	0	0	0	0	0	0	2	0	0	0	0	0	0	2	0	0	0	0	0	0
OTU_2739	0	0	0	0	0	0	0	0	0	0	0	0	0	0	0	0	0	0	0	0	0	0	0	0	0	0	0	0	0	0	0	0	0	0	0	0	0	0	0	0	0	0	0	0	0	0	0	0	0
OTU_274	0	0	184	194	21	1	1	0	15	16	0	50	0	0	1	0	0	10	1	3	352	0	318	0	490	120	119	53	0	0	9	1	5	0	0	0	2	0	0	0	0	0	0	329	32	0	0	12	21
OTU_2740	0	0	0	1	0	0	0	0	0	0	0	0	0	0	0	0	0	0	0	0	0	0	0	0	0	0	0	0	0	0	0	0	0	0	0	0	0	0	0	0	3	3	11	0	0	0	0	0	0
OTU_2741	4	3	3	4	2	3	2	0	1	3	7	2	5	0	13	20	0	5	3	1	8	0	0	35	2	7	7	0	1	1	2	0	3	2	0	0	0	1	0	0	0	0	1	6	20	0	8	3	2
OTU_2742	0	0	0	5	0	0	0	0	3	0	0	0	2	0	0	1	2	0	0	0	6	0	0	0	0	0	0	0	0	0	0	0	0	0	0	1	0	1	0	0	0	2	4	3	1	0	0	0	0
OTU_2743	0	0	0	0	0	0	0	0	1	0	0	0	0	0	0	0	0	0	0	2	0	0	0	0	0	0	3	0	0	0	0	0	0	0	0	0	0	0	0	0	0	0	1	2	0	0	0	0	0
OTU_2744	0	0	0	2	2	0	1	0	0	0	0	0	0	0	6	6	0	0	1	1	3	0	0	0	0	0	0	0	0	0	0	1	0	0	0	0	12	0	0	0	0	0	0	0	37	0	0	1	1
OTU_2745	0	0	0	0	0	1	0	0	0	0	0	0	0	0	1	0	0	0	2	0	1	0	0	3	1	0	1	0	0	0	0	1	0	0	0	0	0	0	0	0	0	0	0	0	0	0	0	0	0
OTU_2746	0	0	2	0	0	0	0	0	0	0	0	0	0	0	0	0	0	0	0	0	0	0	0	0	0	1	1	0	2	0	0	0	0	0	0	0	0	0	0	0	0	0	1	0	0	0	0	0	0
OTU_2747	0	0	1	0	0	0	0	0	0	0	0	0	0	0	0	0	0	0	0	0	1	0	0	0	0	0	0	0	0	0	0	0	0	0	0	0	0	0	0	0	0	0	0	0	1	0	0	0	0
OTU_2748	0	0	0	0	0	13	0	0	85	28	18	25	2	0	10	23	41	0	33	10	0	0	0	2	0	0	0	8	13	6	41	1	0	0	24	0	0	0	0	0	0	0	0	0	0	0	0	0	0
OTU_2749	33	3	35	82	2	15	12	1	14	9	8	7	6	13	4	0	5	5	5	0	17	0	10	4	37	43	47	26	12	5	18	6	6	3	17	0	0	0	6	2	0	3	0	0	1	2	22	57	6
OTU_275	5	0	4	0	0	0	13	8	0	1	0	0	11	6	1	0	0	1	1	3	8	0	5	0	2	4	12	6	10	1	2	2	75	6	1	1	7	1	15	2	0	0	0	3	7	22	433	42	163
OTU_2750	0	0	0	0	0	0	0	0	0	0	0	0	0	0	2	0	0	0	0	0	0	0	0	0	0	0	0	0	0	0	0	0	0	0	0	0	0	0	0	0	0	0	0	0	0	0	0	0	0
OTU_2751	0	0	0	0	0	0	0	0	0	0	0	0	0	0	0	0	0	0	0	0	0	0	0	0	0	0	0	0	0	0	0	0	0	0	0	0	0	0	0	0	0	0	0	0	0	0	0	0	0
OTU_2752	0	0	1	0	0	0	0	0	0	0	0	0	0	0	0	0	0	0	0	0	0	1	0	0	1	0	0	1	0	0	0	0	0	0	0	0	0	0	0	0	0	0	0	0	0	0	1	1	0
OTU_2753	0	16	20	6	0	0	0	0	0	0	0	0	0	0	0	0	0	3	0	0	0	0	21	7	13	24	103	0	0	0	0	0	0	0	0	449	1	0	0	0	0	18	0	0	0	0	0	0	0
OTU_2754	0	0	1	0	0	0	0	0	0	0	0	0	0	0	0	0	0	0	0	0	0	0	0	0	0	0	1	0	0	0	0	0	0	0	0	21	0	0	0	0	0	0	5	0	3	0	0	1	0
OTU_2755	0	0	0	0	1	0	0	0	0	0	0	0	0	0	0	0	0	0	1	0	0	0	0	0	0	0	1	0	0	0	0	0	0	0	0	0	0	0	0	0	0	3	0	0	0	0	0	0	0
OTU_2756	0	0	0	0	0	0	0	0	0	0	0	0	0	0	0	0	0	0	0	0	0	0	0	0	0	0	0	0	0	0	0	0	0	0	0	0	0	0	0	0	0	0	0	0	0	0	0	0	0
OTU_2757	0	0	0	0	0	0	0	0	0	0	0	0	0	0	0	0	0	0	0	0	0	0	0	0	0	0	1	0	0	0	0	0	0	0	0	0	3	0	0	0	1	0	0	0	0	0	0	0	0
OTU_2758	0	0	0	0	0	0	0	0	0	0	0	0	0	0	0	0	0	0	0	0	0	0	0	0	0	0	0	0	0	0	0	0	0	0	0	1	0	0	0	0	0	0	0	0	0	0	0	0	0
OTU_2759	0	0	0	0	0	3	0	0	0	0	2	0	7	0	2	0	0	0	0	3	0	0	0	1	0	0	5	0	0	0	0	0	0	0	3	0	0	0	0	0	0	0	0	0	0	0	0	0	0
OTU_276	0	0	28	17	18	0	0	2	97	129	22	160	0	7	16	239	284	114	17	58	43	2	52	0	39	19	52	0	0	0	0	56	2	2	2	0	45	36	49	1	0	0	0	9	21	30	5	6	16
OTU_2760	0	0	0	0	0	1	0	0	1	2	0	0	0	0	0	0	0	4	0	0	2	0	0	0	0	0	0	0	0	0	0	0	0	0	0	0	0	0	0	0	0	0	0	6	0	0	0	0	0
OTU_2761	0	5	15	33	48	0	7	0	0	0	0	2	2	0	0	0	0	2	24	5	2	3	46	0	15	29	25	1	3	4	3	2	0	0	2	0	0	0	1	0	0	0	24	0	0	0	17	1	6
OTU_2762	0	0	0	0	0	0	0	0	0	1	0	0	0	0	0	0	0	1	0	0	0	0	0	0	0	1	0	0	0	0	0	0	0	0	0	0	0	1	0	0	0	0	0	1	0	0	0	0	0
OTU_2763	0	0	0	1	0	0	0	0	0	0	0	0	0	0	0	3	2	0	0	0	0	1	2	0	0	0	0	1	1	0	0	1	0	1	0	0	0	0	1	0	0	2	0	0	0	0	0	0	0
OTU_2764	0	0	0	0	0	0	0	0	0	0	0	0	0	0	0	0	0	0	0	0	0	0	0	0	0	0	0	0	0	0	0	0	0	0	0	0	0	0	0	0	0	0	0	0	0	0	0	0	0
OTU_2765	0	0	0	1	0	33	0	0	0	0	98	0	110	2	135	0	0	0	0	97	0	2	0	340	0	0	90	0	0	0	4	1	0	0	6	0	0	0	0	0	0	1	0	0	6	0	0	0	0
OTU_2766	0	0	0	0	0	0	0	0	0	0	0	0	0	0	0	0	0	0	0	0	0	0	0	0	0	0	0	0	0	0	0	0	0	0	0	0	0	0	0	0	0	0	0	0	0	0	0	0	0
OTU_2767	0	0	0	2	0	0	0	0	0	0	0	0	0	0	0	0	0	0	0	0	0	0	0	0	0	0	0	0	0	0	0	0	0	0	0	0	0	0	0	0	0	0	0	0	0	0	0	0	0
OTU_2768	0	0	1	0	0	1	4	1	0	0	1	2	2	1	2	1	4	0	0	0	0	2	0	0	0	1	0	1	5	4	3	1	0	0	2	0	2	0	0	0	0	0	0	0	0	0	1	1	0
OTU_2769	0	0	0	0	0	0	0	0	1	0	0	0	0	0	0	0	0	0	3	0	0	0	0	0	0	0	0	0	0	0	0	0	0	0	0	0	0	0	0	0	0	0	0	0	0	0	0	0	0
OTU_277	43	86	16	12	14	0	16	3	12	0	186	230	0	0	2	15	13	0	3	282	48	2	6	0	26	37	64	7	6	0	1	3	5	1	0	0	6	5	2	2	314	8	4	13	72	18	5	14	14
OTU_2770	0	0	3	7	0	0	0	0	0	0	0	0	0	0	1	0	0	3	0	3	0	0	0	0	0	0	2	0	0	3	0	0	0	0	0	0	0	0	0	0	0	0	0	0	1	0	0	0	0
OTU_2771	0	0	0	0	0	0	0	0	0	0	0	0	0	0	0	0	0	0	0	0	0	0	0	0	0	0	0	0	0	0	0	0	0	0	0	0	0	0	0	0	0	1	0	0	0	0	0	0	0
OTU_2772	0	0	0	0	0	0	0	0	0	0	0	0	0	0	1	11	0	2	0	0	0	0	1	0	0	0	0	0	0	0	0	0	0	0	0	0	0	0	0	0	0	0	2	0	0	0	0	0	0
OTU_2773	0	0	0	2	0	0	0	0	0	0	0	0	0	0	0	0	1	0	0	0	0	0	0	0	0	0	0	0	0	0	0	0	0	0	0	0	0	0	0	0	0	0	0	0	0	0	0	0	0
OTU_2774	10	0	9	16	0	4	1	1	11	1	0	0	1	5	0	0	0	7	2	0	4	1	3	0	16	14	18	5	1	0	1	4	1	0	4	0	0	0	1	0	0	0	0	0	0	0	5	8	0
OTU_2775	0	0	0	0	0	0	0	0	0	0	0	0	0	0	0	0	0	0	0	1	0	0	0	0	0	0	0	0	0	0	0	0	0	0	0	0	0	0	0	0	0	0	2	0	1	0	0	0	0
OTU_2776	7	0	59	21	8	2	20	10	0	1	1	1	7	0	1	0	0	7	1	0	0	1	62	6	27	66	34	0	5	1	3	2	0	1	1	2	0	0	10	0	0	0	0	0	0	0	0	0	0
OTU_2777	0	0	0	2	0	0	0	0	0	0	1	1	0	0	0	0	0	0	0	0	1	1	0	0	0	0	0	0	0	0	1	0	0	0	0	0	0	0	0	0	0	0	0	0	0	0	0	0	0
OTU_2778	0	0	0	0	0	0	0	0	0	0	1	0	0	0	0	0	3	0	0	0	0	0	0	0	0	0	0	0	0	0	0	0	0	0	0	0	0	0	0	0	0	0	0	0	0	0	0	0	0
OTU_2779	3	8	2	5	0	0	0	0	3	6	2	12	0	0	0	11	0	0	0	8	4	0	1	0	0	5	6	1	0	0	0	0	0	0	0	4	1	1	0	0	1	2	17	19	8	0	0	0	0
OTU_278	62	288	176	270	157	73	59	62	36	98	192	99	0	0	85	78	49	3	91	199	3	21	123	0	125	146	213	49	123	0	31	36	4	1	1	114	153	41	24	35	0	24	131	21	211	82	92	172	209
OTU_2780	0	0	0	0	0	0	0	0	0	0	0	0	0	0	0	0	0	0	0	0	0	0	0	0	0	0	0	0	0	0	0	0	0	0	0	0	0	0	0	0	0	0	0	0	0	0	0	0	0
OTU_2781	0	0	0	0	0	0	0	0	0	0	3	0	0	0	0	0	0	0	0	0	0	0	0	0	0	0	0	0	0	0	0	0	0	0	0	0	0	0	0	0	0	0	0	0	0	0	0	0	0
OTU_2782	2	0	0	3	4	0	1	0	0	1	0	1	0	0	2	3	0	2	2	0	2	0	0	7	0	1	3	0	3	0	0	0	0	1	0	0	0	0	0	0	0	0	0	3	13	0	2	1	0
OTU_2783	2	0	0	0	0	0	0	0	0	0	0	0	0	0	0	0	0	0	0	0	0	0	0	0	0	0	0	0	0	0	0	0	0	0	0	0	0	0	0	0	0	0	0	0	0	0	0	0	0
OTU_2784	0	0	0	2	0	0	0	0	1	2	0	0	0	12	0	0	0	0	0	0	1	1	0	0	0	0	0	3	0	0	15	2	0	0	5	0	0	0	0	0	0	0	0	0	0	0	11	38	2
OTU_2785	0	0	0	0	0	0	0	0	1	1	0	0	0	0	0	4	0	9	2	0	0	0	0	0	0	2	2	0	0	0	0	0	0	0	0	0	0	0	0	0	0	0	0	0	0	0	0	0	0
OTU_2786	0	1	7	0	3	1	3	0	0	4	3	0	1	0	1	7	6	2	4	6	3	0	0	4	0	6	9	4	5	0	0	0	4	1	0	3	0	1	2	1	0	0	1	1	9	0	17	8	6
OTU_2787	1	0	0	0	1	0	0	0	0	4	1	0	0	0	1	1	0	0	2	2	4	0	0	0	0	0	0	0	0	0	0	0	0	1	0	0	0	0	0	0	0	0	0	0	5	0	0	2	1
OTU_2788	0	0	0	0	0	0	0	0	0	0	0	0	0	0	0	0	0	0	0	0	0	0	0	0	0	0	0	0	0	0	0	0	0	0	0	0	0	0	0	0	0	0	0	0	0	0	0	0	0
OTU_2789	0	0	0	0	0	0	0	0	0	0	0	0	0	0	0	0	0	0	0	0	0	0	0	0	0	0	0	0	0	0	0	0	0	0	0	0	0	0	0	0	0	0	0	0	0	0	0	0	0
OTU_279	4	49	70	13	0	4	0	0	0	0	16	16	1	0	27	295	32	0	0	0	7	17	0	30	1	0	0	4	34	5	1	181	0	0	0	0	0	0	0	0	0	0	0	0	0	0	109	93	87
OTU_2790	0	1	0	1	0	0	0	0	0	0	1	1	0	0	0	0	0	0	0	0	1	0	3	0	0	0	0	0	0	0	0	0	0	0	0	0	1	0	0	0	0	0	0	0	0	0	0	0	0
OTU_2791	83	10	3	54	1	14	0	2	12	15	27	20	13	3	3	33	20	0	1	39	61	0	2	0	0	68	0	4	25	0	1	1	0	0	6	1	0	0	0	0	0	1	0	54	154	0	11	22	16
OTU_2792	1	7	2	3	0	0	0	0	4	5	4	7	0	0	0	7	6	0	2	9	13	0	1	0	5	1	1	3	2	0	2	0	0	0	0	0	4	0	0	5	0	1	0	0	3	0	1	2	13
OTU_2793	3	1	3	0	1	4	10	6	4	7	8	2	1	0	6	11	16	0	0	14	7	3	4	1	1	3	9	16	7	5	1	1	0	0	0	0	15	0	5	0	0	4	0	3	15	7	1	5	9
OTU_2794	135	40	0	1	0	16	21	10	26	10	36	39	18	9	66	61	115	34	17	0	68	27	0	23	0	0	0	28	62	31	91	48	11	3	93	6	50	7	8	5	0	35	1	0	0	18	30	145	65
[truncated: 4,457 more rows]
[truncated: 113 more columns]

## Sheet: Sheet1
STRAIN	CC001	CC041	CC019	CC019	CC019	CC008	CC008	CC040	CC040	CC041	CC041	CC008	CC061	CC041	CC041	CC041	CC028	CC028	CC040	CC041	CC004	CC032	CC019	CC061	CC019	CC019	CC019	CC061	CC061	CC061	CC061	CC032	CC003	CC003	CC061	CC013	CC013	CC013	CC032	CC032	CC052	CC052	CC052	CC009	CC009	CC036	CC055	CC055	CC055
SEX	M	F	M	F	F	M	F	M	F	M	F	M	M	M	F	F	M	F	F	M	F	M	M	F	M	F	F	M	M	F	F	M	M	F	F	M	M	F	F	F	M	F	M	M	F	M	M	M	F
CAGE	C1	C10	C100	C101	C102	C103	C104	C105	C106	C107	C108	C109	C11	C110	C111	C112	C113	C114	C115	C116	C117	C118	C119	C12	C120	C121	C122	C123	C124	C125	C126	C127	C128	C129	C13	C130	C131	C132	C133	C134	C135	C136	C137	C138	C139	C14	C140	C141	C142
[truncated: 112 more columns]
