# Supplementary material for: Genetic and metabolic links between the murine microbiome and memory
Source: Microbiome. 2020 Apr 16;8:53. doi: 10.1186/s40168-020-00817-w (PMC7164142; doi:10.1186/s40168-020-00817-w)
Supplement: Supplementary file 2 — Additional file 1. [file 40168_2020_817_MOESM1_ESM.zip › TableS6.xlsx]

## Sheet: Sheet1
Supplementary Table 6. Fecal metabolite abundance levels in Lactobacillus colonized and germ-free mice.
Metabolite	Avg.S/N	Hits	ttest(GF-Breivs)	ttest(GF-Plantarum)	ttest(GF-Reuteri)	ttest(GF-Lacto)	F_Germfree_1	F_Germfree_2	F_Germfree_4	F_Germfree_5	F_Germfree_6	F_Brevis_1	F_Brevis_2	F_Brevis_4	F_Brevis_5	F_Plantarum_1	F_Plantarum_2	F_Plantarum_3	F_Plantarum_4	F_Plantarum_5	F_Plantarum_6	F_Plantarum_7	F_Reuteri_1	F_Reuteri_2	F_Reuteri_3
1,3-propanediol	104.006	29	0.018352	0.213282	0.0350873	0.182449	502170	476578	483276	501783	421754	1.15087e+06	1.57344e+06	1.25376e+06	3.28472e+06	470782	399052	505497	458391	400960	412899	480202	2.0811e+06	1.25248e+06	5.1617e+06
2-hydroxyisovaleric acid	16.0449	29	0.0482827	0.00201185	0.0112017	0.025644	26034.1	19178.3	42949.9	69207.3	37784.7	54802.6	183932	92617.8	309688	494897	847865	342524	1.15219e+06	437931	835100	317062	269945	83300.3	229489
4-hydroxy-3-methoxybenzoic acid	13.8088	24	0.503806	0.00629499	0.0422323	0.0290613	33947.7	0	21599.8	58411	36725	0	43011.4	32133.2	110635	119714	138222	44089.7	77554.4	91322.8	153026	64511.8	112231	38082.6	106945
4-hydroxyphenylacetic acid	5.68629	11	0.00831391	0.10717	0.0497085	0.0552517	0	0	0	4696.85	0	78717.7	89073	89539.6	239802	16716.7	49991.2	0	0	87390.5	39350.2	0	107017	0	62792.5
acetyl-serine	31.2849	27	0.0418096	0.0218111	0.00680612	0.0135995	79149.1	102174	72179.3	326715	93750.6	269411	387618	344631	894701	816204	865667	301205	1.04162e+06	252498	656016	132457	947495	595160	1.61143e+06
allo-inositol	47.4872	24	0.279883	0.0104242	0.00738336	0.100502	181889	155835	181727	309473	140873	248189	170841	244942	308689	5.44529e+06	2.93612e+06	1.07036e+06	2.56141e+06	1.2707e+06	2.92751e+06	945671	352991	511202	691495
creatinine	45.5352	27	0.265287	0.063915	0.0310158	0.0442204	222295	249276	256331	915177	298772	323354	598359	516100	1.19868e+06	1.86895e+06	1.23772e+06	185730	1.61766e+06	678779	1.23238e+06	373777	1.38273e+06	585816	1.54421e+06
D-gluconic acid	14.8665	28	0.1611	0.00971173	0.00591126	0.215901	72912.1	47639.1	55598.9	176244	47126.9	105121	118908	121020	383038	356657	217343	136512	273242	165947	253449	120215	1.38463e+06	1.22925e+06	3.09488e+06
DL-p-hydroxyphenyllactic acid	17.5307	22	0.27233	0.0014425	0.00575388	0.0253306	230890	114910	165535	261672	159038	163697	215383	222836	416390	1.06445e+06	1.04011e+06	775020	1.61337e+06	792491	1.76802e+06	537993	456401	478936	836015
D-mannitol	134.745	28	0.346307	0.000461656	9.48844e-05	0.337052	2.6738e+06	2.32205e+06	2.67012e+06	5.67507e+06	2.2798e+06	2.84426e+06	3.64498e+06	3.55781e+06	6.65071e+06	626266	383185	235410	552505	173795	466764	172186	6.57147e+07	7.45729e+07	1.04239e+08
D-threitol	40.0254	25	0.00234741	0.00166605	0.000911763	0.00071476	113956	95332.4	74991.5	176857	128150	433956	613885	505086	996451	703215	647285	251869	523780	688853	815506	252115	1.04681e+06	631439	1.30071e+06
D-xylose	16.7919	28	0.1246	0.0158343	0.0713391	0.0342567	75788	66437.6	69616.6	153875	78265.7	77350.9	126947	162152	266720	366754	738603	177302	318807	421871	319843	128889	566671	99900.1	269178
galactonic acid	12.7841	23	0.323832	0.0313285	0.00737686	0.19343	100990	65679.3	66716.5	154434	66092.6	84394.2	95520.6	97139.5	280261	287695	182232	103751	227089	134703	211910	98030.2	671767	591300	1.4736e+06
glucosylglycerol	40.0343	22	0.0380035	0.000431471	0.0216128	1.39702e-05	2.69889e+06	2.1533e+06	2.55433e+06	6.04625e+06	2.23417e+06	524070	817760	531497	1.77563e+06	4134.24	0	0	0	0	41832	0	200865	0	152668
glyceric acid	15.7366	29	0.0883241	0.00628701	0.277898	0.0143883	136654	37508.2	151443	234267	137618	255928	119461	267184	350623	358738	402225	203791	371479	229988	400522	203230	282035	296256	77566.6
glycerol	144.785	29	0.00075262	1.24197e-05	0.00283248	6.59105e-07	6.07071e+06	5.48832e+06	6.43379e+06	6.98492e+06	5.73451e+06	3.79575e+06	4.68493e+06	3.16205e+06	3.60042e+06	3.22843e+06	2.82832e+06	4.06184e+06	4.13429e+06	3.65958e+06	4.10209e+06	3.48262e+06	4.30523e+06	3.58916e+06	2.20395e+06
lactate	264.91	29	0.0301563	0.009881	0.00475113	0.0198247	3.06214e+06	2.16649e+06	2.86233e+06	4.04665e+06	3.50457e+06	5.78926e+06	8.83346e+06	5.92441e+06	1.67294e+07	1.48504e+07	2.48822e+07	3.21678e+07	7.03743e+07	1.51989e+07	5.32357e+07	2.24212e+07	2.31685e+07	1.53294e+07	3.96612e+07
L-ornithine (or L-arginine)	19.6416	20	0.0059394	0.0596553	0.0106278	0.0223812	62757.3	56674.3	97864.8	178529	84710.1	337694	568004	455321	982747	338371	249089	99717.8	350456	95154.2	379658	88625.6	380334	339004	805543
methyl phosphate	6.75266	29	0.0517217	0.0054794	0.0618501	0.00932491	75034.3	181688	53508.9	67045.3	72980	237356	83997.2	238051	424130	582606	88839.7	336875	532497	505878	572816	223686	557627	305948	101731
myo-inositol	112.651	27	0.65636	0.0305727	0.0266043	0.0714657	984966	1.04637e+06	1.90191e+06	2.12615e+06	2.49977e+06	1.46044e+06	1.43182e+06	1.60934e+06	3.32406e+06	9.18943e+06	4.79334e+06	2.79155e+06	5.18793e+06	2.69284e+06	4.37996e+06	2.32287e+06	2.6744e+06	3.0118e+06	4.56658e+06
phosphate ion	112.128	29	0.336427	0.00358953	0.0216903	0.0401779	1.08792e+06	897008	1.14334e+06	2.11078e+06	1.34498e+06	1.12501e+06	1.23075e+06	1.4698e+06	4.76887e+06	3.18807e+06	2.6402e+06	1.90521e+06	2.29624e+06	2.59765e+06	2.94906e+06	1.66417e+06	5.31042e+06	1.94303e+06	3.75633e+06
uracil	19.6596	18	0.0174648	0.0137476	0.0587231	0.357309	58631.5	57630.4	57022.9	155564	118003	245676	313470	271730	687263	15661.2	0	0	0	103635	0	0	256769	134923	580391
Unknown 001	70.7933	29	0.230601	0.0342032	0.00583334	0.103113	690937	568558	616170	600063	685632	382774	536400	349014	782875	997674	1.48463e+06	1.56599e+06	3.72746e+06	753766	2.58104e+06	1.3632e+06	1.58072e+06	984888	1.96044e+06
Unknown 002	18.6465	29	0.139443	0.0291664	0.0122744	0.0524431	70136.7	24198.3	3385.14	65429.5	59216.8	94664.5	36936.2	97931.5	300315	63943.3	462660	611240	1.5539e+06	270022	1.09977e+06	419875	325045	279094	779011
Unknown 003	8.94523	29	0.179165	0.00498131	0.022631	0.0138299	98648.1	7276.26	235219	104943	79224.4	209022	175391	73665.6	466112	304525	514443	301598	954895	325850	862991	739242	831753	440786	258019
Unknown 004	13.7577	29	0.171134	0.0229126	0.0344474	0.0417481	52440.6	41045.1	34135.3	54695.8	47265.7	33046.1	92256.1	55392.7	188005	91225.6	204910	95999.7	82248.5	271298	244883	67338.9	390096	68085.5	236074
Unknown 005	8.49376	22	0.47009	0.031723	0.0185344	0.0398934	10503.2	0	9210.85	178776	12067.3	54.1373	70596.7	14988.7	308599	82248.7	384471	164012	339432	145608	325071	41423.1	298356	124778	317097
Unknown 006	25.2741	27	0.353349	0.0241758	0.0266204	0.0183354	244851	164865	239171	159459	180234	229268	238163	240183	179949	219808	272881	260173	201379	342134	277966	296485	280276	247048	324364
Unknown 007	5.83465	16	0.019208	6.62249e-05	0.00960472	0.303982	47686	50465.4	75545.6	69571.1	40835.2	127580	90190.6	67788.5	103118	30012.9	0	0	8586.93	0	13736.7	0	5643.77	29101.9	20943.2
Unknown 008	5.08159	26	0.187877	0.00982672	0.00865044	0.0839736	125780	81961.1	106569	183539	102010	87949.5	162788	190740	401653	2.79293e+06	1.55669e+06	562415	1.36339e+06	689968	1.51917e+06	500496	245058	238997	405797
Unknown 009	20.709	22	0.0025042	0.0275175	0.00142524	0.0459551	19488.2	0	7969.37	33108.4	0	281920	295495	338783	686082	1.87704e+06	502011	359539	602992	307103	696063	295689	75051.2	54637.2	84880.7
Unknown 010	11.1866	27	0.0133978	0.00516176	0.0445854	3.99696e-05	1.27321e+06	1.00255e+06	1.23045e+06	3.14092e+06	1.12329e+06	49722.5	86035.7	63770	64754	557532	673559	223795	407835	120040	168786	70965.6	141782	152849	311182
Unknown 011	29.7827	25	0.0099437	0.00286756	0.977563	0.0230157	100462	131179	137158	310015	104559	510309	762994	999299	1.77539e+06	2.3582e+06	2.34115e+06	1.21394e+06	2.59945e+06	707166	1.43112e+06	648237	98114.8	114902	251471
Unknown 012	16.8501	21	0.00540659	0.0109377	0.00905835	0.0150947	0	0	13230.3	23132.1	0	116558	99424.9	175962	310850	766333	694036	276637	673463	117126	284974	90601.7	125182	138527	340147
Unknown 013	14.6356	29	0.112217	0.057743	0.0340363	0.0204242	708979	325487	546052	1.16e+06	1.09805e+06	956444	1.1295e+06	1.03478e+06	2.08085e+06	2.36109e+06	988193	1.03033e+06	1.97559e+06	1.0347e+06	1.45298e+06	892565	1.28709e+06	1.29591e+06	2.10227e+06
