# Supplementary material for: Genetic and metabolic links between the murine microbiome and memory
Source: Microbiome. 2020 Apr 16;8:53. doi: 10.1186/s40168-020-00817-w (PMC7164142; doi:10.1186/s40168-020-00817-w)
Supplement: Supplementary file 2 — Additional file 1. [file 40168_2020_817_MOESM1_ESM.zip › TableS7.xlsx]

## Sheet: Sheet1
Supplementary Table 7. Metabolite abundance levels in Humix chamber before and after Lactobacillus colonization.
	Bacterial chamber			Perfusion chamber
	Batch 1	Batch 2	Batch 3	Batch 1	Batch 2	Batch 3
Metabolite	TTEST (1B)	TTEST(2B)	TTEST (3B)	TTEST(1P)	TTEST (2P)	TTEST (3P)	H21_A_SM1_Bac_R1	H21_A_SM1_Bac_R2	H21_B_SM1_Bac_R1	H21_B_SM1_Bac_R2	H21_C_SM1_Bac_R1	H21_C_SM1_Bac_R2	H21_A_SM3_Bac_R1	H21_A_SM3_Bac_R2	H21_B_SM3_Bac_R1	H21_B_SM3_Bac_R2	H21_C_SM3_Bac_R1	H21_C_SM3_Bac_R2	H21_A_SM1_Perf_R1	H21_A_SM1_Perf_R2	H21_B_SM1_Perf_R1	H21_B_SM1_Perf_R2	H21_C_SM1_Perf_R1	H21_C_SM1_Perf_R2	H21_A_SM3_Perf_R1	H21_A_SM3_Perf_R2	H21_B_SM3_Perf_R1	H21_B_SM3_Perf_R2	H21_C_SM3_Perf_R1	H21_C_SM3_Perf_R2	H22_A_SM1_Bac_R1	H22_A_SM1_Bac_R2	H22_B_SM1_Bac_R1	H22_B_SM1_Bac_R2	H22_C_SM1_Bac_R2	H22_A_SM3_Bac_R1	H22_A_SM3_Bac_R2	H22_B_SM3_Bac_R1	H22_B_SM3_Bac_R2	H22_C_SM3_Bac_R1	H22_C_SM3_Bac_R2	H22_A_SM1_Perf_R1	H22_A_SM1_Perf_R2	H22_B_SM1_Perf_R1	H22_B_SM1_Perf_R2	H22_C_SM1_Perf_R1	H22_C_SM1_Perf_R2	H22_A_SM3_Perf_R1	H22_A_SM3_Perf_R2
arabitol	0.0904824	0.0233875	0.828119	0.562824	0.00140065	0.00795549	3.0171e+06	1.26352e+06	2.45001e+06	1.7649e+06	2.02708e+06	1.14004e+06	125806	238043	2.44922e+06	1.11998e+06	1.70695e+06	775358	1.58425e+06	1.34714e+06	1.13916e+06	1.42557e+06	2.16555e+06	4.50226e+06	272101	713507	3.95218e+06	1.31087e+06	1.7869e+06	1.49241e+06	1.73283e+06	1.94328e+06	1.04562e+06	1.69049e+06	1.82974e+06	102338	134876	1.2164e+06	1.07919e+06	108422	163671	1.91466e+06	1.08486e+06	1.40763e+06	1.24148e+06	1.44051e+06	2.25621e+06	294462	275290
2-hydroxyglutaric acid	0.0157268	0.0104721	0.0342809	0.0838904	0.0161438	0.00930653	279393	132655	221491	162818	142943	156174	2.31774e+06	1.8478e+06	242390	105529	2.46368e+06	1.37667e+06	125649	113384	125516	154064	180949	331332	1.03302e+06	763517	373648	144081	254078	191203	133818	195478	123620	151810	157133	2.64252e+06	3.61842e+06	180219	150939	3.08522e+06	3.51748e+06	187099	146146	196572	188257	145169	161808	815536	814395
lactate	0.00385136	0.00220221	0.0322907	0.0424528	0.00047357	0.0101081	6.34748e+07	4.88514e+07	5.5853e+07	4.24981e+07	3.46791e+07	3.53018e+07	1.39259e+08	1.20222e+08	6.77325e+07	5.51466e+07	1.18467e+08	9.74376e+07	4.50454e+07	4.15525e+07	4.97024e+07	4.30677e+07	3.7689e+07	5.9416e+07	1.0116e+08	8.92185e+07	9.33714e+07	6.39845e+07	4.68076e+07	3.79443e+07	4.83065e+07	5.85235e+07	5.04506e+07	5.68611e+07	3.57082e+07	1.33601e+08	1.56267e+08	6.77043e+07	6.48129e+07	1.20236e+08	1.36989e+08	6.26441e+07	4.49698e+07	6.45765e+07	6.12706e+07	4.00347e+07	3.70285e+07	1.00189e+08	1.05517e+08
Unknown 034	0.996205	0.80087	0.437535	0.478425	0.179588	0.0107848	90376.9	73893.6	0	96078	0	90886.7	0	127437	74057.7	106216	42680.6	0	67134.5	0	0	91269.8	82830.5	71127.7	83103.6	102482	0	0	0	14276.6	73168.2	46978.2	83447	0	32209.4	86531.9	0	0	97695.3	14634.2	0	0	0	0	0	60619	0	102736	61634.6
palmitic acid	0.61018	0.553655	0.515795	0.488961	0.0640525	0.0128926	3.11392e+06	2.11637e+06	2.42074e+06	2.28383e+06	2.14344e+06	1.77564e+06	1.60338e+06	1.94984e+06	2.69784e+06	1.76492e+06	3.04852e+06	1.84229e+06	1.86061e+06	2.11327e+06	1.51738e+06	2.22245e+06	2.17944e+06	2.74779e+06	1.40004e+06	1.6361e+06	3.02453e+06	1.88461e+06	1.66682e+06	1.78729e+06	2.04665e+06	2.58115e+06	1.91572e+06	1.74871e+06	2.11492e+06	1.56459e+06	1.81231e+06	1.85942e+06	1.74517e+06	1.40488e+06	1.25274e+06	2.09709e+06	2.0762e+06	1.99377e+06	2.0716e+06	2.10052e+06	2.3288e+06	1.74552e+06	1.66897e+06
Unknown 014	0.167292	0.0273825	0.0731274	0.156059	0.0518463	0.0171243	152810	133044	89244.6	93224.5	127229	117004	1.1361e+07	460707	215404	94579.3	2.7154e+06	1.68222e+06	126558	86746.1	144373	100095	99895.2	172213	2.21226e+06	1.89534e+06	173557	100293	50064.9	100803	114969	141204	101471	108459	110250	8.64339e+06	9.13439e+06	108092	87813.8	3.99068e+06	3.62424e+06	183303	83627.3	142685	151660	106995	125865	4.37217e+06	3.62082e+06
3-phenyllactic acid	0.0213164	0.0207294	0.0690589	0.0645515	0.0121189	0.0176674	9729.02	6528.3	0	4285.29	8190.73	5479.79	5.91296e+06	4.59006e+06	0	6895.28	3.66145e+06	2.13511e+06	5230.11	5288.42	5100.75	4564.16	8603.25	0	1.43491e+06	1.48441e+06	4511.42	0	408023	208865	0	0	5912.97	4497.48	8988.58	6.47892e+06	8.38097e+06	5283.69	4658.43	3.55156e+06	4.34823e+06	0	346.908	2901.99	4515.37	0	0	2.10962e+06	2.25618e+06
D-mannitol	0.0130606	0.0266336	0.0578869	0.0433638	0.227754	0.020036	1.58523e+06	1.14037e+06	1.49532e+06	895762	1.03236e+06	801294	4.6877e+06	3.7403e+06	1.53884e+06	910582	5.47882e+06	4.10469e+06	850360	839762	1.01998e+06	813667	1.09394e+06	1.98739e+06	1.83562e+06	1.62086e+06	2.17239e+06	1.63318e+06	2.15498e+06	883885	1.49316e+06	2.33129e+06	985359	1.85315e+06	941824	6.67509e+06	9.23095e+06	961668	912155	5.26021e+06	6.58036e+06	2.1878e+06	989293	1.06288e+06	992110	1.04899e+06	1.0925e+06	1.97797e+06	2.081e+06
Unknown 017	0.280407	0.881875	0.509215	0.529011	0.968019	0.0206787	499249	546723	512496	384086	510908	427309	260617	358262	518267	565109	419778	407669	544902	380486	567859	426756	445652	847487	464204	343706	773106	368109	389083	504889	456135	346972	531179	411024	522058	368364	293245	466400	534572	404006	309184	362406	254525	477605	533969	471876	451568	402335	281576
D-ribose	0.0579841	0.0309404	0.0446878	0.374985	0.132517	0.0228659	1.05672e+06	531439	811867	570601	567709	445679	1.45855e+06	1.17842e+06	759621	489151	2.15949e+06	1.20987e+06	466077	504795	524474	513854	630848	1.17836e+06	790403	818243	1.30077e+06	604877	621051	560682	585049	753752	497912	615782	539024	991628	1.48948e+06	507756	508647	1.15271e+06	1.32274e+06	674613	437983	570195	589239	505231	545106	779460	857137
L-alanine	0.487042	0.492739	0.195782	0.55278	0.645796	0.0265677	878959	815223	657260	767867	728850	737831	659568	771967	1.18762e+06	837720	1.04516e+06	533425	728468	745286	722321	734203	718768	889412	754897	790226	2.08547e+06	497522	662435	637349	511922	683469	669309	610269	732865	844849	497167	787671	792238	481653	433516	649463	441825	854427	809474	668684	562592	854350	565185
Unknown 005	0.0416629	0.243805	0.0383714	0.0726589	0.142943	0.0276963	3.71353e+06	867409	3.41621e+06	1.40768e+06	1.43734e+06	501360	7.12546e+06	3.67374e+06	3.35189e+06	868155	1.06651e+07	7.13222e+06	1.41717e+06	1.10236e+06	640850	1.09213e+06	1.9021e+06	4.66092e+06	2.5617e+06	4.18953e+06	5.29102e+06	2.68106e+06	4.20567e+06	1.65756e+06	2.65964e+06	3.88581e+06	792972	3.11219e+06	1.92357e+06	3.12574e+06	6.96669e+06	1.22954e+06	1.35703e+06	2.47941e+06	5.63591e+06	3.60556e+06	1.77974e+06	1.4307e+06	1.53733e+06	700911	1.64807e+06	3.10171e+06	5.01501e+06
Unknown 018	0.288861	0.0457704	0.490861	0.556842	0.282924	0.0301963	1.39543e+06	1.64776e+06	1.03932e+06	684393	803112	245624	300895	243328	922271	330363	1.72946e+06	92448.8	795513	875350	284635	752817	986555	2.25696e+06	270515	1198744	1.20895e+06	591052	837390	717474	717588	678217	331084	785693	847846	267448	275509	515707	353993	519496	150025	894472	532976	601129	615067	455320	845233	563512	753557
Unknown 011	0.133542	0.345317	0.857878	0.915575	0.11061	0.0307695	778294	410707	509645	504992	573205	289827	64085.2	143832	409444	300396	751593	216047	375157	209642	392429	256591	483136	1.07866e+06	310340	368654	1.33421e+06	161477	227879	248179	246455	233700	331871	250301	446652	5817.42	19132	454656	261074	158181	57668.3	325641	146268	332398	276398	466442	618902	235566	168644
Unknown 015	0.241275	0.937739	0.8957	0.420811	0.265027	0.0412141	1.20262e+06	717807	942293	652394	630677	514323	49549.7	99170.5	1.35651e+06	739158	591865	58358.3	863760	629909	611265	536237	906475	2.19929e+06	335464	403774	2.26105e+06	176206	79571	367797	70809.9	182073	585818	152850	684810	62250	37263.2	635264	748538	72159.7	41172.5	121146	85283.3	695548	536755	605322	760142	309183	66644.4
myo-inositol	0.219576	0.937343	0.0435666	0.557794	0.724048	0.0698158	1.94779e+07	1.20771e+07	1.6166e+07	1.07073e+07	1.03478e+07	1.01129e+07	1.63552e+07	1.15038e+07	1.69176e+07	1.11794e+07	2.52862e+07	1.82983e+07	1.05362e+07	9.22325e+06	1.14293e+07	9.83058e+06	1.17857e+07	2.48399e+07	1.22685e+07	1.21447e+07	2.64618e+07	1.58782e+07	1.4625e+07	8.86896e+06	1.46535e+07	1.98821e+07	1.11635e+07	1.62003e+07	1.06476e+07	1.15204e+07	1.72918e+07	1.11185e+07	1.03913e+07	1.07332e+07	1.47808e+07	1.85206e+07	1.19195e+07	1.21585e+07	1.09763e+07	1.27333e+07	1.3936e+07	1.19251e+07	1.56551e+07
Unknown 006	0.0438371	0.893925	0.275227	0.344835	0.705319	0.0807898	58483.3	53246.5	113281	91753.2	93881.7	81556.2	303390	136606	90143.4	85072.3	481293	281830	103447	133941	63053.3	255277	97298.3	103597	62430.8	101331	211786	319527	339912	67249.5	368221	341245	121978	332163	99110.1	68502.3	321191	255716	65542.8	152763	373038	360529	436495	166608	124506	63759.4	56263.3	80654.3	341857
erythritol	0.175724	0.200059	0.0372517	0.675421	0.851041	0.105761	6.24162e+06	3.9405e+06	4.93032e+06	3.57756e+06	3.56823e+06	3.285e+06	5.65772e+06	4.62191e+06	5.27583e+06	3.65239e+06	8.23846e+06	4.94104e+06	3.28799e+06	3.12787e+06	3.83733e+06	3.18929e+06	4.02492e+06	7.96074e+06	4.31218e+06	4.35554e+06	8.86879e+06	3.80757e+06	3.98088e+06	3.0524e+06	4.05299e+06	5.33311e+06	3.57978e+06	4.41114e+06	3.65658e+06	5.19449e+06	6.51917e+06	3.49857e+06	3.34932e+06	4.53213e+06	5.26779e+06	4.94263e+06	2.96709e+06	3.92709e+06	3.34131e+06	3.75034e+06	3.91214e+06	4.10684e+06	4.35909e+06
ribitol	0.0441221	0.125747	0.938445	0.397819	0.0268938	0.106504	4.12639e+06	2.64952e+06	2.80925e+06	2.35849e+06	2.2856e+06	1.97719e+06	259428	328971	2.84758e+06	2.60714e+06	1.73647e+06	624597	2.65082e+06	2.16023e+06	2.3995e+06	1.9995e+06	3.03924e+06	5.20351e+06	1.08959e+06	2.19083e+06	5.48635e+06	1.87078e+06	1.07049e+06	1.28509e+06	2.37443e+06	2.03812e+06	2.56533e+06	1.53395e+06	2.78635e+06	178959	234404	2.02071e+06	2.45008e+06	259745	257637	1.55806e+06	1.68243e+06	2.65716e+06	1.96826e+06	2.53964e+06	2.40608e+06	853933	870559
2-hydroxybutyric acid	0.217321	0.94721	0.0228759	0.368304	0.764779	0.113278	162109	103036	135481	100245	136402	90233.9	147855	108293	162655	106420	245590	143558	91308	76720.6	104730	100508	85835.7	201704	145138	114617	345485	123231	108707	73023.3	100335	147589	101880	120739	82725.7	135163	191196	103710	61139.4	98191.3	120879	140047	79888.8	97324.4	122315	109070	83657.7	109517	149371
Unknown 028	0.59746	0.431407	0.00445173	0.265163	0.332275	0.14241	66429.6	128446	54562.1	203259	55915	80655	40618.7	63649.4	121261	121699	95852.7	55560.2	131423	189176	98991.6	72429	66875	73918.8	91965.2	67843.4	126336	53847.1	53305.5	80480.6	59805.4	76342.8	60323.7	55986.8	90525.7	82931.4	39946.7	55498.8	92242.8	120527	41196	1.01596e+06	46266.3	83241.4	70276.5	75607.7	53493.9	66950.5	45825.1
Unknown 022	0.366325	0.0114083	0.340893	0.677795	0.821398	0.151172	494858	0	0	0	326397	291302	0	0	0	0	454958	0	0	0	0	0	0	640406	0	308666	756160	0	0	0	266779	313015	0	273213	360979	0	0	0	0	0	0	0	0	0	0	0	417259	0	0
Unknown 031	0.834983	0.115704	0.0506682	0.0942004	0.795681	0.159112	307923	863602	278108	210301	771966	84693.1	583119	300459	270060	158268	1.25245e+06	225429	149048	151652	110732	186091	815062	488502	4.42555e+06	592528	1.35934e+06	555397	768963	1.04375e+06	619357	378851	116346	689043	852657	138738	262549	277915	177745	490791	279028	861889	1.10413e+06	185681	161298	102155	142112	220806	1.62485e+06
Unknown 003	0.022646	0.0111129	0.0649789	0.340893	0.145113	0.16084	0	0	0	0	0	0	731934	686398	0	0	1.41154e+06	666060	0	0	0	0	0	0	0	0	0	0	0	52547.3	0	0	0	0	0	999663	1.23643e+06	0	0	1.1379e+06	934888	0	0	0	0	0	0	0	292577
D-malic acid	0.109247	0.071806	0.0218248	0.369287	0.259808	0.162245	399547	224183	323837	172290	238659	188711	315990	243290	380299	277783	1.05491e+06	704956	171785	146830	229153	178876	211909	421425	294148	134426	512831	318311	307607	175224	226551	379058	221450	243935	211251	264473	454339	269198	191772	741662	850748	325873	211386	260952	193635	232369	220139	232153	221392
D-xylose	0.464188	0.915864	0.0092495	0.447521	0.279288	0.219921	755747	1.5382e+06	517875	952375	1.37943e+06	1.88087e+06	976036	666870	410261	1.78604e+06	2.77251e+06	2.47924e+06	571762	769486	2.29681e+06	648415	328040	2.53604e+06	1.86118e+06	1.552e+06	4.2981e+06	952105	915654	753378	900378	649198	1.97539e+06	552097	523640	346819	658656	591178	2.20772e+06	451423	757474	649412	933304	2.24212e+06	454010	1.92401e+06	773991	463929	1.07613e+06
Unknown 002	0.0164409	0.0697719	0.921145	0.844307	0.18802	0.221901	802624	700924	559733	412022	553834	590467	146859	0	544735	560468	228233	309705	576525	270317	586833	226125	584940	1.19702e+06	432841	447735	1.73032e+06	141895	83480.9	257670	371511	112328	588720	403869	534612	0	20435.9	375864	195681	0	33759.4	460045	323819	454383	125145	836905	557674	472104	215555
Unknown 012	0.133708	0.448722	0.0484705	0.411028	0.431607	0.240652	710622	492721	605038	252269	281773	340029	906220	228750	676678	400329	1.867e+06	1.04671e+06	353931	261225	387885	238902	325287	1.34263e+06	278563	574642	2.59694e+06	759912	576856	195139	673280	793381	258823	617245	372636	365656	314492	239300	264174	260377	681176	1.05471e+06	207014	287049	165527	205162	208771	414564	642387
Unknown 001	0.0143393	0.116045	0.641035	0.692122	0.0632515	0.293398	706818	636900	520818	366644	546562	551531	44519.6	0	386944	562393	378190	126382	480568	40296.3	558991	218232	530337	906993	422284	399909	953620	200832	169616	164757	375404	137591	570887	274853	538209	32257.2	109075	310363	275458	14338	69741.3	275344	291123	419427	296629	695731	612604	400798	162541
glycolic acid	0.134262	0.458556	0.00812832	0.690254	0.446133	0.330036	3.55666e+06	655382	2.89386e+06	363319	516587	653837	2.75551e+06	2.54568e+06	2.90348e+06	572463	4.3745e+06	2.90783e+06	433058	464471	654333	643202	488783	4.36871e+06	1.57836e+06	1.46607e+06	449271	1.90293e+06	2.74545e+06	694103	2.30451e+06	2.99995e+06	610532	2.33063e+06	517280	2.62265e+06	3.19365e+06	548926	490482	2.43633e+06	2.7989e+06	2.45148e+06	1.7577e+06	537689	548001	511911	461521	1.68548e+06	1.37398e+06
Unknown 033	0.889041	0.0137403	0.785771	0.887474	0.46627	0.367936	558421	451680	141195	10781.9	54995.9	352845	135070	0	95613	189832	469640	568342	217490	0	440674	9210	293765	863396	136726	0	845152	514517	494928	0	615547	850776	451251	638814	181188	0	228485	0	0	0	102114	780281	465078	41494.4	46947.4	590431	13293	164842	466378
D-glucose	0.833588	0.0389557	0.82591	0.677166	0.0440557	0.369124	7.14691e+06	5.47967e+06	5.95078e+06	6.33515e+06	6.19402e+06	3.95946e+06	4.90192e+06	4.41301e+06	7.28115e+06	6.31981e+06	6.44948e+06	6.50809e+06	5.21272e+06	5.95032e+06	6.62385e+06	6.16418e+06	6.89072e+06	6.6548e+06	5.96993e+06	3.5102e+06	7.3879e+06	6.17117e+06	6.88455e+06	6.02737e+06	7.04727e+06	6.87724e+06	5.54719e+06	7.4039e+06	5.83015e+06	3.16895e+06	3.55853e+06	5.61574e+06	6.06926e+06	3.82466e+06	4.0656e+06	7.35893e+06	5.65864e+06	6.30133e+06	5.90444e+06	6.55807e+06	6.37475e+06	5.40177e+06	5.4276e+06
nicotinamide	0.439721	0.107513	0.410474	0.232997	0.0427069	0.374307	322592	460133	456556	155789	319551	302004	180437	108851	498865	374236	289240	206484	294043	153180	343553	213107	322975	516447	10892.3	225930	428388	229934	214384	163307	163812	241988	380008	190609	419390	128673	137414	164983	0	135464	126601	207914	187332	203836	183744	389318	528464	156348	195222
Unknown 021	0.354665	0.0239263	0.0843264	0.189999	0.158454	0.395577	142972	321635	383518	376036	128142	304427	251349	312938	1.84122e+06	251220	196624	354200	221326	314085	233089	699186	712051	499035	241281	310735	427522	278594	377175	225350	230227	268809	243775	251142	306306	372091	285108	640847	392215	517852	974753	203254	909811	442115	221145	235683	1.60296e+06	213008	233825
Unknown 004	0.0319128	0.012854	0.0629749	0.856109	0.873878	0.410899	297880	194173	280229	165715	183591	163973	870329	947514	268279	188589	780959	326700	233647	155238	188635	163973	195829	397997	257138	320120	397803	185185	40520.3	57486.1	182464	240348	192250	217835	187893	1.21267e+06	913455	192316	179015	881583	844003	302100	184584	191298	185321	193842	198990	182878	124456
pyruvic acid	0.37585	0.0477336	0.912721	0.847532	0.0400656	0.466217	2.42371e+07	5.16902e+06	2.03978e+07	1.35619e+07	1.48018e+07	5.46422e+06	569149	831547	2.02611e+07	6.10971e+06	1.90873e+07	1.04466e+07	1.31106e+07	1.26446e+07	4.34327e+06	1.34106e+07	1.67961e+07	2.9358e+07	1.74218e+06	9.41581e+06	2.78159e+07	1.43953e+07	1.76036e+07	1.29267e+07	1.72261e+07	1.9618e+07	4.71101e+06	1.75338e+07	1.50365e+07	403998	311877	1.21055e+07	1.11955e+07	859837	571959	1.7775e+07	1.22235e+07	1.43539e+07	1.32779e+07	5.47995e+06	1.60136e+07	5.94556e+06	5.21947e+06
Unknown 009	0.0583414	0.952983	0.0374738	0.198614	0.242518	0.467346	1.12982e+07	1.26384e+07	2.2551e+07	925678	5.37676e+06	1.31516e+07	2.88859e+07	9.98293e+06	2.03648e+07	1.03706e+07	5.17148e+07	4.09021e+07	1.54942e+07	1.31792e+06	2.10525e+07	1.82955e+06	1.01484e+07	3.74447e+07	2.04107e+07	3.05732e+07	5.48615e+07	3.137e+07	2.38383e+07	1.0311e+06	1.43902e+06	3.1106e+07	7.50221e+06	1.96355e+07	1.69488e+07	1.51509e+07	1.42787e+07	1.00289e+06	1.04096e+07	1.27704e+07	2.63819e+07	3.84408e+07	6.1178e+06	5.79579e+06	1.09592e+06	6.3617e+06	1.81345e+06	1.77484e+07	2.72501e+07
Unknown 008	0.0540851	0.147917	0.483588	0.177462	0.0516632	0.472973	302265	115022	347794	314914	327850	82078.1	28115.9	62486.5	277200	100011	153137	82480.9	173369	279866	86051.3	308195	251530	476964	68667.6	106669	253697	268429	131010	195316	198351	256848	81789.8	331659	345067	39134.8	16020.5	281960	136006	72826.8	518.421	232412	236686	284374	312311	75795	319780	187034	115593
L-glutamine	0.443368	0.0056921	0.0466836	0.83546	0.363796	0.484837	1.00505e+07	3.91457e+06	5.15452e+06	4.85948e+06	3.44453e+06	2.78406e+06	3.0985e+06	6.90318e+06	7.34342e+06	3.06094e+06	2.26224e+07	2.89716e+06	3.52872e+06	5.19565e+06	3.26411e+06	5.94763e+06	3.81834e+06	1.17518e+07	3.37146e+06	1.09796e+07	1.26615e+07	2.27596e+06	2.59625e+06	4.5265e+06	2.36817e+06	1.15568e+06	2.78845e+06	2.04447e+06	3.18226e+06	4.72724e+06	2.68394e+06	5.76993e+06	4.6081e+06	5.25535e+06	2.97072e+06	1.09876e+06	1.82127e+06	7.15954e+06	4.4001e+06	2.261e+06	4.53058e+06	5.707e+06	3.03145e+06
Unknown 032	0.873833	0.00334396	0.571083	0.899586	0.17867	0.49172	188977	152878	152375	77759.6	75717.3	148671	102563	831.801	156169	158017	258855	158340	146076	88113.1	159859	59792.6	98423.5	302711	170135	58746.5	220797	149089	148879	139520	291334	151794	177469	223110	157730	0	119349	47439.9	7653.07	37826.1	133128	157910	152311	90573.5	146696	306229	73778.1	126302	96357
Unknown 024	0.418326	0.184072	0.00384347	0.806921	0.806891	0.496616	17676.3	24766.2	18491.3	422241	29127.9	116351	239495	464814	17079.4	51220.1	18789	353023	57677.8	109796	38743.5	46502.6	26668.9	1.16043e+06	231668	186929	336659	341206	625807	21760.7	607753	776689	157965	539537	43386.6	60557	273861	33487.4	24072.9	243150	271308	521059	20819.2	18849.3	128087	46535.9	338896	54206.3	194685
Unknown 016	0.248761	0.437686	0.00374433	0.495669	0.951318	0.515906	341603	137186	162107	88595.8	240987	110554	92844.8	125577	135402	141103	193582	84076.7	108414	102476	118566	122227	167503	140275	137756	107385	156545	70753.3	113117	108359	73568.9	112714	118339	83029.5	107916	124919	80607.6	94245.3	119971	115679	69982	91393.9	68590.1	101773	100919	110046	155803	107594	68939.9
pantothenic acid	0.357927	0.305592	0.348893	0.678141	0.0121229	0.516466	2.33575e+06	1.42898e+06	1.58348e+06	1.18286e+06	1.32958e+06	1.13845e+06	700206	834427	1.72731e+06	1.36417e+06	1.85723e+06	974741	1.14051e+06	1.13351e+06	1.20701e+06	1.16594e+06	1.43662e+06	2.31745e+06	1.0508e+06	987134	2.49382e+06	850922	1.03389e+06	1.18193e+06	1.26011e+06	1.55581e+06	1.42545e+06	1.13482e+06	1.1729e+06	648963	821089	1.30602e+06	1.04852e+06	645987	529760	1.14454e+06	909885	1.31644e+06	1.27578e+06	1.65851e+06	1.54173e+06	964428	837772
Unknown 010	0.0948749	0.0310745	0.121612	0.046789	0.976893	0.532433	2.74124e+06	1.0667e+06	8.42253e+06	1.20994e+06	1.3813e+06	1.34849e+06	5.92366e+06	2.96942e+06	9.52784e+06	1.32569e+06	6.99276e+06	9.26172e+06	1.6339e+06	1.32849e+06	1.38687e+06	1.39e+06	1.35078e+06	742653	2.14582e+06	1.61259e+06	3.33189e+06	8.66111e+06	7.19101e+06	1.83233e+06	9.54686e+06	9.09145e+06	6.55985e+06	9.68897e+06	1.17095e+06	1.26723e+06	1.96463e+06	1.48941e+06	1.17072e+06	1.21635e+06	2.46262e+06	7.2022e+06	3.45738e+06	1.20716e+06	1.29786e+06	1.26537e+06	987231	2.83706e+06	669695
beta-alanine	0.915787	0.235677	0.0363031	0.429526	0.68849	0.534005	2.17973e+06	1.96907e+06	2.0841e+06	1.77987e+06	2.02066e+06	1.94943e+06	1.70168e+06	2.02438e+06	2.03625e+06	1.92347e+06	2.82906e+06	1.58933e+06	1.92927e+06	1.68903e+06	1.95054e+06	1.96355e+06	2.05791e+06	2.29948e+06	1.995e+06	1.92962e+06	2.35775e+06	1.41403e+06	1.61927e+06	1.80517e+06	1.46924e+06	1.58605e+06	2.01857e+06	1.52896e+06	1.97669e+06	2.02679e+06	1.6694e+06	1.90508e+06	1.86656e+06	1.83716e+06	1.58328e+06	1.54899e+06	1.31097e+06	1.86155e+06	2.03223e+06	2.02683e+06	1.80343e+06	1.96117e+06	1.47622e+06
Unknown 013	0.155674	0.00406791	0.071586	0.113161	0.171535	0.552693	137235	195924	179011	169914	163439	138009	226790	298764	125724	166627	190455	212779	200665	165867	165327	166585	200103	125261	178592	163437	34139.7	107358	126688	159034	112743	110846	145732	101709	162028	219584	226569	180219	150759	242285	211821	123292	115834	166677	205134	162505	175002	185898	196943
Unknown 023	0.37057	0.030371	0.104497	0.793598	0.04304	0.599555	3.53803e+06	2.11611e+06	2.59909e+06	1.76982e+06	1.2237e+06	1.45389e+06	977517	1.06551e+06	2.71834e+06	1.48733e+06	2.20408e+06	1.75867e+06	1.51353e+06	1.12038e+06	1.65499e+06	1.34949e+06	1.44681e+06	3.08552e+06	1.55793e+06	1.46188e+06	2.98732e+06	1.73286e+06	1.65625e+06	1.38219e+06	2.08653e+06	2.22691e+06	1.46022e+06	2.09239e+06	1.62577e+06	250946	699035	1.40927e+06	1.23292e+06	585686	840605	1.84655e+06	1.62582e+06	1.5616e+06	1.67668e+06	2.35653e+06	2.45671e+06	1.55735e+06	1.41441e+06
Unknown 027	0.591573	0.301757	0.744161	0.0818612	0.0460117	0.610676	238564	336672	281924	113943	188467	329314	618220	26921	293132	224559	170947	466613	40751.6	62643.2	263864	0	165007	319248	379698	280570	287744	744232	215293	131138	433518	304599	502241	379221	33607.1	194936	218874	112802	0	113051	362551	384917	424499	247117	408893	222492	297486	89995.9	161525
Unknown 026	0.551062	0.0584404	0.428961	0.870613	0.0233594	0.690276	9.35662e+06	4.13415e+06	7.67992e+06	2.60181e+06	2.00417e+06	3.25519e+06	1.59447e+06	965514	7.2565e+06	3.11711e+06	5.69786e+06	4.58563e+06	3.39187e+06	1.66256e+06	3.49308e+06	2.25442e+06	2.76007e+06	1.15178e+07	3.08669e+06	2.78779e+06	1.05818e+07	5.13719e+06	4.06872e+06	1.41473e+06	3.88523e+06	7.2089e+06	3.70936e+06	4.36156e+06	1.84196e+06	466652	1.08202e+06	2.35485e+06	2.25246e+06	1.06883e+06	911342	5.2273e+06	3.47391e+06	3.58771e+06	2.96136e+06	6.44904e+06	5.72345e+06	2.09725e+06	3.54643e+06
glyceric acid	0.0780367	0.533585	0.00542205	0.42104	0.968605	0.715336	143350	152052	155399	89765	75712.4	127352	205533	148644	163722	118075	356377	186303	49214.2	105936	116741	121566	124794	255934	183594	144822	288430	93656.7	157985	106529	125411	144583	112503	116313	97098	132465	164176	83364.9	36513.8	120535	176718	135785	53251.6	80148.7	101139	131412	105911	29665.9	128155
L-homoserine	0.0450232	0.240135	0.0406558	0.259704	0.188851	0.719533	264648	181289	160198	67825.3	121272	156897	233659	194744	603171	172787	503504	305114	167140	113791	204276	122276	161888	450369	252542	165847	613550	304737	173575	314020	885551	522043	258248	934661	185465	254854	363058	228150	241082	247144	295876	284479	158397	234389	210157	284160	241648	309005	235861
Unknown 007	0.0474727	0.833528	0.115837	0.338687	0.472086	0.730963	29914.3	40881.8	63477.7	111233	89033	127758	110641	112827	127611	125687	244409	105124	78685.7	96132	49473.1	112360	42856	144610	108182	104500	154980	79131.9	98495.6	93296.2	85611.3	91514.7	117503	89046.2	112053	81009.2	104692	49796.1	37520	112770	94644.2	91771.2	71721	57661.8	89724.1	106077	73613.1	83747.6	83152.9
Unknown 029	0.685318	0.0201323	0.15449	0.0778399	0.254199	0.733386	31414.1	72111.5	30400.5	29157.3	28998.2	55314.3	59658.7	27949.1	45645.4	49703.2	58963.2	28965.6	81624	150156	56794.2	68277.5	67269.2	72530.7	61775.4	46423.6	48598.3	70162.8	44116.5	55050.1	57045.8	33731.5	85989.3	55679.4	80435	40690.7	32478.8	26419.6	49150.1	42726.3	29220.1	54733.3	42255.5	20987.9	82105.2	123736	38461.5	52539.7	27183
Unknown 030	0.804847	0.000985386	0.844546	0.637697	0.391647	0.74119	581161	0	469318	230518	303029	352705	250414	354617	241892	336728	703457	217868	295726	284796	0	289462	0	314425	543648	308554	141270	123646	0	363573	0	0	0	27245.4	310092	437165	250840	315345	284498	417792	288294	323970	0	219644	239350	0	0	320707	0
Unknown 019	0.296715	0.041227	0.126182	0.248338	0.476586	0.791598	1.19567e+06	686415	591855	503611	680805	629956	346763	583376	522436	661069	888774	454296	669300	454481	464427	847055	916921	751474	745556	608832	311725	390293	535814	726414	542627	414093	402355	455556	438049	470808	481545	756274	729490	813565	450851	392570	401176	744240	614115	802726	914875	687737	396204
L-serine	0.631218	0.0669031	0.534916	0.963576	0.0161102	0.841986	2.8207e+07	1.79143e+07	2.5282e+07	1.6484e+07	1.60152e+07	1.4831e+07	9.12187e+06	6.98517e+06	2.62732e+07	1.68265e+07	2.88551e+07	1.80503e+07	1.67262e+07	1.49892e+07	1.67973e+07	1.49154e+07	1.91439e+07	3.68279e+07	1.37907e+07	1.59833e+07	3.96373e+07	1.86756e+07	1.92599e+07	1.35397e+07	1.84483e+07	2.48554e+07	1.68646e+07	2.10235e+07	1.69417e+07	4.13556e+06	5.4959e+06	1.63751e+07	1.56387e+07	4.66504e+06	5.44766e+06	2.27902e+07	1.43484e+07	1.77718e+07	1.60427e+07	1.8135e+07	1.85246e+07	1.34311e+07	1.45718e+07
glycerol 3-phosphate	0.746615	0.626716	0.964659	0.832256	0.0270293	0.866646	114188	61662.4	90249.6	44147.1	53647.6	104974	69827.1	65822.5	88243.6	76150.1	117605	79281.3	69895	30795.2	59391.5	26548.1	32124.9	117129	75878.2	48980.4	97646.5	50985.2	53952.3	30754.3	69001.4	103393	68852.8	83399.3	60239.3	47774.2	81676.4	38576.5	29594.7	52855.3	83498.4	88498.7	54764.2	49230.4	112661	107858	59104.5	39040.4	53640.1
L-glutamic acid	0.92424	0.796469	0.0432518	0.98699	0.0740344	0.877892	3.67862e+06	1.54559e+06	2.48765e+06	1.00855e+06	750978	1.34682e+06	837809	1.19598e+06	2.57787e+06	1.26338e+06	4.15148e+06	1.19216e+06	1.41272e+06	800801	1.52623e+06	1.26511e+06	1.07422e+06	4.79414e+06	1.96322e+06	1.54426e+06	4.57108e+06	1.24793e+06	1.00196e+06	628873	1.01468e+06	1.39106e+06	1.36213e+06	1.0618e+06	586630	997741	1.03606e+06	915192	828458	1.56058e+06	627992	1.09008e+06	935159	1.77741e+06	1.15012e+06	2.12197e+06	2.38363e+06	1.30729e+06	1.05574e+06
Unknown 025	0.439372	0.0298004	0.678918	0.95253	0.00127024	0.890325	6.2263e+06	3.21361e+06	4.90204e+06	2.20119e+06	2.45736e+06	2.35443e+06	738039	607848	4.95643e+06	2.43146e+06	5.43157e+06	1.97659e+06	2.4741e+06	1.98943e+06	2.6266e+06	2.30289e+06	2.86654e+06	6.71359e+06	2.00377e+06	2.26245e+06	7.78405e+06	2.14455e+06	2.34915e+06	1.99526e+06	3.40861e+06	4.15866e+06	2.90384e+06	3.57259e+06	1.81673e+06	189097	324389	2.07531e+06	1.94742e+06	318038	399387	3.0721e+06	1.80375e+06	2.70892e+06	2.40614e+06	3.01493e+06	3.61777e+06	1.50673e+06	1.46206e+06
L-ornithine	0.529481	0.00743817	0.0143582	0.959243	0.241833	0.893447	6.09208e+06	3.14915e+06	6.29694e+06	6.40505e+06	6.50297e+06	2.15114e+06	3.36317e+06	1.20266e+07	5.88875e+06	3.53947e+06	9.18542e+06	3.19891e+06	5.91969e+06	5.36384e+06	2.77893e+06	5.72382e+06	6.0678e+06	6.58523e+06	7.143e+06	1.01581e+07	4.60272e+06	2.05836e+06	1.42743e+06	7.51886e+06	1.43242e+06	1.57878e+06	2.669e+06	1.1281e+06	4.91949e+06	1.27725e+07	6.72138e+06	5.78793e+06	4.93537e+06	1.33968e+07	4.17783e+06	855985	2.12563e+06	6.27283e+06	5.99037e+06	2.6767e+06	6.39912e+06	9.98664e+06	3.49191e+06
N-acetyl-D-mannosamine	0.395537	0.0543133	0.73171	0.954764	0.00572603	0.914385	5.05628e+07	3.62996e+07	4.30503e+07	2.96597e+07	3.31553e+07	3.16076e+07	1.59674e+07	1.27417e+07	4.33958e+07	3.35031e+07	4.89956e+07	3.37676e+07	3.07967e+07	2.74724e+07	3.35548e+07	2.89347e+07	3.69426e+07	5.85961e+07	2.75716e+07	3.01326e+07	6.25065e+07	3.42029e+07	3.66315e+07	2.7757e+07	3.52486e+07	4.55286e+07	3.36142e+07	3.94531e+07	3.13721e+07	4.70219e+06	6.25243e+06	3.11422e+07	2.98546e+07	7.32046e+06	9.25212e+06	4.26913e+07	2.83448e+07	3.28279e+07	2.95574e+07	3.58555e+07	3.53399e+07	2.35405e+07	2.50336e+07
benzoic acid	0.107203	0.0944314	0.330681	0.0195661	0.748779	0.918794	368857	415472	326880	194346	380037	244529	185308	316383	322978	174372	283788	139572	377947	260213	245679	433519	443300	419048	283973	299703	309584	133624	138577	199465	234184	248520	255321	105931	428431	315248	253192	402219	307194	345451	347105	189086	129539	349220	462448	229185	304941	215771	115099
Unknown 020	0.350027	0.0171763	0.198789	0.373623	0.767387	0.978949	237512	179714	159085	0	84173.4	108751	130428	0	222927	121264	487890	251281	120900	0	121885	0	92528.1	400266	66899.5	164596	768574	224045	219312	0	297726	240745	90210	232804	151211	39189.7	45215.3	0	95788.4	0	74621.9	350167	72264.1	0	0	86553.2	0	111271	162047
[truncated: 28 more columns]
